# Supplementary material for: Crystal structure of di­chlorido­(4,11-dimethyl-1,4,8,11-tetra­aza­bicyclo­[6.6.2]hexa­deca­ne)iron(III) hexa­fluorido­phosphate
Source: Acta Crystallogr E Crystallogr Commun. 2015 Aug 26;71(Pt 9):1073–6. doi: 10.1107/S2056989015015340 (PMC4555389; doi:10.1107/S2056989015015340)
Supplement: Supplementary file 1 [file e-71-01073-sup1.cif]

##############################################################################
#                                                                            #
# This CIF contains the data in a paper accepted for publication in          #
# Acta Crystallographica Section E. It conforms to the requirements of       #
# Notes for Authors for Acta Crystallographica Section E, and has been       #
# peer reviewed under the auspices of the IUCr Commission on Journals.       #
#                                                                            #
# Full details of the Crystallographic Information File format               #
# are given in the paper "The Crystallographic Information File (CIF):       #
# a New Standard Archive File for Crystallography" by S. R. Hall, F. H.      #
# Allen and I. D. Brown [Acta Cryst. (1991), A47, 655-685].                  #
#                                                                            #
# The current version of the core CIF dictionary is obtainable from          #
# ftp://ftp.iucr.org/pub/cif_core.dic.                                       #
#                                                                            #
# Software is freely available for graphical display of the structure(s)     #
# in this CIF. For information consult the CIF software page                 #
# http://www.iucr.org/resources/cif/software.                                #
#                                                                            #
# This file may be used for bona fide research purposes within the           #
# scientific community so long as proper attribution is given to the journal # 
# article from which it was obtained.                                        #
#                                                                            #
##############################################################################
data_I
_audit_creation_method     'SHELXL-2014/7'
_journal_date_recd_electronic     2015-08-14
_journal_date_accepted     2015-08-17
_journal_name_full     'Acta Crystallographica, Section E'
_journal_year     2015
_journal_volume     71
_journal_issue      9
_journal_page_first     1073
_journal_page_last     1076
_journal_paper_category     GM
_journal_paper_doi     10.1107/S2056989015015340
_journal_coeditor_code     ZL2640
_publ_contact_author_name     'Timothy Prior'
_publ_contact_author_address
;
Department of Chemistry and Physics, Southwestern Oklahoma State University,
Weatherford, OK 73096, USA
;
_publ_contact_author_email     't.prior@hull.ac.uk'
_publ_contact_author_fax     ?
_publ_contact_author_phone     ?
_publ_section_title
;
Crystal structure of
dichlorido(4,11-dimethyl-1,4,8,11-tetraazabicyclo[6.6.2]hexadecane)iron(III)
hexafluoridophosphate
;
loop_
    _publ_author_name
    _publ_author_footnote
    _publ_author_address
    'Funwie, Neil L.' .
;
Department of Chemistry and Physics, Southwestern Oklahoma State University,
Weatherford, OK 73096, USA
;
    'Cain, Amy N.' .
;
Department of Chemistry and Physics, Southwestern Oklahoma State University,
Weatherford, OK 73096, USA
;
    'Fanning, Brian Z.' .
;
Department of Chemistry and Physics, Southwestern Oklahoma State University,
Weatherford, OK 73096, USA
;
    'Hageman, Serena A.' .
;
Department of Chemistry and Physics, Southwestern Oklahoma State University,
Weatherford, OK 73096, USA
;
    'Mullens, Malorie' .
;
Department of Chemistry and Physics, Southwestern Oklahoma State University,
Weatherford, OK 73096, USA
;
    'Roberts, Travis K.' .
;
Department of Chemistry and Physics, Southwestern Oklahoma State University,
Weatherford, OK 73096, USA
;
    'Turner, Daniel J.' .
;
Department of Chemistry and Physics, Southwestern Oklahoma State University,
Weatherford, OK 73096, USA
;
    'Valdez, Cammi N.' .
;
Department of Chemistry and Physics, Southwestern Oklahoma State University,
Weatherford, OK 73096, USA
;
    'Vaughan, Robert W.' .
;
Department of Chemistry and Physics, Southwestern Oklahoma State University,
Weatherford, OK 73096, USA
;
    'Ermias, Henok G.' .
;
Department of Chemistry and Physics, Southwestern Oklahoma State University,
Weatherford, OK 73096, USA
;
    'Silversides, Jon D.' .
;
Department of Chemistry
University of Hull
Cottingham Road
Hull
HU6 7RX
England
;
    'Archibald, Stephen J.' .
;
Department of Chemistry
University of Hull
Cottingham Road
Hull
HU6 7RX
England
;
    'Hubin, Timothy J.' .
;
Department of Chemistry and Physics, Southwestern Oklahoma State University,
Weatherford, OK 73096, USA
;
    'Prior, Timothy J.' .
;
Department of Chemistry
University of Hull
Cottingham Road
Hull
HU6 7RX
England
;
_publ_section_synopsis
;
In contrast to other similar compounds, [FeCl~2~(C~14~H~30~N~4~)]PF~6~ is is
a monomer. Comparison with the mononuclear Fe^2+^ complex of the same ligand
shows that the smaller Fe^3+^ ion is more fully engulfed by the cavity of the
bicyclic ligand. Comparison with the \m-oxo dinuclear complex of an
unsubstituted ligand of the same size demonstrates that the methyl groups of
4,11-dimethyl-1,4,8,11-tetraazabicyclo[6.6.2]hexadecane prevent dimerization
upon oxidation.
;
_chemical_name_systematic
;
Dichlorido(4,11-dimethyl-1,4,8,11-tetraazabicyclo[6.6.2]hexadecane)iron(III)
hexafluoridophosphate
;
_chemical_name_common     ?
_chemical_formula_moiety     'C14 H30 Cl2 Fe N4 +, P F6 -'
_chemical_formula_sum     'C14 H30 Cl2 F6 Fe N4 P'
_chemical_formula_iupac     '[Fe Cl2 (C14 H30 N4)] P F6'
_chemical_formula_weight     526.14
_chemical_melting_point     ?
_shelx_space_group_comment
;
The symmetry employed for this shelxl refinement is uniquely defined
by the following loop, which should always be used as a source of
symmetry information in preference to the above space-group names.
They are only intended as comments.
;
_space_group_crystal_system     orthorhombic
_space_group_name_H-M_alt     'P n a 21'
_space_group_name_Hall     'P 2c -2n'
loop_
    _space_group_symop_operation_xyz
    'x, y, z'
    '-x, -y, z+1/2'
    '-x+1/2, y+1/2, z+1/2'
    'x+1/2, -y+1/2, z'
_cell_length_a     26.002(4)
_cell_length_b     8.5752(15)
_cell_length_c     9.3829(16)
_cell_angle_alpha     90
_cell_angle_beta     90
_cell_angle_gamma     90
_cell_volume     2092.1(6)
_cell_formula_units_Z     4
_cell_measurement_reflns_used     8849
_cell_measurement_theta_min     1.65
_cell_measurement_theta_max     24.06
_cell_measurement_temperature     150(2)
_exptl_crystal_description     block
_exptl_crystal_colour     orange
_exptl_crystal_size_max     0.120
_exptl_crystal_size_mid     0.090
_exptl_crystal_size_min     0.070
_exptl_crystal_density_diffrn     1.670
_exptl_crystal_density_meas     ?
_exptl_crystal_density_method     ?
_exptl_crystal_F_000     1084
_exptl_absorpt_coefficient_mu     1.113
_exptl_absorpt_correction_type     none
_exptl_absorpt_process_details     ?
_shelx_estimated_absorpt_T_min     0.878
_shelx_estimated_absorpt_T_max     0.926
_exptl_absorpt_correction_T_min     ?
_exptl_absorpt_correction_T_max     ?
_diffrn_ambient_temperature     150(2)
_diffrn_radiation_type     MoK\a
_diffrn_radiation_wavelength     0.71073
_diffrn_measurement_device_type     'Stoe IPDS2'
_diffrn_measurement_method     '\w-scans'
_diffrn_detector_area_resol_mean     6.67
_diffrn_reflns_number     21858
_diffrn_reflns_av_R_equivalents     0.1434
_diffrn_reflns_theta_min     1.566
_diffrn_reflns_theta_max     26.142
_diffrn_reflns_theta_full     25.242
_diffrn_measured_fraction_theta_max     1.000
_diffrn_measured_fraction_theta_full     1.000
_diffrn_reflns_limit_h_min     -32
_diffrn_reflns_limit_h_max     32
_diffrn_reflns_limit_k_min     -10
_diffrn_reflns_limit_k_max     8
_diffrn_reflns_limit_l_min     -11
_diffrn_reflns_limit_l_max     11
_refine_special_details
;
Refined as a two-component inversion twin.
;
_reflns_number_total     4186
_reflns_number_gt     2249
_reflns_threshold_expression     'I > 2\s(I)'
_refine_ls_structure_factor_coef     Fsqd
_refine_ls_matrix_type     full
_refine_ls_R_factor_all     0.0934
_refine_ls_R_factor_gt     0.0500
_refine_ls_wR_factor_gt     0.1011
_refine_ls_wR_factor_ref     0.1091
_refine_ls_goodness_of_fit_ref     0.835
_refine_ls_restrained_S_all     0.835
_refine_ls_number_reflns     4186
_refine_ls_number_parameters     254
_refine_ls_number_restraints     1
_refine_ls_hydrogen_treatment     constr
_refine_ls_weighting_scheme     calc
_refine_ls_weighting_details
                      'w=1/[\s^2^(Fo^2^)+(0.0378P)^2^] where P=(Fo^2^+2Fc^2^)/3'
_atom_sites_solution_hydrogens     geom
_atom_sites_solution_primary     direct
_atom_sites_solution_secondary     difmap
_refine_ls_shift/su_max     0.001
_refine_ls_shift/su_mean     0.000
_refine_diff_density_max     0.391
_refine_diff_density_min     -0.333
_refine_ls_extinction_method     none
_refine_ls_extinction_coef     .
_refine_ls_abs_structure_details
;
 Refined as a two-component inversion twin
;
_refine_ls_abs_structure_Flack     0.03(5)
loop_
    _atom_type_symbol
    _atom_type_description
    _atom_type_scat_dispersion_real
    _atom_type_scat_dispersion_imag
    _atom_type_scat_source
    'C' 'C' 0.0033 0.0016
                         'International Tables Vol C Tables 4.2.6.8 and 6.1.1.4'
    'H' 'H' 0.0000 0.0000
                         'International Tables Vol C Tables 4.2.6.8 and 6.1.1.4'
    'Cl' 'Cl' 0.1484 0.1585
                         'International Tables Vol C Tables 4.2.6.8 and 6.1.1.4'
    'F' 'F' 0.0171 0.0103
                         'International Tables Vol C Tables 4.2.6.8 and 6.1.1.4'
    'Fe' 'Fe' 0.3463 0.8444
                         'International Tables Vol C Tables 4.2.6.8 and 6.1.1.4'
    'N' 'N' 0.0061 0.0033
                         'International Tables Vol C Tables 4.2.6.8 and 6.1.1.4'
    'P' 'P' 0.1023 0.0942
                         'International Tables Vol C Tables 4.2.6.8 and 6.1.1.4'
_computing_data_collection
;
X-AREA (Stoe & Cie, 2002)
;
_computing_cell_refinement
;
X-AREA (Stoe & Cie, 2002)
;
_computing_data_reduction
;
X-AREA (Stoe & Cie, 2002)
;
_computing_structure_solution
;
SHELXS97 (Sheldrick, 2008)
;
_computing_structure_refinement
;
SHELXL-2014/7 (Sheldrick, 2015)
;
_computing_molecular_graphics
;
ORTEP3 for Windows (Farrugia, 2012)
;
_computing_publication_material
;
publCIF (Westrip, 2010)
;
loop_
    _atom_site_type_symbol
    _atom_site_label
    _atom_site_fract_x
    _atom_site_fract_y
    _atom_site_fract_z
    _atom_site_U_iso_or_equiv
    _atom_site_adp_type
    _atom_site_calc_flag
    _atom_site_occupancy
    _atom_site_disorder_assembly
    _atom_site_disorder_group
    Fe Fe1 0.66232(4) 0.14982(13) 0.20386(14) 0.0394(3) Uani d 1 . .
    Cl Cl1 0.71279(10) 0.2523(4) 0.3803(3) 0.0471(6) Uani d 1 . .
    Cl Cl2 0.69285(9) -0.0987(3) 0.2182(3) 0.0493(6) Uani d 1 . .
    N N1 0.6182(3) 0.3664(9) 0.1775(7) 0.0479(19) Uani d 1 . .
    N N2 0.5950(3) 0.0889(10) 0.3401(7) 0.043(2) Uani d 1 . .
    N N3 0.6144(3) 0.0869(10) 0.0162(8) 0.042(2) Uani d 1 . .
    N N4 0.7148(3) 0.2294(12) 0.0366(8) 0.045(2) Uani d 1 . .
    C C1 0.5844(5) 0.3692(15) 0.3148(11) 0.058(3) Uani d 1 . .
    H H1A 0.6066 0.3876 0.3990 0.069 Uiso calc 1 . .
    H H1B 0.5593 0.4558 0.3087 0.069 Uiso calc 1 . .
    C C2 0.5569(4) 0.2208(13) 0.3320(11) 0.057(3) Uani d 1 . .
    H H2A 0.5335 0.2044 0.2502 0.069 Uiso calc 1 . .
    H H2B 0.5360 0.2236 0.4201 0.069 Uiso calc 1 . .
    C C3 0.5698(4) -0.0588(14) 0.2979(10) 0.056(3) Uani d 1 . .
    H H3A 0.5409 -0.0765 0.3645 0.067 Uiso calc 1 . .
    H H3B 0.5949 -0.1440 0.3138 0.067 Uiso calc 1 . .
    C C4 0.5490(4) -0.0768(14) 0.1479(10) 0.059(3) Uani d 1 . .
    H H4A 0.5320 -0.1799 0.1407 0.071 Uiso calc 1 . .
    H H4B 0.5222 0.0036 0.1328 0.071 Uiso calc 1 . .
    C C5 0.5867(4) -0.0642(13) 0.0324(11) 0.055(3) Uani d 1 . .
    H H5A 0.5689 -0.0866 -0.0585 0.066 Uiso calc 1 . .
    H H5B 0.6128 -0.1471 0.0463 0.066 Uiso calc 1 . .
    C C6 0.6538(4) 0.0671(13) -0.0993(10) 0.060(3) Uani d 1 . .
    H H6A 0.6364 0.0548 -0.1924 0.072 Uiso calc 1 . .
    H H6B 0.6743 -0.0283 -0.0810 0.072 Uiso calc 1 . .
    C C7 0.6900(5) 0.2105(14) -0.1046(11) 0.067(3) Uani d 1 . .
    H H7A 0.7166 0.1952 -0.1789 0.081 Uiso calc 1 . .
    H H7B 0.6701 0.3053 -0.1286 0.081 Uiso calc 1 . .
    C C8 0.7315(4) 0.4001(13) 0.0555(11) 0.059(3) Uani d 1 . .
    H H8A 0.7520 0.4078 0.1442 0.071 Uiso calc 1 . .
    H H8B 0.7545 0.4280 -0.0247 0.071 Uiso calc 1 . .
    C C9 0.6882(5) 0.5214(14) 0.0628(13) 0.073(4) Uani d 1 . .
    H H9A 0.7043 0.6258 0.0699 0.088 Uiso calc 1 . .
    H H9B 0.6693 0.5179 -0.0287 0.088 Uiso calc 1 . .
    C C10 0.6499(4) 0.5070(11) 0.1805(13) 0.067(3) Uani d 1 . .
    H H10A 0.6685 0.5103 0.2724 0.080 Uiso calc 1 . .
    H H10B 0.6269 0.5990 0.1773 0.080 Uiso calc 1 . .
    C C11 0.5873(5) 0.3684(14) 0.0505(12) 0.064(4) Uani d 1 . .
    H H11A 0.6044 0.4357 -0.0209 0.077 Uiso calc 1 . .
    H H11B 0.5537 0.4166 0.0735 0.077 Uiso calc 1 . .
    C C12 0.5775(5) 0.2089(12) -0.0168(11) 0.060(3) Uani d 1 . .
    H H12A 0.5430 0.1728 0.0135 0.072 Uiso calc 1 . .
    H H12B 0.5765 0.2222 -0.1216 0.072 Uiso calc 1 . .
    C C13 0.6132(4) 0.0676(13) 0.4876(9) 0.058(3) Uani d 1 . .
    H H13A 0.6302 0.1632 0.5200 0.087 Uiso calc 1 . .
    H H13B 0.5838 0.0450 0.5497 0.087 Uiso calc 1 . .
    H H13C 0.6376 -0.0194 0.4911 0.087 Uiso calc 1 . .
    C C14 0.7641(4) 0.1488(14) 0.0423(11) 0.058(3) Uani d 1 . .
    H H14A 0.7795 0.1633 0.1366 0.088 Uiso calc 1 . .
    H H14B 0.7588 0.0373 0.0246 0.088 Uiso calc 1 . .
    H H14C 0.7871 0.1917 -0.0306 0.088 Uiso calc 1 . .
    P P1 0.58082(9) 0.6220(4) 0.6714(2) 0.0514(7) Uani d 1 . .
    F F1 0.5510(2) 0.7847(7) 0.6576(6) 0.0737(19) Uani d 1 . .
    F F2 0.5482(3) 0.5900(10) 0.8133(7) 0.097(3) Uani d 1 . .
    F F3 0.6235(3) 0.7031(11) 0.7626(8) 0.117(3) Uani d 1 . .
    F F4 0.6122(2) 0.6531(8) 0.5300(6) 0.0635(17) Uani d 1 . .
    F F5 0.5377(3) 0.5381(11) 0.5818(8) 0.094(3) Uani d 1 . .
    F F6 0.6097(3) 0.4592(7) 0.6862(8) 0.094(2) Uani d 1 . .
loop_
    _atom_site_aniso_label
    _atom_site_aniso_U_11
    _atom_site_aniso_U_22
    _atom_site_aniso_U_33
    _atom_site_aniso_U_12
    _atom_site_aniso_U_13
    _atom_site_aniso_U_23
    Fe1 0.0415(6) 0.0379(6) 0.0388(6) 0.0011(6) -0.0025(7) -0.0031(8)
    Cl1 0.0505(14) 0.0455(15) 0.0452(12) -0.0004(14) -0.0107(12) -0.0074(12)
    Cl2 0.0602(13) 0.0356(11) 0.0522(13) 0.0070(10) -0.0035(13) 0.0016(13)
    N1 0.053(4) 0.054(5) 0.036(5) 0.008(4) 0.005(4) 0.003(4)
    N2 0.048(5) 0.045(5) 0.037(4) 0.002(4) -0.002(4) 0.003(4)
    N3 0.039(5) 0.045(5) 0.042(4) -0.006(4) -0.009(4) -0.004(4)
    N4 0.041(5) 0.048(6) 0.047(4) -0.001(5) -0.002(4) -0.009(4)
    C1 0.066(8) 0.055(9) 0.052(6) -0.002(7) 0.001(5) -0.006(6)
    C2 0.054(7) 0.059(8) 0.058(7) 0.005(6) 0.024(5) 0.011(6)
    C3 0.061(8) 0.056(8) 0.049(6) -0.022(6) 0.012(5) -0.002(5)
    C4 0.067(7) 0.052(7) 0.058(6) -0.012(6) -0.004(6) -0.002(5)
    C5 0.059(7) 0.055(8) 0.051(6) -0.007(6) 0.002(6) -0.008(5)
    C6 0.072(8) 0.067(8) 0.040(5) -0.008(6) -0.009(5) 0.000(5)
    C7 0.086(8) 0.070(8) 0.046(6) -0.011(6) 0.007(6) 0.004(6)
    C8 0.076(8) 0.044(7) 0.058(6) 0.003(6) 0.007(5) 0.006(5)
    C9 0.086(9) 0.047(7) 0.086(8) 0.002(7) 0.032(7) 0.002(6)
    C10 0.092(8) 0.030(5) 0.079(9) -0.005(5) 0.005(8) 0.007(6)
    C11 0.067(9) 0.052(9) 0.073(7) 0.025(7) -0.008(6) 0.003(6)
    C12 0.068(7) 0.053(8) 0.059(6) -0.004(6) -0.022(6) 0.004(6)
    C13 0.071(8) 0.068(8) 0.035(5) -0.021(6) 0.007(5) 0.014(5)
    C14 0.053(7) 0.059(8) 0.064(6) 0.010(6) 0.013(5) -0.003(6)
    P1 0.0442(14) 0.0654(18) 0.0445(16) 0.0126(13) 0.0024(11) 0.0086(13)
    F1 0.069(4) 0.063(4) 0.090(5) 0.024(3) 0.029(3) 0.022(3)
    F2 0.123(7) 0.094(6) 0.075(4) 0.050(5) 0.058(4) 0.038(4)
    F3 0.073(5) 0.171(9) 0.107(5) 0.025(5) -0.027(4) -0.090(5)
    F4 0.060(4) 0.077(5) 0.054(3) 0.004(3) 0.012(3) 0.000(3)
    F5 0.054(4) 0.131(8) 0.097(5) -0.021(5) 0.017(4) -0.032(5)
    F6 0.123(5) 0.081(5) 0.079(4) 0.046(4) 0.038(5) 0.019(4)
_geom_special_details
;
All e.s.d.'s (except the e.s.d. in the dihedral angle between two l.s. planes)
are estimated using the full covariance matrix. The cell e.s.d.'s are taken
into account individually in the estimation of e.s.d.'s in distances, angles
and torsion angles; correlations between e.s.d.'s in cell parameters are only
used when they are defined by crystal symmetry. An approximate (isotropic)
treatment of cell e.s.d.'s is used for estimating e.s.d.'s involving l.s.
planes.
;
loop_
    _geom_bond_atom_site_label_1
    _geom_bond_atom_site_label_2
    _geom_bond_site_symmetry_2
    _geom_bond_distance
    _geom_bond_publ_flag
    Fe1 N4 . 2.188(8) ?
    Fe1 N1 . 2.197(7) ?
    Fe1 N3 . 2.223(7) ?
    Fe1 N2 . 2.229(8) ?
    Fe1 Cl2 . 2.278(3) ?
    Fe1 Cl1 . 2.288(3) ?
    N1 C11 . 1.437(13) ?
    N1 C10 . 1.461(11) ?
    N1 C1 . 1.559(12) ?
    N2 C13 . 1.473(12) ?
    N2 C3 . 1.480(14) ?
    N2 C2 . 1.506(13) ?
    N3 C12 . 1.453(13) ?
    N3 C5 . 1.490(13) ?
    N3 C6 . 1.501(12) ?
    N4 C14 . 1.458(12) ?
    N4 C7 . 1.482(13) ?
    N4 C8 . 1.538(15) ?
    C1 C2 . 1.469(16) ?
    C1 H1A . 0.9900 ?
    C1 H1B . 0.9900 ?
    C2 H2A . 0.9900 ?
    C2 H2B . 0.9900 ?
    C3 C4 . 1.516(13) ?
    C3 H3A . 0.9900 ?
    C3 H3B . 0.9900 ?
    C4 C5 . 1.467(14) ?
    C4 H4A . 0.9900 ?
    C4 H4B . 0.9900 ?
    C5 H5A . 0.9900 ?
    C5 H5B . 0.9900 ?
    C6 C7 . 1.549(14) ?
    C6 H6A . 0.9900 ?
    C6 H6B . 0.9900 ?
    C7 H7A . 0.9900 ?
    C7 H7B . 0.9900 ?
    C8 C9 . 1.534(15) ?
    C8 H8A . 0.9900 ?
    C8 H8B . 0.9900 ?
    C9 C10 . 1.493(15) ?
    C9 H9A . 0.9900 ?
    C9 H9B . 0.9900 ?
    C10 H10A . 0.9900 ?
    C10 H10B . 0.9900 ?
    C11 C12 . 1.528(15) ?
    C11 H11A . 0.9900 ?
    C11 H11B . 0.9900 ?
    C12 H12A . 0.9900 ?
    C12 H12B . 0.9900 ?
    C13 H13A . 0.9800 ?
    C13 H13B . 0.9800 ?
    C13 H13C . 0.9800 ?
    C14 H14A . 0.9800 ?
    C14 H14B . 0.9800 ?
    C14 H14C . 0.9800 ?
    P1 F3 . 1.564(7) ?
    P1 F5 . 1.575(8) ?
    P1 F4 . 1.580(6) ?
    P1 F6 . 1.591(6) ?
    P1 F1 . 1.601(6) ?
    P1 F2 . 1.602(7) ?
loop_
    _geom_angle_atom_site_label_1
    _geom_angle_atom_site_label_2
    _geom_angle_atom_site_label_3
    _geom_angle_site_symmetry_1
    _geom_angle_site_symmetry_3
    _geom_angle
    _geom_angle_publ_flag
    N4 Fe1 N1 . . 88.9(3) ?
    N4 Fe1 N3 . . 81.8(3) ?
    N1 Fe1 N3 . . 79.8(3) ?
    N4 Fe1 N2 . . 166.8(3) ?
    N1 Fe1 N2 . . 81.5(3) ?
    N3 Fe1 N2 . . 87.6(3) ?
    N4 Fe1 Cl2 . . 96.7(3) ?
    N1 Fe1 Cl2 . . 168.3(2) ?
    N3 Fe1 Cl2 . . 90.9(2) ?
    N2 Fe1 Cl2 . . 91.2(2) ?
    N4 Fe1 Cl1 . . 92.4(2) ?
    N1 Fe1 Cl1 . . 93.2(2) ?
    N3 Fe1 Cl1 . . 171.0(2) ?
    N2 Fe1 Cl1 . . 97.2(2) ?
    Cl2 Fe1 Cl1 . . 96.70(11) ?
    C11 N1 C10 . . 108.8(9) ?
    C11 N1 C1 . . 111.8(7) ?
    C10 N1 C1 . . 106.8(8) ?
    C11 N1 Fe1 . . 113.3(6) ?
    C10 N1 Fe1 . . 113.6(6) ?
    C1 N1 Fe1 . . 102.3(6) ?
    C13 N2 C3 . . 106.7(8) ?
    C13 N2 C2 . . 110.6(8) ?
    C3 N2 C2 . . 109.7(8) ?
    C13 N2 Fe1 . . 108.4(6) ?
    C3 N2 Fe1 . . 113.3(6) ?
    C2 N2 Fe1 . . 108.2(6) ?
    C12 N3 C5 . . 109.2(8) ?
    C12 N3 C6 . . 112.3(8) ?
    C5 N3 C6 . . 107.7(8) ?
    C12 N3 Fe1 . . 111.4(6) ?
    C5 N3 Fe1 . . 113.6(6) ?
    C6 N3 Fe1 . . 102.5(5) ?
    C14 N4 C7 . . 111.3(8) ?
    C14 N4 C8 . . 101.4(8) ?
    C7 N4 C8 . . 109.3(8) ?
    C14 N4 Fe1 . . 112.0(6) ?
    C7 N4 Fe1 . . 109.7(6) ?
    C8 N4 Fe1 . . 113.0(6) ?
    C2 C1 N1 . . 110.6(9) ?
    C2 C1 H1A . . 109.5 ?
    N1 C1 H1A . . 109.5 ?
    C2 C1 H1B . . 109.5 ?
    N1 C1 H1B . . 109.5 ?
    H1A C1 H1B . . 108.1 ?
    C1 C2 N2 . . 109.6(9) ?
    C1 C2 H2A . . 109.8 ?
    N2 C2 H2A . . 109.8 ?
    C1 C2 H2B . . 109.8 ?
    N2 C2 H2B . . 109.8 ?
    H2A C2 H2B . . 108.2 ?
    N2 C3 C4 . . 119.6(9) ?
    N2 C3 H3A . . 107.4 ?
    C4 C3 H3A . . 107.4 ?
    N2 C3 H3B . . 107.4 ?
    C4 C3 H3B . . 107.4 ?
    H3A C3 H3B . . 107.0 ?
    C5 C4 C3 . . 116.1(9) ?
    C5 C4 H4A . . 108.3 ?
    C3 C4 H4A . . 108.3 ?
    C5 C4 H4B . . 108.3 ?
    C3 C4 H4B . . 108.3 ?
    H4A C4 H4B . . 107.4 ?
    C4 C5 N3 . . 117.6(9) ?
    C4 C5 H5A . . 107.9 ?
    N3 C5 H5A . . 107.9 ?
    C4 C5 H5B . . 107.9 ?
    N3 C5 H5B . . 107.9 ?
    H5A C5 H5B . . 107.2 ?
    N3 C6 C7 . . 110.3(9) ?
    N3 C6 H6A . . 109.6 ?
    C7 C6 H6A . . 109.6 ?
    N3 C6 H6B . . 109.6 ?
    C7 C6 H6B . . 109.6 ?
    H6A C6 H6B . . 108.1 ?
    N4 C7 C6 . . 108.8(8) ?
    N4 C7 H7A . . 109.9 ?
    C6 C7 H7A . . 109.9 ?
    N4 C7 H7B . . 109.9 ?
    C6 C7 H7B . . 109.9 ?
    H7A C7 H7B . . 108.3 ?
    C9 C8 N4 . . 116.3(9) ?
    C9 C8 H8A . . 108.2 ?
    N4 C8 H8A . . 108.2 ?
    C9 C8 H8B . . 108.2 ?
    N4 C8 H8B . . 108.2 ?
    H8A C8 H8B . . 107.4 ?
    C10 C9 C8 . . 117.9(10) ?
    C10 C9 H9A . . 107.8 ?
    C8 C9 H9A . . 107.8 ?
    C10 C9 H9B . . 107.8 ?
    C8 C9 H9B . . 107.8 ?
    H9A C9 H9B . . 107.2 ?
    N1 C10 C9 . . 115.5(9) ?
    N1 C10 H10A . . 108.4 ?
    C9 C10 H10A . . 108.4 ?
    N1 C10 H10B . . 108.4 ?
    C9 C10 H10B . . 108.4 ?
    H10A C10 H10B . . 107.5 ?
    N1 C11 C12 . . 115.2(9) ?
    N1 C11 H11A . . 108.5 ?
    C12 C11 H11A . . 108.5 ?
    N1 C11 H11B . . 108.5 ?
    C12 C11 H11B . . 108.5 ?
    H11A C11 H11B . . 107.5 ?
    N3 C12 C11 . . 116.5(9) ?
    N3 C12 H12A . . 108.2 ?
    C11 C12 H12A . . 108.2 ?
    N3 C12 H12B . . 108.2 ?
    C11 C12 H12B . . 108.2 ?
    H12A C12 H12B . . 107.3 ?
    N2 C13 H13A . . 109.5 ?
    N2 C13 H13B . . 109.5 ?
    H13A C13 H13B . . 109.5 ?
    N2 C13 H13C . . 109.5 ?
    H13A C13 H13C . . 109.5 ?
    H13B C13 H13C . . 109.5 ?
    N4 C14 H14A . . 109.5 ?
    N4 C14 H14B . . 109.5 ?
    H14A C14 H14B . . 109.5 ?
    N4 C14 H14C . . 109.5 ?
    H14A C14 H14C . . 109.5 ?
    H14B C14 H14C . . 109.5 ?
    F3 P1 F5 . . 179.0(5) ?
    F3 P1 F4 . . 91.0(4) ?
    F5 P1 F4 . . 89.8(3) ?
    F3 P1 F6 . . 90.5(5) ?
    F5 P1 F6 . . 88.9(5) ?
    F4 P1 F6 . . 88.7(4) ?
    F3 P1 F1 . . 90.0(4) ?
    F5 P1 F1 . . 90.6(4) ?
    F4 P1 F1 . . 92.0(3) ?
    F6 P1 F1 . . 179.2(4) ?
    F3 P1 F2 . . 89.8(5) ?
    F5 P1 F2 . . 89.4(4) ?
    F4 P1 F2 . . 179.2(4) ?
    F6 P1 F2 . . 91.5(4) ?
    F1 P1 F2 . . 87.8(3) ?
loop_
    _geom_torsion_atom_site_label_1
    _geom_torsion_atom_site_label_2
    _geom_torsion_atom_site_label_3
    _geom_torsion_atom_site_label_4
    _geom_torsion_site_symmetry_1
    _geom_torsion_site_symmetry_2
    _geom_torsion_site_symmetry_3
    _geom_torsion_site_symmetry_4
    _geom_torsion
    _geom_torsion_publ_flag
    C11 N1 C1 C2 . . . . 69.7(11) ?
    C10 N1 C1 C2 . . . . -171.5(9) ?
    Fe1 N1 C1 C2 . . . . -51.9(10) ?
    N1 C1 C2 N2 . . . . 58.7(11) ?
    C13 N2 C2 C1 . . . . 85.8(10) ?
    C3 N2 C2 C1 . . . . -156.8(8) ?
    Fe1 N2 C2 C1 . . . . -32.7(9) ?
    C13 N2 C3 C4 . . . . -177.2(10) ?
    C2 N2 C3 C4 . . . . 63.0(12) ?
    Fe1 N2 C3 C4 . . . . -58.0(12) ?
    N2 C3 C4 C5 . . . . 61.0(15) ?
    C3 C4 C5 N3 . . . . -62.3(14) ?
    C12 N3 C5 C4 . . . . -62.7(11) ?
    C6 N3 C5 C4 . . . . 175.1(9) ?
    Fe1 N3 C5 C4 . . . . 62.3(11) ?
    C12 N3 C6 C7 . . . . 69.2(10) ?
    C5 N3 C6 C7 . . . . -170.6(8) ?
    Fe1 N3 C6 C7 . . . . -50.5(9) ?
    C14 N4 C7 C6 . . . . 92.6(11) ?
    C8 N4 C7 C6 . . . . -156.2(9) ?
    Fe1 N4 C7 C6 . . . . -31.9(11) ?
    N3 C6 C7 N4 . . . . 57.8(11) ?
    C14 N4 C8 C9 . . . . -176.9(9) ?
    C7 N4 C8 C9 . . . . 65.5(11) ?
    Fe1 N4 C8 C9 . . . . -56.9(10) ?
    N4 C8 C9 C10 . . . . 60.6(14) ?
    C11 N1 C10 C9 . . . . -63.7(11) ?
    C1 N1 C10 C9 . . . . 175.6(9) ?
    Fe1 N1 C10 C9 . . . . 63.5(11) ?
    C8 C9 C10 N1 . . . . -64.2(14) ?
    C10 N1 C11 C12 . . . . 145.2(10) ?
    C1 N1 C11 C12 . . . . -97.1(11) ?
    Fe1 N1 C11 C12 . . . . 17.9(12) ?
    C5 N3 C12 C11 . . . . 142.4(10) ?
    C6 N3 C12 C11 . . . . -98.1(11) ?
    Fe1 N3 C12 C11 . . . . 16.2(12) ?
    N1 C11 C12 N3 . . . . -23.2(15) ?
loop_
    _geom_hbond_atom_site_label_D
    _geom_hbond_atom_site_label_H
    _geom_hbond_atom_site_label_A
    _geom_hbond_site_symmetry_A
    _geom_hbond_distance_DH
    _geom_hbond_distance_HA
    _geom_hbond_distance_DA
    _geom_hbond_angle_DHA
    C1 H1A F4 . 0.99 2.59 3.244(13) 123.5
    C2 H2A F1 2_664 0.99 2.36 3.249(12) 148.3
    C3 H3B Cl2 . 0.99 2.73 3.304(11) 117.4
    C5 H5B Cl2 . 0.99 2.67 3.277(11) 120.1
    C6 H6B Cl2 . 0.99 2.91 3.453(10) 115.3
    C8 H8A Cl1 . 0.99 2.78 3.337(10) 116.1
    C8 H8B Cl2 3_654 0.99 2.78 3.726(11) 159.4
    C9 H9A Cl2 1_565 0.99 2.76 3.571(12) 139.7
    C10 H10A Cl1 . 0.99 2.69 3.311(11) 121.0
    C11 H11A F2 1_554 0.99 2.51 3.097(13) 117.7
    C11 H11B F5 2_664 0.99 2.41 3.360(15) 160.8
    C13 H13A Cl1 . 0.98 2.63 3.198(10) 117.2
    C13 H13B F1 1_545 0.98 2.59 3.323(11) 131.2
    C14 H14A Cl1 . 0.98 2.97 3.554(10) 119.2
    C14 H14B Cl1 3_644 0.98 2.89 3.772(11) 150.3
    C14 H14B Cl2 . 0.98 2.76 3.265(11) 112.9
_shelx_hkl_file
;
  -4   0   0  948.65   28.06   0
  -5   0   0    9.02   20.28   0
  -5   0   0    4.11   20.32   0
  -6   0   0  158.49   22.86   0
  -6   0   0  192.44   22.89   0
  -6   0   0  225.85   22.94   0
  -7   0   0   21.27   22.32   0
  -7   0   0   -0.62   22.79   0
  -7   0   0   -5.93   22.25   0
  -8   0   0  143.94   18.89   0
  -8   0   0  154.26   18.86   0
  -8   0   0  193.26   25.67   0
  -9   0   0   10.40   18.60   0
  -9   0   0    1.66   26.60   0
  -9   0   0    7.86   19.56   0
 -10   0   0   12.00   29.74   0
 -10   0   0    7.67   29.55   0
 -10   0   0   17.05   29.65   0
 -10   1   0   14.98   30.66   0
 -10   1   0    5.16   21.49   0
 -10   1   0    4.20   21.45   0
  -9   1   0  157.53   20.53   0
  -9   1   0  178.17   28.83   0
  -9   1   0  132.37   20.63   0
  -8   1   0   -2.81   24.08   0
  -8   1   0   11.02   17.39   0
  -7   1   0    8.81   22.37   0
  -7   1   0   16.98   22.63   0
  -6   1   0   14.04   15.09   0
  -6   1   0   -3.63   21.40   0
  -5   1   0  920.89   22.39   0
  -5   1   0 1377.65   29.64   0
  -4   1   0   -0.82   19.48   0
  -4   1   0    9.30   19.40   0
  -3   1   0  261.57   18.74   0
  -3   1   0  252.91   18.62   0
   2  -1   0    0.23   17.04   0
  -2   1   0   -6.85   17.09   0
  -2   1   0    6.03   23.89   0
  -1   1   0 9619.77   92.78   0
   1  -1   0 9999.99   94.52   0
  -1   1   0 8281.71   83.52   0
   0  -1   0    0.81   19.07   0
   0   1   0    4.29   28.09   0
   0   1   0    0.69   20.26   0
   0  -1   0    7.33   29.97   0
  -1  -1   0 8297.51   92.46   0
   1   1   0 6679.70  145.14   0
  -1  -1   0 6278.51  143.44   0
   1   1   0 8113.57   90.48   0
   2   1   0   -3.57   22.08   0
  -2  -1   0    1.32   22.58   0
  -3  -1   0  362.70   25.50   0
  -4  -1   0   -3.18   19.18   0
  -5  -1   0 1029.41   24.92   0
  -5  -1   0 1271.62   32.28   0
  -6  -1   0    3.01   20.88   0
  -6  -1   0    5.81   14.77   0
  -7  -1   0   14.44   22.45   0
  -7  -1   0   27.48   22.44   0
  -7  -1   0   27.64   22.29   0
  -8  -1   0    4.17   24.17   0
  -8  -1   0    4.21   25.33   0
  -8  -1   0    0.49   24.04   0
  -9  -1   0  159.37   27.33   0
  -9  -1   0  190.49   28.72   0
  -9  -1   0  143.51   19.81   0
 -10  -1   0   15.47   30.48   0
 -10  -1   0   18.91   29.32   0
 -10  -1   0    7.55   29.41   0
 -10   2   0   -5.74   31.32   0
 -10   2   0    4.79   21.50   0
 -10   2   0   -0.81   30.80   0
  -9   2   0    4.73   27.52   0
  -9   2   0    8.16   27.50   0
  -8   2   0   63.88   25.40   0
  -8   2   0   58.86   25.26   0
  -7   2   0    4.03   16.30   0
  -7   2   0    5.56   22.85   0
  -6   2   0  276.36   18.39   0
  -6   2   0  393.93   24.74   0
  -5   2   0  -10.69   19.49   0
  -5   2   0   -0.82   19.83   0
  -4   2   0 1167.30   24.07   0
   4  -2   0 1370.46   29.66   0
  -4   2   0 1288.18   24.11   0
  -3   2   0   -0.54   20.78   0
  -3   2   0   10.14   21.24   0
   3  -2   0   -6.09   20.48   0
  -2   2   0  956.70   29.76   0
  -2   2   0  695.70   23.42   0
   2  -2   0  834.24   29.88   0
   1  -2   0    2.22   24.74   0
  -1   2   0   11.25   24.21   0
  -1   2   0    2.69   16.74   0
   1  -2   0    4.40   16.53   0
   0   2   0 3060.94   49.93   0
   0  -2   0 3173.45   54.40   0
   0  -2   0 3244.38   51.04   0
   0   2   0 3011.42   53.40   0
  -1  -2   0   -3.95   24.38   0
  -1  -2   0   -4.70   22.42   0
   1   2   0    4.87   27.43   0
   1   2   0    5.42   17.18   0
   2   2   0  750.92   24.99   0
  -2  -2   0  705.70   25.26   0
  -2  -2   0  564.39   39.54   0
  -3  -2   0   -1.08   25.53   0
   3   2   0   -6.36   20.17   0
  -3  -2   0   -3.53   20.62   0
   4   2   0 1260.95   29.33   0
  -4  -2   0 1552.51   31.51   0
  -5  -2   0    5.49   20.97   0
  -6  -2   0  375.94   24.89   0
  -6  -2   0  347.51   25.93   0
  -7  -2   0    4.23   22.36   0
  -7  -2   0   -1.73   21.81   0
  -8  -2   0   63.25   25.79   0
  -8  -2   0   57.26   25.42   0
  -9  -2   0   18.00   33.61   0
  -9  -2   0   -3.90   19.00   0
  -9  -2   0   -5.26   26.85   0
 -10  -2   0    0.56   30.84   0
 -10  -2   0   -4.56   21.56   0
 -10  -2   0   11.52   30.43   0
 -10  -2   0    0.18   30.55   0
 -10   3   0   -5.50   31.49   0
 -10   3   0    1.41   31.45   0
  -9   3   0   38.22   28.35   0
  -9   3   0   36.98   27.77   0
  -8   3   0    7.01   24.65   0
  -8   3   0    9.47   25.29   0
  -7   3   0  264.54   19.02   0
  -7   3   0  256.76   25.40   0
  -6   3   0   10.68   15.16   0
  -6   3   0   11.23   15.83   0
  -5   3   0  904.18   25.94   0
   5  -3   0  635.77   19.93   0
  -5   3   0  663.97   19.80   0
   4  -3   0  -18.06   20.08   0
  -4   3   0   -9.99   19.75   0
  -4   3   0    6.62   20.06   0
   3  -3   0   31.34   14.43   0
  -3   3   0   51.63   19.82   0
  -3   3   0   61.93   20.74   0
  -2   3   0    6.02   20.85   0
   2  -3   0   -0.85   21.15   0
  -2   3   0   -3.53   14.15   0
  -1   3   0  343.35   20.15   0
   1  -3   0  330.52   19.98   0
   1  -3   0  327.96   19.11   0
  -1   3   0  352.94   19.08   0
   0   3   0    4.60   22.83   0
   0  -3   0    1.00   16.12   0
   0  -3   0    9.41   22.03   0
   0   3   0   11.18   21.98   0
  -1  -3   0  397.76   28.31   0
  -1  -3   0  334.46   25.37   0
   1   3   0  262.36   24.59   0
   1   3   0  416.66   27.41   0
   2   3   0    2.72   25.53   0
   2   3   0    8.62   20.21   0
  -2  -3   0    1.32   24.46   0
  -2  -3   0   -2.56   21.06   0
  -3  -3   0   42.98   14.72   0
   3   3   0   37.12   14.03   0
  -3  -3   0   27.67   28.87   0
   4   3   0    1.25   18.98   0
  -4  -3   0    8.95   13.95   0
  -4  -3   0    0.78   24.63   0
  -5  -3   0  530.43   36.15   0
   5   3   0  784.80   27.95   0
  -5  -3   0  844.52   28.71   0
  -6  -3   0    1.81   27.99   0
  -6  -3   0   -4.54   28.18   0
  -6  -3   0   -8.08   21.81   0
  -7  -3   0  262.21   24.57   0
  -7  -3   0  194.01   32.55   0
  -7  -3   0  267.51   32.65   0
  -8  -3   0   11.04   25.81   0
  -8  -3   0   -1.18   25.97   0
  -8  -3   0    1.90   31.69   0
  -9  -3   0   22.99   34.47   0
  -9  -3   0   22.76   34.59   0
  -9  -3   0   22.68   20.19   0
 -10  -3   0    1.24   31.45   0
 -10  -3   0   -0.34   39.48   0
 -10  -3   0    4.30   39.09   0
 -10  -3   0   -0.62   31.50   0
  -9   4   0   -5.15   29.03   0
  -9   4   0    5.56   28.48   0
  -8   4   0   47.04   18.60   0
  -8   4   0   34.53   18.95   0
  -7   4   0   -2.56   17.09   0
  -7   4   0    9.48   16.98   0
  -6   4   0  135.65   22.67   0
   6  -4   0  101.99   17.89   0
  -6   4   0   84.81   17.71   0
   5  -4   0   12.06   21.19   0
  -5   4   0   -6.99   21.09   0
  -5   4   0    4.70   20.39   0
  -4   4   0  558.66   19.24   0
  -4   4   0  650.25   25.22   0
   4  -4   0  618.37   25.03   0
  -3   4   0    1.99   21.04   0
  -3   4   0   20.34   19.41   0
   3  -4   0   -3.90   19.70   0
  -2   4   0  204.97   20.84   0
  -2   4   0  186.18   21.38   0
   2  -4   0  184.46   21.96   0
  -1   4   0    0.81   13.77   0
  -1   4   0    0.57   20.32   0
   1  -4   0  -11.26   13.78   0
   1  -4   0   -4.27   20.55   0
   0  -4   0  381.52   24.35   0
   0  -4   0  389.38   23.54   0
   0   4   0  382.98   23.78   0
   0   4   0  453.69   24.94   0
  -1  -4   0  -12.55   14.78   0
  -1  -4   0    0.10   19.96   0
   1   4   0    0.73   19.95   0
   1   4   0   -6.92   20.89   0
   2   4   0  204.11   21.65   0
   2   4   0  128.21   22.53   0
  -2  -4   0  151.88   22.72   0
  -2  -4   0  184.25   16.37   0
   3   4   0   -1.11   24.09   0
   3   4   0    4.13   19.45   0
  -3  -4   0   11.69   14.29   0
  -3  -4   0    2.31   27.43   0
   4   4   0  632.92   26.48   0
  -4  -4   0  453.66   42.96   0
  -4  -4   0  631.67   27.29   0
  -5  -4   0   -0.18   34.36   0
  -5  -4   0   13.63   21.72   0
   5   4   0   -0.08   21.16   0
   6   4   0  107.74   22.94   0
  -6  -4   0  100.14   39.93   0
  -6  -4   0  113.57   23.28   0
  -6  -4   0   85.48   39.75   0
  -7  -4   0   18.71   24.72   0
  -7  -4   0   -0.98   38.02   0
  -7  -4   0    0.06   38.06   0
  -8  -4   0   35.58   43.35   0
  -8  -4   0   40.35   26.59   0
  -8  -4   0   39.56   38.79   0
  -9  -4   0    5.09   50.56   0
  -9  -4   0   -2.38   21.00   0
  -9  -4   0    3.72   46.19   0
  -9   5   0   78.87   22.17   0
  -9   5   0   92.90   21.97   0
  -8   5   0    5.85   25.94   0
  -8   5   0    0.88   18.98   0
  -7   5   0   41.72   18.28   0
   7  -5   0   36.82   18.20   0
  -7   5   0   58.43   25.10   0
  -6   5   0    4.78   15.84   0
  -6   5   0   -6.56   16.94   0
   6  -5   0    4.24   23.96   0
  -5   5   0  202.73   17.14   0
   5  -5   0  252.91   17.49   0
  -5   5   0  266.56   17.34   0
  -4   5   0   -1.99   15.00   0
  -4   5   0    7.31   20.64   0
   4  -5   0   -0.38   21.10   0
  -3   5   0  229.63   17.12   0
  -3   5   0  213.02   16.78   0
   3  -5   0  239.47   23.30   0
  -2   5   0   -1.80   14.41   0
  -2   5   0   -7.80   14.25   0
   2  -5   0  -11.54   20.70   0
  -1   5   0  571.12   24.59   0
  -1   5   0  614.65   24.13   0
   1  -5   0  619.30   25.06   0
   0   5   0   -8.37   14.36   0
   0   5   0    4.22   19.24   0
   0  -5   0    5.06   19.26   0
   0  -5   0    5.87   20.01   0
   1   5   0  529.19   19.47   0
   1   5   0  526.47   26.35   0
  -1  -5   0  523.44   18.95   0
  -1  -5   0  576.37   26.36   0
   2   5   0    0.89   21.05   0
  -2  -5   0   -2.73   20.94   0
  -2  -5   0    6.00   14.72   0
   2   5   0    2.93   20.74   0
   3   5   0  264.95   22.20   0
  -3  -5   0  183.06   24.21   0
  -3  -5   0  257.51   22.65   0
   3   5   0  190.45   29.00   0
   4   5   0   -9.72   21.17   0
  -4  -5   0   -3.30   34.43   0
  -4  -5   0    0.68   15.41   0
   5   5   0  274.16   23.62   0
  -5  -5   0  296.37   24.30   0
  -6  -5   0   -0.85   15.84   0
   6   5   0    3.92   21.83   0
  -7  -5   0   60.72   26.36   0
  -8  -5   0    3.80   27.61   0
  -9  -5   0   78.47   31.31   0
  -9   6   0   -2.89   22.24   0
  -9   6   0  -10.78   31.65   0
  -8   6   0   71.16   21.16   0
  -8   6   0   80.19   28.99   0
   7  -6   0    3.84   26.43   0
  -7   6   0   29.14   26.32   0
  -7   6   0   36.30   25.83   0
  -6   6   0   19.60   23.89   0
   6  -6   0  -16.37   25.20   0
  -6   6   0   14.90   24.82   0
  -5   6   0    2.79   15.82   0
   5  -6   0   -3.44   15.91   0
  -5   6   0   10.00   15.64   0
  -4   6   0  289.25   18.08   0
  -4   6   0  341.44   23.95   0
   4  -6   0  291.62   18.04   0
  -3   6   0    3.17   20.69   0
   3  -6   0   11.33   21.15   0
  -3   6   0   -2.20   21.04   0
  -2   6   0  148.86   15.92   0
   2  -6   0  145.85   15.80   0
  -2   6   0  187.41   21.53   0
  -1   6   0   10.34   15.23   0
   1  -6   0   -2.89   15.04   0
  -1   6   0    1.05   19.74   0
   0   6   0 2428.91   33.09   0
   0   6   0 3302.24   37.97   0
   0  -6   0 3399.45   38.15   0
  -1  -6   0   -5.30   20.56   0
   1   6   0    7.31   21.05   0
  -1  -6   0    9.60   14.70   0
   1   6   0    6.17   20.41   0
   2   6   0  137.46   26.99   0
   2   6   0  182.44   22.08   0
  -2  -6   0  149.88   27.13   0
  -2  -6   0  169.03   22.02   0
  -3  -6   0   -7.98   15.49   0
   3   6   0    1.99   27.88   0
   3   6   0   -8.36   21.68   0
   4   6   0  318.27   24.02   0
  -4  -6   0  367.41   24.88   0
   4   6   0  214.20   36.16   0
   5   6   0    1.58   15.61   0
  -5  -6   0   -1.45   16.16   0
   6   6   0   15.21   24.26   0
  -6  -6   0   15.57   24.93   0
   7   6   0   -9.15   25.72   0
  -7  -6   0   -7.02   26.49   0
  -8  -6   0   67.49   21.95   0
  -9  -6   0    8.88   33.32   0
  -8   7   0   14.73   30.47   0
  -8   7   0   -0.04   30.96   0
   8  -7   0   -7.99   21.71   0
  -7   7   0   13.09   27.65   0
   7  -7   0    5.89   27.81   0
  -7   7   0    4.41   19.32   0
  -6   7   0   -0.50   25.68   0
   6  -7   0  -10.77   27.00   0
  -6   7   0    2.91   19.15   0
  -5   7   0  214.69   18.12   0
  -5   7   0  208.30   18.63   0
   5  -7   0  233.38   18.75   0
   4  -7   0   30.88   22.63   0
  -4   7   0   14.48   16.01   0
  -4   7   0   12.67   22.40   0
   3  -7   0  239.25   17.81   0
  -3   7   0  248.48   17.75   0
  -3   7   0  296.41   24.03   0
  -2   7   0    5.89   15.72   0
  -2   7   0   -3.94   22.23   0
   2  -7   0  -11.00   15.91   0
   1  -7   0  326.79   18.22   0
  -1   7   0  396.75   24.70   0
  -1   7   0  374.88   24.18   0
   0   7   0   29.39   22.12   0
   0   7   0   -3.92   15.40   0
   0  -7   0   12.69   15.08   0
   1   7   0  413.64   24.47   0
  -1  -7   0  426.86   24.53   0
   1   7   0  283.61   23.99   0
   2   7   0    2.61   16.30   0
   2   7   0   -3.79   21.66   0
  -2  -7   0    1.98   15.91   0
   3   7   0  212.52   30.35   0
   3   7   0  264.93   18.65   0
  -3  -7   0  290.72   25.44   0
   4   7   0    3.95   34.77   0
  -4  -7   0   19.03   23.39   0
   4   7   0   -3.60   16.10   0
  -5  -7   0  276.62   26.97   0
   5   7   0  249.75   26.16   0
   6   7   0   16.43   26.30   0
  -6  -7   0    2.44   26.38   0
   7   7   0    7.02   28.75   0
  -7  -7   0   21.90   20.47   0
  -8  -7   0    5.59   30.80   0
   7  -8   0   -1.94   30.49   0
  -7   8   0  -13.82   28.95   0
  -7   8   0    7.11   21.40   0
   6  -8   0   46.38   20.94   0
  -6   8   0   47.27   29.12   0
  -6   8   0   92.07   19.70   0
  -5   8   0   -1.13   17.89   0
  -5   8   0    4.68   26.03   0
   5  -8   0    1.35   18.41   0
  -4   8   0  249.45   25.31   0
   4  -8   0  214.96   19.30   0
  -4   8   0  247.05   26.27   0
  -3   8   0  -23.43   24.06   0
   3  -8   0   19.19   17.04   0
  -3   8   0   -1.65   16.59   0
  -2   8   0   40.31   16.91   0
   2  -8   0   53.96   23.46   0
  -2   8   0   77.34   24.02   0
   1  -8   0   -7.31   22.71   0
  -1   8   0    7.19   15.88   0
  -1   8   0  -14.43   22.81   0
   0   8   0  142.78   17.30   0
   0  -8   0  244.09   23.97   0
   0   8   0  163.07   17.47   0
  -1  -8   0    4.98   22.16   0
   1   8   0   -2.53   15.84   0
   1   8   0   -1.83   22.90   0
   2   8   0   61.64   24.04   0
  -2  -8   0   52.68   17.67   0
   2   8   0   47.06   24.81   0
   3   8   0    1.89   24.14   0
   3   8   0    1.66   23.81   0
  -3  -8   0    6.48   24.27   0
   4   8   0  162.36   34.05   0
  -4  -8   0  277.06   26.66   0
   4   8   0  243.38   26.10   0
  -5  -8   0   15.06   26.71   0
   5   8   0    9.77   26.52   0
  -6  -8   0   80.16   28.69   0
   6   8   0   38.94   28.34   0
   7   8   0   17.79   31.30   0
  -7  -8   0    3.90   31.79   0
  -6   9   0   -6.39   21.40   0
   6  -9   0   -9.93   21.31   0
  -6   9   0    7.16   20.88   0
  -5   9   0   83.16   20.80   0
  -5   9   0   75.70   20.33   0
   5  -9   0   46.68   28.44   0
  -4   9   0   -2.92   18.61   0
   4  -9   0   20.17   18.50   0
  -4   9   0    9.93   19.01   0
  -3   9   0   37.12   25.56   0
  -3   9   0   29.26   25.91   0
   3  -9   0   12.25   25.61   0
   2  -9   0    3.75   24.35   0
  -2   9   0   11.63   24.93   0
  -2   9   0    4.97   25.24   0
  -1   9   0   35.86   24.69   0
  -1   9   0   19.75   24.96   0
   1  -9   0   22.21   17.40   0
   0   9   0    6.61   24.76   0
   0  -9   0   15.82   23.82   0
   0   9   0   21.57   24.38   0
  -1  -9   0   12.13   25.83   0
   1   9   0   24.94   24.89   0
   1   9   0   30.81   26.25   0
  -2  -9   0  -10.15   25.56   0
   2   9   0    8.30   25.51   0
   2   9   0    0.74   26.25   0
  -3  -9   0   12.22   25.92   0
   3   9   0   27.25   25.91   0
   3   9   0   18.56   33.30   0
  -4  -9   0   -1.17   26.04   0
   4   9   0    6.49   33.04   0
   4   9   0   -3.57   18.55   0
   5   9   0   57.48   29.33   0
  -5  -9   0  108.48   29.70   0
  -6  -9   0    0.75   30.57   0
   6   9   0    1.38   21.81   0
  -5  10   0  -10.69   22.14   0
   5 -10   0   15.63   31.65   0
  -5  10   0   -1.95   22.21   0
  -4  10   0   10.35   29.26   0
  -4  10   0   26.03   21.18   0
   4 -10   0   22.16   29.13   0
  -3  10   0  -19.46   28.28   0
   3 -10   0    7.21   19.66   0
  -3  10   0   -7.54   19.85   0
  -2  10   0    6.20   19.52   0
  -2  10   0    0.57   19.10   0
   2 -10   0    6.66   19.33   0
  -1  10   0   22.85   27.88   0
   1 -10   0   -2.04   18.47   0
  -1  10   0   15.89   26.34   0
   0  10   0   89.03   28.46   0
   0 -10   0   83.73   20.17   0
   0  10   0   97.13   27.61   0
   1  10   0  -14.10   27.30   0
   1  10   0    7.59   19.30   0
  -1 -10   0   12.54   27.13   0
  -2 -10   0    2.00   27.60   0
   2  10   0   14.53   27.60   0
   2  10   0    9.31   28.64   0
  -3 -10   0    6.37   28.41   0
   3  10   0    2.29   36.18   0
   3  10   0    5.84   20.23   0
   4  10   0   20.65   36.59   0
   4  10   0   23.49   21.09   0
  -4 -10   0   28.32   21.00   0
   5  10   0   -5.76   21.97   0
  -5 -10   0    4.71   21.88   0
  -3  11   0    7.10   22.65   0
   3 -11   0   -3.96   21.59   0
  -3  11   0    2.81   30.54   0
  -2  11   0   -5.75   29.66   0
   2 -11   0   16.01   30.48   0
  -2  11   0    9.76   21.85   0
  -1  11   0   20.76   22.31   0
   1 -11   0    7.47   21.70   0
  -1  11   0   42.14   30.83   0
   0 -11   0   11.73   29.57   0
   0  11   0   13.66   30.10   0
   0  11   0   12.93   21.32   0
   1  11   0   15.94   21.67   0
  -1 -11   0   26.26   30.00   0
   1  11   0   22.15   30.30   0
   2  11   0   -2.48   30.91   0
   2  11   0   -6.64   21.78   0
  -2 -11   0   10.05   30.54   0
  -3 -11   0  -12.38   31.78   0
   3  11   0   20.34   22.64   0
   3  11   0   -3.62   39.23   0
   3  11  -1   19.24   32.05   0
  -3 -11   1    8.03   31.86   0
   3  11  -1   -2.21   32.38   0
   2  11  -1    9.90   21.64   0
  -2 -11   1   14.24   21.67   0
   2  11  -1    5.42   30.96   0
  -1 -11   1   16.46   21.44   0
   1  11  -1   30.14   30.44   0
   1  11  -1   14.22   30.72   0
   0  11  -1   -5.65   21.39   0
   0  11  -1    2.83   30.00   0
   0 -11   1   -1.75   21.24   0
   1 -11   1   14.02   30.43   0
  -1  11  -1   14.44   22.06   0
  -1  11  -1   22.53   30.51   0
   2 -11   1   -7.57   30.49   0
  -2  11  -1   -5.97   29.59   0
  -2  11  -1   -3.20   22.01   0
  -3  11  -1    4.66   31.71   0
  -3  11  -1   19.92   31.18   0
   3 -11   1   -3.43   31.07   0
  -5 -10   1    0.00   31.15   0
   5  10  -1   -6.89   31.09   0
   4  10  -1    9.96   37.46   0
   4  10  -1    7.53   29.43   0
  -4 -10   1   20.07   29.34   0
   3  10  -1    6.97   29.92   0
  -3 -10   1   13.66   20.23   0
   3  10  -1   22.15   28.68   0
   2  10  -1   28.12   28.44   0
  -2 -10   1    6.68   20.31   0
   2  10  -1   14.06   28.38   0
   1  10  -1   35.63   27.85   0
  -1 -10   1   41.00   19.55   0
   1  10  -1   50.61   27.58   0
   0 -10   1   -7.48   27.36   0
   0  10  -1   -6.29   27.53   0
   0  10  -1    3.73   26.61   0
  -1  10  -1   61.78   27.75   0
  -1  10  -1   46.60   28.00   0
   1 -10   1   27.88   27.35   0
   2 -10   1   27.86   26.46   0
  -2  10  -1   26.15   19.32   0
  -2  10  -1   28.95   26.84   0
   3 -10   1   29.32   27.66   0
  -3  10  -1   13.68   19.72   0
  -3  10  -1   24.59   28.30   0
   4 -10   1    2.83   28.77   0
  -4  10  -1   24.71   21.13   0
  -4  10  -1  -10.12   28.83   0
  -5  10  -1   14.61   22.45   0
   5 -10   1  -23.36   31.05   0
  -5  10  -1   24.93   21.93   0
   6   9  -1   13.39   31.37   0
  -6  -9   1   15.90   31.50   0
   5   9  -1    4.93   20.10   0
  -5  -9   1   -4.58   20.36   0
   4   9  -1   10.41   33.15   0
   4   9  -1   12.51   27.30   0
  -4  -9   1   21.32   27.24   0
   3   9  -1   25.34   27.46   0
  -3  -9   1   40.77   18.51   0
   3   9  -1   24.54   26.23   0
   2   9  -1   54.50   25.35   0
  -2  -9   1   49.38   25.31   0
   2   9  -1   49.23   26.18   0
  -1  -9   1   36.26   25.74   0
   1   9  -1   48.33   24.00   0
   1   9  -1   48.68   26.31   0
   0   9  -1   10.46   24.70   0
   0   9  -1   -4.65   17.51   0
   0  -9   1   -2.62   24.35   0
   1  -9   1   41.98   24.36   0
  -1   9  -1   31.09   17.58   0
  -1   9  -1   58.86   25.19   0
   2  -9   1   40.14   17.73   0
  -2   9  -1   35.06   25.42   0
  -2   9  -1   56.32   18.15   0
  -3   9  -1   33.65   25.57   0
  -3   9  -1   33.18   18.93   0
   3  -9   1   57.44   25.88   0
  -4   9  -1    8.25   26.58   0
   4  -9   1   -6.18   18.76   0
  -4   9  -1   17.27   19.37   0
  -5   9  -1   14.80   27.84   0
  -5   9  -1    6.85   19.78   0
   5  -9   1  -24.08   27.92   0
  -6   9  -1    0.53   31.34   0
   6  -9   1   14.40   22.04   0
  -6   9  -1    2.61   29.37   0
   7   8  -1   31.25   30.28   0
  -7  -8   1    9.14   30.31   0
  -6  -8   1    9.97   19.89   0
   6   8  -1    3.25   27.81   0
  -5  -8   1   11.65   19.19   0
   5   8  -1   14.28   27.59   0
   4   8  -1   20.98   17.55   0
  -4  -8   1   59.79   24.87   0
   4   8  -1   12.87   32.18   0
   3   8  -1   91.78   25.10   0
   3   8  -1   66.34   24.98   0
  -3  -8   1   61.99   18.14   0
  -2  -8   1   11.34   17.31   0
   2   8  -1   -0.73   24.26   0
   2   8  -1    5.72   22.92   0
   1   8  -1  108.26   24.44   0
   1   8  -1   75.86   23.89   0
  -1  -8   1   86.43   24.07   0
   0  -8   1   -4.34   15.59   0
   0   8  -1    8.73   15.55   0
   0   8  -1   -1.03   22.09   0
   1  -8   1   81.61   22.87   0
  -1   8  -1   74.36   16.77   0
  -1   8  -1   83.09   23.78   0
   2  -8   1   22.94   23.30   0
  -2   8  -1   14.25   23.33   0
  -2   8  -1    6.40   17.09   0
  -3   8  -1  100.15   24.11   0
   3  -8   1   58.79   23.98   0
  -3   8  -1   65.62   17.37   0
   4  -8   1    0.00   24.36   0
  -4   8  -1   26.94   17.31   0
  -4   8  -1   29.12   17.00   0
  -5   8  -1   41.83   25.78   0
   5  -8   1   14.64   25.92   0
  -5   8  -1   22.74   17.92   0
  -6   8  -1   23.48   20.01   0
   6  -8   1    0.36   20.17   0
  -6   8  -1   -6.58   19.36   0
   7  -8   1   24.76   30.10   0
  -7   8  -1   25.79   29.90   0
  -7   8  -1   19.91   29.48   0
  -8  -7   1   23.48   31.49   0
   7   7  -1   16.43   29.06   0
  -7  -7   1   18.05   29.29   0
  -6  -7   1   30.97   26.87   0
   6   7  -1   25.95   18.85   0
   5   7  -1   40.51   25.11   0
  -5  -7   1   47.79   25.60   0
   4   7  -1   -1.10   29.82   0
  -4  -7   1   17.80   23.64   0
   4   7  -1   -9.91   23.44   0
  -3  -7   1  119.19   24.35   0
  -3  -7   1  127.51   29.07   0
   3   7  -1  111.45   17.50   0
   3   7  -1   72.48   23.90   0
  -2  -7   1  111.89   16.56   0
   2   7  -1   80.87   22.45   0
   2   7  -1  107.77   16.92   0
  -2  -7   1  126.16   22.79   0
  -1  -7   1  205.04   23.25   0
  -1  -7   1  214.71   28.15   0
   1   7  -1  139.50   23.13   0
   1   7  -1  171.68   17.35   0
   0   7  -1    7.38   21.93   0
   0   7  -1    6.19   15.69   0
   0  -7   1    4.13   15.21   0
  -1   7  -1  188.99   22.52   0
  -1   7  -1  177.03   22.82   0
   1  -7   1  168.91   16.26   0
  -2   7  -1  122.36   23.10   0
  -2   7  -1  157.14   22.90   0
   2  -7   1   96.94   16.46   0
  -3   7  -1  146.80   22.75   0
   3  -7   1  126.87   23.01   0
  -3   7  -1  148.35   22.77   0
  -4   7  -1   25.54   22.92   0
   4  -7   1   -4.22   16.48   0
  -4   7  -1   11.17   15.97   0
  -5   7  -1   60.81   24.02   0
   5  -7   1   21.71   24.50   0
  -5   7  -1   30.60   24.49   0
  -6   7  -1   30.52   25.96   0
   6  -7   1   42.23   26.40   0
  -6   7  -1   32.01   26.58   0
   7  -7   1   42.34   28.15   0
  -7   7  -1    8.51   19.99   0
  -7   7  -1   27.97   19.06   0
   8  -7   1   20.02   30.65   0
  -8   7  -1   28.78   30.58   0
  -8   7  -1    4.84   22.04   0
  -9  -6   1   -3.49   32.12   0
  -8  -6   1   66.45   30.21   0
   7   6  -1   28.21   25.45   0
  -7  -6   1   17.37   18.64   0
   6   6  -1   18.20   24.98   0
  -6  -6   1   38.66   25.29   0
  -5  -6   1   53.55   22.54   0
   5   6  -1   51.58   22.17   0
   4   6  -1   94.57   29.45   0
  -4  -6   1  127.96   23.48   0
  -4  -6   1  120.15   33.70   0
   4   6  -1  114.81   23.01   0
   3   6  -1   67.05   22.22   0
  -3  -6   1   50.67   23.08   0
  -3  -6   1   55.20   15.98   0
   3   6  -1   34.37   28.49   0
   2   6  -1  120.00   22.40   0
  -2  -6   1  170.91   22.06   0
  -2  -6   1  149.14   22.63   0
   2   6  -1  142.86   16.03   0
   1   6  -1   29.96   20.76   0
  -1  -6   1   11.26   14.47   0
   1   6  -1   19.82   20.80   0
  -1  -6   1   22.46   20.68   0
   0  -6   1   98.21   17.14   0
   0   6  -1   87.19   17.00   0
   0   6  -1   77.91   16.76   0
   0  -6   1  115.36   16.78   0
   1  -6   1   16.68   13.97   0
  -1   6  -1   17.57   15.39   0
   1  -6   1   23.44   15.17   0
  -1   6  -1    6.82   19.85   0
  -2   6  -1  136.06   15.69   0
  -2   6  -1  167.67   21.65   0
   2  -6   1  146.54   15.84   0
  -3   6  -1   68.70   21.43   0
   3  -6   1   65.49   21.75   0
  -3   6  -1   55.21   21.68   0
   4  -6   1  120.84   23.54   0
  -4   6  -1  102.95   23.31   0
  -4   6  -1  126.64   16.64   0
   5  -6   1   56.25   22.62   0
  -5   6  -1   78.04   22.53   0
  -5   6  -1   61.15   22.52   0
   6  -6   1   41.99   17.75   0
  -6   6  -1   23.67   17.33   0
  -6   6  -1   30.33   17.74   0
  -7   6  -1   46.35   18.78   0
   7  -6   1   40.28   26.33   0
  -7   6  -1   72.32   26.40   0
  -8   6  -1   79.87   28.64   0
  -8   6  -1   76.97   21.11   0
  -9   6  -1   16.66   31.45   0
  -9   6  -1    4.66   32.01   0
  -9  -5   1   10.79   31.58   0
  -8  -5   1   19.07   19.82   0
  -7  -5   1   55.53   26.42   0
  -6  -5   1   62.74   23.25   0
   6   5  -1   58.38   23.11   0
  -6  -5   1   29.80   46.51   0
  -6  -5   1   34.79   52.42   0
   5   5  -1   58.13   22.15   0
  -5  -5   1   73.84   22.91   0
  -5  -5   1   51.69   37.12   0
  -4  -5   1   28.15   22.25   0
   4   5  -1   13.92   21.48   0
  -4  -5   1   14.90   26.47   0
   3   5  -1  244.82   25.25   0
  -3  -5   1  296.00   25.77   0
   3   5  -1  334.90   18.35   0
  -3  -5   1  420.56   24.66   0
  -2  -5   1   58.06   20.50   0
   2   5  -1   40.88   21.33   0
  -2  -5   1   50.96   21.37   0
   2   5  -1   55.54   14.74   0
   1   5  -1  245.15   16.98   0
   1   5  -1  276.83   23.69   0
  -1  -5   1  330.10   22.64   0
  -1  -5   1  208.94   17.48   0
   0  -5   1    7.56   19.63   0
   0  -5   1   19.27   19.65   0
   0   5  -1    4.97   20.33   0
   0   5  -1    6.09   19.20   0
  -1   5  -1  335.97   23.13   0
   1  -5   1  353.11   22.58   0
   1  -5   1  259.79   17.01   0
  -1   5  -1  235.32   16.42   0
   2  -5   1   50.44   14.58   0
  -2   5  -1   44.30   14.56   0
  -2   5  -1   54.87   20.51   0
   3  -5   1  392.81   23.20   0
  -3   5  -1  436.70   23.27   0
  -3   5  -1  440.92   23.77   0
   4  -5   1    4.69   20.81   0
  -4   5  -1   28.37   15.12   0
  -4   5  -1   23.05   20.55   0
   5  -5   1   80.14   22.32   0
  -5   5  -1   58.60   16.35   0
  -5   5  -1   90.72   22.20   0
  -6   5  -1   56.71   23.63   0
  -6   5  -1   62.87   22.63   0
   6  -5   1   34.29   17.04   0
   7  -5   1   45.49   18.24   0
  -7   5  -1   70.29   25.56   0
  -7   5  -1   67.82   25.24   0
  -8   5  -1   12.19   19.57   0
  -8   5  -1   11.60   19.46   0
  -9   5  -1    9.09   30.70   0
  -9   5  -1    0.86   21.15   0
  -9  -4   1    1.27   35.34   0
  -9  -4   1    0.77   35.80   0
  -9  -4   1    6.77   20.49   0
  -8  -4   1   70.08   19.34   0
  -8  -4   1   65.83   33.78   0
  -8  -4   1   55.86   39.14   0
  -7  -4   1    9.93   35.78   0
  -7  -4   1    9.14   30.86   0
  -7  -4   1   17.70   23.51   0
  -6  -4   1   28.20   29.84   0
  -6  -4   1   34.05   22.85   0
   6   4  -1   32.88   22.30   0
   5   4  -1   61.82   21.66   0
  -5  -4   1   36.58   26.79   0
  -5  -4   1   53.42   22.20   0
   4   4  -1  248.67   23.00   0
  -4  -4   1  256.91   23.74   0
  -4  -4   1  185.78   29.85   0
   3   4  -1  179.70   15.60   0
   3   4  -1  157.73   26.90   0
  -3  -4   1  236.21   22.05   0
  -3  -4   1  176.76   27.07   0
  -2  -4   1   38.44   25.68   0
   2   4  -1   44.44   20.24   0
   2   4  -1   32.36   26.07   0
  -2  -4   1   33.44   14.50   0
   1   4  -1  142.72   21.71   0
  -1  -4   1  155.11   21.42   0
   1   4  -1  186.06   21.79   0
  -1  -4   1  139.20   21.74   0
   0   4  -1   58.04   21.75   0
   0  -4   1   23.37   14.40   0
   0   4  -1   25.09   14.30   0
   0  -4   1   36.17   21.49   0
  -1   4  -1  135.84   15.50   0
   1  -4   1  167.24   21.36   0
   1  -4   1  157.27   21.67   0
  -1   4  -1  146.51   21.45   0
   2  -4   1   42.49   19.84   0
  -2   4  -1   53.81   19.97   0
   2  -4   1   28.30   21.94   0
  -2   4  -1   50.76   21.27   0
  -3   4  -1  176.92   16.43   0
  -3   4  -1  169.10   15.67   0
   3  -4   1  174.16   15.96   0
  -4   4  -1  273.83   22.69   0
   4  -4   1  254.92   22.62   0
  -4   4  -1  330.09   22.43   0
  -5   4  -1   59.46   21.76   0
  -5   4  -1   45.51   21.04   0
   5  -4   1   25.18   15.56   0
  -6   4  -1   43.80   16.89   0
   6  -4   1   45.39   23.62   0
  -6   4  -1   44.80   15.80   0
  -7   4  -1   26.80   23.66   0
  -7   4  -1    2.64   24.09   0
  -8   4  -1  102.73   26.40   0
  -8   4  -1   80.48   26.44   0
  -9   4  -1   10.16   28.18   0
  -9   4  -1   -3.13   28.10   0
 -10  -3   1    0.33   39.29   0
 -10  -3   1    3.58   31.30   0
 -10  -3   1   32.88   31.26   0
 -10  -3   1   -2.82   39.46   0
  -9  -3   1    6.90   28.56   0
  -9  -3   1    4.37   28.57   0
  -9  -3   1    0.70   19.63   0
  -8  -3   1   90.53   26.12   0
  -8  -3   1  101.51   32.50   0
  -8  -3   1   63.88   26.93   0
  -7  -3   1   43.97   24.38   0
  -7  -3   1   28.03   24.33   0
  -7  -3   1   75.81   23.97   0
  -6  -3   1   22.14   28.53   0
  -6  -3   1   36.31   21.98   0
  -5  -3   1  152.58   23.07   0
   5   3  -1  124.14   22.52   0
  -5  -3   1   92.02   28.48   0
  -4  -3   1   36.47   15.32   0
   4   3  -1   48.21   21.02   0
  -4  -3   1   31.95   25.77   0
   3   3  -1  220.92   21.50   0
  -3  -3   1  150.15   26.19   0
  -3  -3   1  212.22   22.17   0
  -2  -3   1  202.17   23.72   0
  -2  -3   1  245.03   18.13   0
   2   3  -1  286.59   23.90   0
   2   3  -1  181.62   23.99   0
   1   3  -1  892.18   31.87   0
   1   3  -1 1076.61   32.34   0
  -1  -3   1  848.61   25.72   0
  -1  -3   1  901.34   31.35   0
   0   3  -1    5.80   22.03   0
   0  -3   1    1.32   22.08   0
   0   3  -1   14.99   22.84   0
   0  -3   1    6.43   22.74   0
  -1   3  -1  860.00   23.66   0
  -1   3  -1 1100.21   31.01   0
   1  -3   1 1105.35   31.07   0
   1  -3   1  836.54   23.69   0
  -2   3  -1  298.19   22.48   0
  -2   3  -1  224.13   16.41   0
   2  -3   1  222.77   16.84   0
   2  -3   1  244.99   16.71   0
  -3   3  -1  210.19   16.51   0
  -3   3  -1  232.77   21.18   0
   3  -3   1  219.76   21.37   0
   4  -3   1   38.41   20.52   0
  -4   3  -1   57.42   20.09   0
  -4   3  -1   26.89   14.41   0
  -5   3  -1   99.36   15.50   0
   5  -3   1  124.65   21.55   0
  -5   3  -1  134.28   15.60   0
  -6   3  -1   32.96   15.62   0
  -6   3  -1   32.14   15.52   0
  -7   3  -1   94.51   24.49   0
  -7   3  -1   47.71   17.47   0
  -8   3  -1   79.11   25.96   0
  -8   3  -1  101.76   25.61   0
  -9   3  -1    9.87   28.00   0
  -9   3  -1    1.60   27.27   0
 -10   3  -1    0.26   22.29   0
 -10   3  -1    8.19   30.93   0
 -10  -2   1    0.63   37.53   0
 -10  -2   1   -0.84   31.36   0
 -10  -2   1    1.18   31.38   0
 -10  -2   1   12.09   37.70   0
  -9  -2   1   25.54   27.54   0
  -9  -2   1    6.17   27.66   0
  -9  -2   1    3.71   27.97   0
  -8  -2   1  199.60   27.69   0
  -8  -2   1  184.00   26.11   0
  -7  -2   1   35.75   22.81   0
  -7  -2   1   22.93   23.54   0
  -6  -2   1   71.30   22.19   0
  -5  -2   1   21.27   20.70   0
  -4  -2   1  339.37   29.72   0
  -4  -2   1  436.86   24.73   0
   4   2  -1  389.69   23.83   0
   3   2  -1  234.44   22.35   0
  -3  -2   1  181.03   28.40   0
  -3  -2   1  248.57   22.87   0
   2   2  -1   39.68   26.60   0
  -2  -2   1   70.67   23.93   0
  -2  -2   1   40.75   27.23   0
   2   2  -1   65.58   22.40   0
   1   2  -1  653.69   31.00   0
   1   2  -1  466.42   31.47   0
  -1  -2   1  562.50   36.17   0
  -1  -2   1  606.27   31.23   0
   0  -2   1   10.84   23.26   0
   0   2  -1    1.83   16.45   0
   0  -2   1    7.29   24.49   0
   0   2  -1    7.67   24.04   0
   1  -2   1  651.08   29.93   0
  -1   2  -1  645.01   30.58   0
   1  -2   1  649.77   31.20   0
  -1   2  -1  497.65   23.44   0
   2  -2   1   58.42   23.17   0
  -2   2  -1   33.78   16.77   0
  -2   2  -1   45.55   23.01   0
   2  -2   1   38.43   16.33   0
  -3   2  -1  245.64   23.46   0
   3  -2   1  242.35   23.44   0
  -3   2  -1  201.05   17.14   0
   4  -2   1  340.28   22.75   0
  -4   2  -1  301.06   16.99   0
  -4   2  -1  448.64   22.52   0
  -5   2  -1   10.43   19.85   0
  -5   2  -1    8.17   13.87   0
  -6   2  -1   78.11   16.21   0
  -6   2  -1   61.87   16.11   0
  -7   2  -1   29.87   23.39   0
  -7   2  -1   30.38   23.21   0
  -8   2  -1  163.48   25.73   0
  -8   2  -1  219.21   26.58   0
  -9   2  -1   11.53   19.95   0
  -9   2  -1   14.97   27.07   0
 -10   2  -1   -0.89   21.59   0
 -10   2  -1   13.30   30.22   0
 -10   2  -1   -7.91   21.52   0
 -10  -1   1   -2.58   29.87   0
 -10  -1   1   -2.58   29.85   0
 -10  -1   1   -1.55   30.45   0
  -9  -1   1   25.69   33.22   0
  -9  -1   1    0.53   27.30   0
  -9  -1   1    5.93   26.87   0
  -8  -1   1   21.19   17.33   0
  -8  -1   1   13.87   17.71   0
  -8  -1   1   24.18   25.11   0
  -7  -1   1   13.00   22.41   0
  -7  -1   1   36.07   22.76   0
  -7  -1   1   25.02   22.53   0
  -6  -1   1   56.23   15.70   0
  -6  -1   1  101.25   22.53   0
  -5  -1   1  204.54   23.40   0
  -4  -1   1  366.66   23.29   0
  -3  -1   1 1361.25   34.97   0
   2   1  -1 1228.35   37.01   0
  -2  -1   1 1261.85   37.56   0
   1   1  -1 1446.77   44.96   0
   1   1  -1 1433.37   55.11   0
  -1  -1   1 1943.66   55.83   0
  -1  -1   1 1351.91   54.07   0
   0  -1   1    9.88   25.34   0
   0   1  -1    4.78   27.42   0
   0   1  -1    2.63   27.34   0
   0  -1   1   12.22   28.59   0
  -1   1  -1 2018.82   47.66   0
  -1   1  -1 2212.77   48.86   0
   1  -1   1 1658.73   40.00   0
   1  -1   1 2118.72   48.61   0
  -2   1  -1  984.25   28.11   0
   2  -1   1  967.39   28.17   0
  -2   1  -1 1362.89   35.66   0
  -3   1  -1 1470.21   33.04   0
  -3   1  -1 1372.13   32.15   0
  -4   1  -1  305.09   17.09   0
  -4   1  -1  287.77   17.17   0
  -5   1  -1  221.57   22.01   0
  -5   1  -1  257.65   22.76   0
  -6   1  -1   94.25   22.45   0
  -6   1  -1   99.26   21.93   0
  -7   1  -1   35.40   15.88   0
  -7   1  -1   19.34   15.73   0
  -8   1  -1   31.58   17.39   0
  -8   1  -1   30.72   17.62   0
  -8   1  -1   30.76   24.48   0
  -9   1  -1    9.59   19.45   0
  -9   1  -1    1.79   19.91   0
  -9   1  -1    0.89   19.66   0
 -10   1  -1   20.00   30.79   0
 -10   1  -1   12.93   30.68   0
 -10   1  -1   16.73   21.82   0
 -10   0   1    7.84   29.34   0
 -10   0   1    1.83   29.44   0
 -10   0   1   12.02   20.89   0
  -9   0   1    5.55   26.09   0
  -9   0   1   10.92   25.59   0
  -9   0   1    8.54   27.85   0
  -8   0   1  134.27   18.64   0
  -8   0   1  151.25   25.35   0
  -8   0   1  199.72   25.81   0
  -7   0   1  188.58   23.75   0
  -7   0   1  215.71   24.51   0
  -7   0   1  184.41   23.62   0
  -6   0   1   -0.26   21.20   0
  -6   0   1    6.84   20.79   0
  -6   0   1    8.71   21.37   0
  -5   0   1   29.56   20.96   0
  -4   0   1  576.98   20.99   0
  -3   0   1   94.85   22.69   0
  -1   0   1   15.31   29.41   0
  -1   0  -1   21.13   28.16   0
   1   0   1   19.45   27.52   0
  -2   0  -1 1059.94   37.42   0
  -3   0  -1   88.25   22.18   0
  -4   0  -1  851.95   28.27   0
  -5   0  -1   19.45   20.65   0
  -5   0  -1   11.26   19.52   0
  -6   0  -1    3.12   20.98   0
  -6   0  -1    2.30   15.20   0
  -6   0  -1    4.55   21.47   0
  -7   0  -1  158.54   17.31   0
  -7   0  -1  222.28   24.54   0
  -7   0  -1  161.56   17.27   0
  -8   0  -1  214.85   26.08   0
  -8   0  -1  161.24   25.89   0
  -8   0  -1  139.82   18.68   0
  -9   0  -1   20.28   27.09   0
  -9   0  -1   10.73   27.01   0
  -9   0  -1    3.68   27.16   0
 -10   0  -1   -0.25   21.69   0
 -10   0  -1    2.96   30.43   0
 -10   0  -1  -10.38   29.52   0
 -10   1   1   13.86   30.64   0
 -10   1   1    4.23   29.78   0
 -10   1   1   17.00   20.79   0
  -9   1   1   13.95   26.64   0
  -9   1   1   18.09   18.92   0
  -9   1   1   15.28   26.99   0
  -8   1   1   42.90   24.50   0
  -8   1   1   26.48   24.93   0
  -7   1   1   41.04   16.04   0
  -7   1   1   30.69   22.45   0
  -6   1   1  119.97   22.32   0
  -6   1   1   90.00   22.14   0
  -5   1   1  197.75   22.47   0
  -5   1   1  235.52   21.60   0
  -4   1   1  380.25   22.70   0
   3  -1  -1 1329.99   33.31   0
  -3   1   1 1081.09   26.79   0
  -2   1   1 1238.16   36.08   0
   2  -1  -1 1216.17   35.89   0
   1  -1  -1 2071.23   50.15   0
  -1   1   1 1572.76   41.48   0
   0  -1  -1    6.43   32.16   0
   0   1   1   -0.23   21.42   0
   1   1   1 1741.33   41.90   0
  -1  -1  -1 2218.04   50.30   0
  -2  -1  -1 1341.55   36.47   0
   2   1   1 1057.46   29.72   0
  -3  -1  -1  867.90   34.29   0
  -3  -1  -1 1425.52   33.49   0
  -4  -1  -1  294.05   24.84   0
  -4  -1  -1  403.67   22.71   0
  -5  -1  -1  219.04   23.58   0
  -5  -1  -1  184.05   16.33   0
  -6  -1  -1  100.32   21.73   0
  -6  -1  -1   70.36   15.95   0
  -7  -1  -1   28.30   22.72   0
  -7  -1  -1   25.74   22.89   0
  -8  -1  -1   26.66   24.49   0
  -8  -1  -1   22.78   24.81   0
  -8  -1  -1   34.30   25.56   0
  -9  -1  -1    8.00   27.34   0
  -9  -1  -1   -0.06   27.66   0
  -9  -1  -1   17.58   27.05   0
 -10  -1  -1    2.88   29.59   0
 -10  -1  -1   -3.64   29.61   0
 -10  -1  -1    4.80   30.46   0
 -10   2   1   22.52   31.06   0
 -10   2   1   -2.66   30.83   0
 -10   2   1    9.79   31.38   0
  -9   2   1   26.03   28.31   0
  -9   2   1   13.54   20.17   0
  -8   2   1  169.62   19.14   0
  -8   2   1  175.56   26.24   0
  -7   2   1   37.58   16.50   0
  -7   2   1   21.48   22.60   0
  -6   2   1   74.83   22.41   0
  -6   2   1   51.76   21.91   0
  -5   2   1   22.75   20.09   0
  -5   2   1   37.27   19.92   0
  -4   2   1  278.91   17.04   0
   4  -2  -1  368.49   23.38   0
  -4   2   1  480.91   22.73   0
  -3   2   1  212.17   17.33   0
  -3   2   1  246.93   22.11   0
   3  -2  -1  242.44   22.61   0
   2  -2  -1   68.73   24.51   0
  -2   2   1   66.99   24.10   0
  -2   2   1   57.67   23.05   0
  -1   2   1  629.89   29.87   0
  -1   2   1  685.60   31.07   0
   1  -2  -1  497.97   23.46   0
   0   2   1    6.91   16.67   0
   0   2   1   -0.72   26.26   0
   0  -2  -1   11.43   25.55   0
   1   2   1  683.59   31.16   0
  -1  -2  -1  653.39   31.56   0
  -1  -2  -1  497.25   39.14   0
   1   2   1  430.31   33.94   0
   2   2   1   42.65   17.37   0
  -2  -2  -1   42.76   18.25   0
  -3  -2  -1  258.56   22.75   0
   3   2   1  245.20   22.40   0
  -3  -2  -1  147.93   29.61   0
  -4  -2  -1  246.19   24.85   0
  -4  -2  -1  436.46   23.30   0
   4   2   1  392.04   22.88   0
  -5  -2  -1   22.48   21.14   0
  -5  -2  -1   17.37   21.26   0
  -6  -2  -1   85.32   28.59   0
  -6  -2  -1   66.89   15.98   0
  -7  -2  -1   27.84   22.70   0
  -7  -2  -1   10.16   16.13   0
  -8  -2  -1  177.09   19.66   0
  -8  -2  -1  218.10   31.90   0
  -9  -2  -1    6.40   26.96   0
  -9  -2  -1   24.27   34.20   0
  -9  -2  -1   11.81   27.33   0
 -10  -2  -1   19.50   30.06   0
 -10  -2  -1   -5.71   30.74   0
 -10  -2  -1   -1.57   21.50   0
 -10   3   1   14.90   31.23   0
 -10   3   1   -0.66   31.42   0
  -9   3   1   -3.90   27.24   0
  -9   3   1    1.06   19.89   0
  -8   3   1   69.53   18.89   0
  -8   3   1   87.45   25.89   0
  -7   3   1   69.59   24.02   0
  -7   3   1   64.17   17.46   0
  -6   3   1   23.81   15.51   0
  -6   3   1   40.62   15.65   0
  -5   3   1  148.08   21.43   0
   5  -3  -1  124.50   21.63   0
  -5   3   1  131.20   15.80   0
  -4   3   1   49.83   19.88   0
  -4   3   1   48.61   20.66   0
   4  -3  -1   42.28   20.21   0
   3  -3  -1  208.89   21.47   0
  -3   3   1  252.63   21.36   0
  -3   3   1  214.58   16.58   0
  -2   3   1  297.58   22.49   0
   2  -3  -1  273.84   23.90   0
  -2   3   1  274.49   23.38   0
   1  -3  -1  853.83   23.73   0
  -1   3   1  882.05   23.75   0
  -1   3   1 1103.65   31.30   0
   0  -3  -1   -3.38   22.72   0
   0   3   1   -1.62   21.94   0
   0   3   1    5.45   22.97   0
  -1  -3  -1 1082.20   32.41   0
   1   3   1  945.44   25.71   0
   1   3   1 1002.74   37.00   0
  -1  -3  -1 1033.61   37.49   0
   2   3   1  174.91   30.33   0
  -2  -3  -1  245.60   34.61   0
  -2  -3  -1  300.05   24.24   0
   2   3   1  293.89   23.07   0
  -3  -3  -1  139.01   42.74   0
   3   3   1  192.00   15.98   0
  -3  -3  -1  219.58   21.73   0
  -4  -3  -1   18.32   28.64   0
  -4  -3  -1   24.93   31.98   0
  -4  -3  -1   37.96   20.27   0
   4   3   1   22.25   19.91   0
  -5  -3  -1  162.79   23.54   0
  -5  -3  -1   79.32   32.90   0
   5   3   1  126.81   23.10   0
  -5  -3  -1  121.08   32.58   0
  -6  -3  -1   36.22   21.87   0
  -6  -3  -1   25.92   28.32   0
  -6  -3  -1   23.09   28.22   0
  -7  -3  -1   67.11   35.26   0
  -7  -3  -1   43.43   30.75   0
  -7  -3  -1   63.12   22.87   0
  -8  -3  -1   80.62   33.15   0
  -8  -3  -1   80.35   26.26   0
  -8  -3  -1   54.56   33.22   0
  -9  -3  -1    0.28   34.24   0
  -9  -3  -1   11.66   28.25   0
  -9  -3  -1    5.53   34.26   0
 -10  -3  -1    6.08   44.45   0
 -10  -3  -1   -9.31   31.88   0
 -10  -3  -1   15.59   31.82   0
 -10  -3  -1   -0.52   38.37   0
  -9   4   1   -4.76   29.05   0
  -9   4   1   -2.23   20.26   0
  -8   4   1   93.90   26.25   0
  -8   4   1   75.74   27.62   0
  -7   4   1   19.39   17.52   0
  -7   4   1   23.44   23.99   0
   6  -4  -1   44.87   16.65   0
  -6   4   1   39.25   16.78   0
  -6   4   1   64.26   22.61   0
   5  -4  -1   45.66   21.39   0
  -5   4   1   41.72   15.25   0
  -5   4   1   55.11   20.97   0
  -4   4   1  217.87   16.44   0
  -4   4   1  322.80   22.61   0
   4  -4  -1  249.24   22.49   0
  -3   4   1  170.66   15.25   0
   3  -4  -1  202.56   21.34   0
  -3   4   1  233.96   22.40   0
   2  -4  -1   20.25   14.77   0
  -2   4   1   37.57   20.94   0
  -2   4   1   40.52   14.16   0
  -1   4   1  134.99   15.59   0
  -1   4   1  139.48   15.70   0
   1  -4  -1  162.08   21.28   0
   0  -4  -1   31.72   14.99   0
   0   4   1   49.86   21.35   0
   0   4   1   30.81   20.53   0
   1   4   1  143.92   22.60   0
  -1  -4  -1  147.57   22.84   0
  -1  -4  -1  155.73   16.10   0
   1   4   1  144.13   15.98   0
  -2  -4  -1   38.35   24.38   0
  -2  -4  -1   41.10   20.91   0
   2   4   1   37.61   24.16   0
   2   4   1   31.18   20.41   0
   3   4   1  129.80   31.43   0
   3   4   1  226.93   20.96   0
  -3  -4  -1  249.57   21.89   0
   4   4   1  257.26   22.66   0
  -4  -4  -1  258.90   23.20   0
  -5  -4  -1   51.67   22.25   0
   5   4   1   66.11   21.67   0
   6   4   1   53.44   22.63   0
  -6  -4  -1   28.09   16.68   0
  -7  -4  -1   20.49   24.22   0
  -8  -4  -1   79.38   26.82   0
  -9  -4  -1    4.89   21.08   0
  -9   5   1    1.03   20.72   0
  -9   5   1  -13.66   29.78   0
  -8   5   1   27.34   26.97   0
  -8   5   1   30.45   26.93   0
   7  -5  -1   46.35   18.46   0
  -7   5   1   69.22   25.79   0
  -7   5   1   60.33   17.89   0
  -6   5   1   45.54   17.34   0
  -6   5   1   53.28   22.80   0
   6  -5  -1   45.94   24.49   0
   5  -5  -1   89.84   22.88   0
  -5   5   1   67.54   22.20   0
  -5   5   1   69.80   22.80   0
  -4   5   1   35.27   21.34   0
  -4   5   1   13.59   15.30   0
   4  -5  -1   25.39   21.53   0
  -3   5   1  458.56   23.79   0
  -3   5   1  415.99   23.57   0
   3  -5  -1  406.70   23.65   0
  -2   5   1   51.06   21.04   0
   2  -5  -1   64.13   21.16   0
  -2   5   1   64.14   20.53   0
  -1   5   1  325.50   22.54   0
  -1   5   1  331.77   23.92   0
   1  -5  -1  332.72   23.81   0
   0  -5  -1    0.78   14.38   0
   0   5   1   11.17   20.61   0
   0   5   1    9.01   19.16   0
   1   5   1  330.14   22.30   0
  -1  -5  -1  315.19   22.25   0
   1   5   1  279.03   23.87   0
   2   5   1   44.87   21.07   0
  -2  -5  -1   67.27   21.04   0
   2   5   1   58.64   20.55   0
   3   5   1  454.78   23.00   0
  -3  -5  -1  336.16   17.54   0
   3   5   1  286.80   35.60   0
  -4  -5  -1   16.17   15.84   0
   4   5   1   22.20   21.86   0
  -5  -5  -1   77.43   23.19   0
   5   5   1   87.39   22.42   0
   6   5   1   61.51   23.02   0
  -6  -5  -1   66.88   23.47   0
  -7  -5  -1   71.42   26.72   0
  -8  -5  -1   21.00   27.31   0
  -9  -5  -1   16.78   30.20   0
  -9   6   1   10.09   22.15   0
  -9   6   1    7.69   32.75   0
  -8   6   1   75.93   29.48   0
  -8   6   1   79.71   20.97   0
  -7   6   1   42.03   18.98   0
  -7   6   1   36.48   26.31   0
   7  -6  -1   21.68   26.44   0
   6  -6  -1   46.93   25.06   0
  -6   6   1   32.21   25.06   0
  -6   6   1   39.25   23.95   0
   5  -6  -1   39.43   22.39   0
  -5   6   1   68.03   22.93   0
  -5   6   1   55.98   22.19   0
   4  -6  -1  141.79   22.79   0
  -4   6   1  114.37   16.33   0
  -4   6   1  150.63   22.67   0
   3  -6  -1   46.98   15.12   0
  -3   6   1   66.66   21.19   0
  -3   6   1   65.65   21.25   0
  -2   6   1  147.85   15.86   0
  -2   6   1  171.23   21.51   0
   2  -6  -1  141.51   15.87   0
  -1   6   1   28.18   14.98   0
  -1   6   1   24.71   20.46   0
   1  -6  -1   17.72   14.75   0
   0   6   1  160.00   23.43   0
   0   6   1  206.18   24.44   0
   0  -6  -1  208.24   23.94   0
   1   6   1   32.41   21.07   0
   1   6   1   26.83   20.80   0
  -1  -6  -1   14.62   21.05   0
   2   6   1  114.32   16.31   0
  -2  -6  -1  172.74   21.82   0
   2   6   1  113.91   23.06   0
   3   6   1   49.83   28.11   0
   3   6   1   61.84   21.72   0
  -3  -6  -1   42.74   16.09   0
   4   6   1  122.03   23.06   0
  -4  -6  -1  140.07   23.17   0
   5   6   1   55.53   23.66   0
  -5  -6  -1   56.27   24.04   0
  -6  -6  -1   33.32   17.95   0
   6   6   1   23.64   17.85   0
  -7  -6  -1   37.05   19.13   0
   7   6   1   14.98   18.86   0
  -8  -6  -1   65.81   30.23   0
  -9  -6  -1   25.17   33.13   0
  -8   7   1   21.09   21.63   0
  -8   7   1   29.47   31.40   0
   8  -7  -1    1.73   21.78   0
   7  -7  -1   14.30   27.80   0
  -7   7   1    8.92   19.59   0
  -7   7   1   10.83   19.74   0
  -6   7   1   52.98   25.77   0
   6  -7  -1   33.34   18.52   0
  -6   7   1   37.12   25.71   0
   5  -7  -1    4.32   17.05   0
  -5   7   1   28.60   17.17   0
  -5   7   1   33.89   24.41   0
   4  -7  -1    1.35   15.94   0
  -4   7   1    0.65   15.84   0
  -4   7   1    0.43   16.07   0
  -3   7   1  111.38   16.60   0
   3  -7  -1  122.16   23.14   0
  -3   7   1  101.26   16.49   0
  -2   7   1  107.01   16.83   0
  -2   7   1  122.21   16.75   0
   2  -7  -1  116.49   23.00   0
  -1   7   1  144.59   17.02   0
  -1   7   1  178.25   23.31   0
   1  -7  -1  162.15   16.98   0
   0  -7  -1    1.79   15.28   0
   0   7   1    0.14   21.50   0
   0   7   1   13.78   21.36   0
  -1  -7  -1  186.10   23.40   0
   1   7   1  151.06   17.01   0
   1   7   1  153.92   22.43   0
   2   7   1  140.45   23.45   0
  -2  -7  -1  117.41   16.66   0
   2   7   1  106.88   23.06   0
   3   7   1  107.68   25.42   0
  -3  -7  -1  128.86   25.58   0
   3   7   1   92.08   28.13   0
   4   7   1    3.55   34.58   0
   4   7   1   -2.85   16.76   0
  -4  -7  -1    7.27   24.44   0
   5   7   1   42.89   24.85   0
  -5  -7  -1   16.88   18.02   0
  -6  -7  -1   44.20   19.32   0
   6   7   1   33.11   26.91   0
  -7  -7  -1   12.54   27.85   0
   7   7   1    0.39   27.34   0
   8   7   1   12.50   22.02   0
  -8  -7  -1   13.69   31.68   0
  -7   8   1   -0.84   30.03   0
   7  -8  -1   25.54   29.98   0
  -7   8   1   17.95   20.53   0
  -6   8   1  -15.02   27.22   0
  -6   8   1    7.22   19.74   0
   6  -8  -1   40.90   28.09   0
  -5   8   1   16.24   18.38   0
   5  -8  -1   54.17   26.44   0
  -5   8   1   27.43   18.70   0
   4  -8  -1   41.84   24.89   0
  -4   8   1   28.38   24.17   0
  -4   8   1   20.99   17.51   0
  -3   8   1   92.49   24.24   0
  -3   8   1   94.35   17.76   0
   3  -8  -1   78.72   24.79   0
   2  -8  -1   14.61   16.42   0
  -2   8   1   -0.61   23.66   0
  -2   8   1   15.45   16.82   0
  -1   8   1   87.71   16.86   0
  -1   8   1   75.59   23.02   0
   1  -8  -1   53.99   16.54   0
   0   8   1    1.67   22.31   0
   0   8   1    2.34   22.55   0
   0  -8  -1   13.10   22.39   0
  -1  -8  -1  104.97   22.62   0
   1   8   1   70.14   23.80   0
   1   8   1  101.67   22.89   0
   2   8   1   16.19   22.72   0
   2   8   1   37.63   24.05   0
  -2  -8  -1    8.03   23.96   0
   3   8   1   66.00   24.90   0
   3   8   1  102.33   24.40   0
  -3  -8  -1   79.50   24.21   0
   4   8   1   19.63   36.62   0
  -4  -8  -1   23.85   18.33   0
   4   8   1   39.43   25.51   0
  -5  -8  -1   33.20   27.81   0
   5   8   1   26.17   27.36   0
   6   8   1    6.31   20.00   0
  -6  -8  -1   11.33   20.51   0
   7   8   1    5.75   30.87   0
  -7  -8  -1    7.96   31.71   0
  -6   9   1   16.74   29.75   0
  -6   9   1   12.20   30.34   0
   6  -9  -1  -11.85   21.36   0
  -5   9   1   11.51   28.99   0
  -5   9   1   -3.25   29.10   0
   5  -9  -1   -0.18   29.02   0
   4  -9  -1   27.21   26.20   0
  -4   9   1   24.48   19.04   0
  -4   9   1   19.44   18.55   0
   3  -9  -1   30.71   18.79   0
  -3   9   1   40.42   26.22   0
  -3   9   1   41.33   25.57   0
  -2   9   1   54.86   25.73   0
  -2   9   1   50.25   17.74   0
   2  -9  -1   53.97   24.43   0
  -1   9   1   52.68   24.87   0
  -1   9   1   53.33   17.83   0
   1  -9  -1   38.79   24.95   0
   0  -9  -1    8.29   16.80   0
   0   9   1    8.69   24.12   0
   0   9   1  -14.62   24.85   0
   1   9   1   60.26   25.37   0
   1   9   1   34.40   25.23   0
  -1  -9  -1   48.55   17.87   0
   2   9   1   46.49   26.73   0
   2   9   1   46.42   26.60   0
  -2  -9  -1   65.77   26.30   0
   3   9   1   31.67   33.55   0
  -3  -9  -1   25.60   18.59   0
   3   9   1   45.70   25.96   0
   4   9   1   40.70   25.83   0
  -4  -9  -1   15.02   18.48   0
   4   9   1    4.63   38.95   0
   5   9   1    0.12   20.48   0
  -5  -9  -1   10.50   20.53   0
  -6  -9  -1    4.49   30.56   0
   6   9   1    2.73   30.59   0
  -5  10   1    8.34   30.95   0
   5 -10  -1  -16.73   31.88   0
  -5  10   1   20.97   32.05   0
  -4  10   1   25.64   20.50   0
  -4  10   1    9.00   29.82   0
   4 -10  -1   29.36   20.26   0
   3 -10  -1   10.22   20.04   0
  -3  10   1   20.76   28.05   0
  -3  10   1   23.72   28.32   0
  -2  10   1   18.14   19.38   0
  -2  10   1    6.84   19.11   0
   2 -10  -1   16.80   26.79   0
  -1  10   1   28.70   26.78   0
  -1  10   1   32.82   28.19   0
   1 -10  -1   55.61   26.55   0
   0  10   1  -10.71   27.46   0
   0 -10  -1    9.64   27.15   0
   0  10   1   -4.15   19.37   0
  -1 -10  -1   27.06   19.60   0
   1  10   1   22.75   27.78   0
   1  10   1   50.45   27.80   0
  -2 -10  -1   36.35   19.21   0
   2  10   1   12.33   28.55   0
   2  10   1   24.81   27.37   0
   3  10   1   12.96   20.10   0
   3  10   1    8.02   29.71   0
  -3 -10  -1    6.03   20.03   0
   4  10   1   26.58   30.05   0
   4  10   1    3.82   37.25   0
  -4 -10  -1   -4.39   30.28   0
   5  10   1    4.30   31.03   0
  -5 -10  -1   -3.24   31.40   0
   3 -11  -1   11.03   21.83   0
  -3  11   1    1.85   32.55   0
  -3  11   1    6.24   31.00   0
  -2  11   1    5.97   30.45   0
  -2  11   1   32.38   30.49   0
   2 -11  -1  -10.00   29.85   0
  -1  11   1   57.88   30.79   0
   1 -11  -1   -7.32   30.30   0
  -1  11   1   15.15   22.24   0
   0  11   1    8.74   30.87   0
   0 -11  -1   -5.18   30.09   0
   0  11   1   -5.26   21.41   0
   1  11   1   11.60   30.11   0
   1  11   1   12.31   30.67   0
  -1 -11  -1   17.89   21.76   0
   2  11   1   -1.26   31.08   0
  -2 -11  -1   14.06   30.38   0
   2  11   1    5.37   21.55   0
  -3 -11  -1   11.22   22.29   0
   3  11   1   23.29   31.40   0
   3  11   1    0.58   31.81   0
  -3 -11   2   12.17   32.40   0
   3  11  -2   -3.40   32.77   0
   3  11  -2    1.71   32.46   0
   2  11  -2   -8.27   31.22   0
  -2 -11   2   18.40   30.83   0
   2  11  -2  -13.38   31.04   0
   1  11  -2    0.17   31.45   0
  -1 -11   2   23.34   30.00   0
   1  11  -2   24.10   30.42   0
   0  11  -2   48.62   21.97   0
   0 -11   2   62.55   30.52   0
   0  11  -2   47.68   30.33   0
   1 -11   2   24.07   29.60   0
  -1  11  -2   28.00   30.07   0
  -1  11  -2   18.92   31.48   0
  -2  11  -2   -6.18   22.34   0
   2 -11   2   11.15   22.13   0
  -2  11  -2    7.22   29.87   0
  -3  11  -2   11.60   32.00   0
  -3  11  -2   23.18   31.44   0
   3 -11   2   16.95   31.63   0
   5  10  -2   22.55   22.36   0
  -5 -10   2   22.97   31.66   0
   4  10  -2   15.43   29.42   0
  -4 -10   2   17.11   29.55   0
   4  10  -2   14.55   30.48   0
   3  10  -2    4.67   28.27   0
  -3 -10   2   19.62   28.22   0
   3  10  -2   11.79   28.78   0
  -2 -10   2    0.44   27.63   0
   2  10  -2    5.81   28.82   0
   2  10  -2   -6.66   27.79   0
   1  10  -2   40.86   28.33   0
  -1 -10   2   51.92   27.91   0
   1  10  -2   36.74   27.94   0
   0  10  -2   21.19   27.10   0
   0  10  -2   46.73   27.75   0
   0 -10   2   29.27   27.35   0
  -1  10  -2   49.01   19.99   0
  -1  10  -2   47.38   28.13   0
   1 -10   2   25.80   19.82   0
  -2  10  -2    8.46   19.54   0
  -2  10  -2   17.32   26.40   0
   2 -10   2   15.81   26.05   0
  -3  10  -2  -17.69   27.96   0
   3 -10   2   13.19   27.70   0
  -3  10  -2   -2.88   28.12   0
  -4  10  -2   28.14   28.66   0
  -4  10  -2    7.65   29.98   0
   4 -10   2    8.33   28.60   0
   5 -10   2   30.92   30.05   0
  -5  10  -2  -16.29   30.11   0
  -5  10  -2   10.78   31.16   0
   6   9  -2   34.86   31.34   0
  -6  -9   2   20.87   22.75   0
  -5  -9   2   64.37   28.43   0
   5   9  -2   49.27   28.61   0
   4   9  -2   88.87   28.48   0
   4   9  -2   56.40   34.05   0
  -4  -9   2   74.86   20.52   0
   3   9  -2    2.22   26.31   0
   3   9  -2   -5.07   27.45   0
  -3  -9   2    7.59   18.60   0
   2   9  -2   12.91   25.84   0
   2   9  -2   17.55   25.69   0
  -2  -9   2   17.02   25.63   0
   1   9  -2   19.85   16.58   0
   1   9  -2   39.25   25.49   0
  -1  -9   2   13.34   17.67   0
   0   9  -2   77.24   18.93   0
   0  -9   2  102.77   18.95   0
   0   9  -2  121.40   26.68   0
  -1   9  -2   24.73   17.14   0
  -1   9  -2   20.61   17.28   0
   1  -9   2   -8.91   24.04   0
  -2   9  -2   16.70   18.06   0
   2  -9   2    8.88   24.54   0
  -2   9  -2   15.93   17.74   0
  -3   9  -2  -12.23   25.99   0
   3  -9   2    9.39   18.40   0
  -3   9  -2   26.53   25.34   0
  -4   9  -2   84.95   20.16   0
   4  -9   2   60.93   27.00   0
  -4   9  -2   98.17   27.07   0
   5  -9   2   29.71   19.88   0
  -5   9  -2   42.26   27.99   0
  -5   9  -2   42.94   20.44   0
   6  -9   2   34.73   21.71   0
  -6   9  -2   42.87   29.62   0
  -6   9  -2   46.57   30.52   0
  -7  -8   2   16.57   30.46   0
   7   8  -2   14.75   30.15   0
   6   8  -2   32.67   28.75   0
  -6  -8   2   29.46   28.81   0
  -5  -8   2  114.15   27.59   0
   5   8  -2   95.77   27.25   0
  -4  -8   2  102.62   25.53   0
   4   8  -2   86.33   25.80   0
   4   8  -2   68.81   32.14   0
   3   8  -2   14.72   24.77   0
   3   8  -2   31.39   25.20   0
  -3  -8   2    9.63   30.09   0
  -3  -8   2   10.87   17.77   0
  -2  -8   2   23.83   17.03   0
   2   8  -2   11.36   24.21   0
  -2  -8   2   32.80   23.87   0
   2   8  -2   22.12   23.60   0
   1   8  -2   36.07   16.86   0
   1   8  -2   68.84   24.90   0
  -1  -8   2   69.00   24.67   0
  -1  -8   2   61.60   23.78   0
   0  -8   2   39.15   16.12   0
   0   8  -2   66.84   22.51   0
   0   8  -2   58.90   16.33   0
  -1   8  -2   62.69   23.22   0
  -1   8  -2   71.73   23.89   0
   1  -8   2   57.71   16.28   0
   2  -8   2   17.14   16.32   0
  -2   8  -2   30.89   23.90   0
  -2   8  -2   37.96   16.29   0
  -3   8  -2    6.68   24.13   0
   3  -8   2   12.04   17.27   0
  -3   8  -2    6.80   24.32   0
  -4   8  -2   84.68   24.43   0
   4  -8   2   75.92   17.52   0
  -4   8  -2   80.06   17.48   0
   5  -8   2   91.77   25.97   0
  -5   8  -2   98.06   26.15   0
  -5   8  -2   99.50   18.75   0
  -6   8  -2   33.15   19.22   0
   6  -8   2   22.51   19.81   0
  -6   8  -2    5.99   19.77   0
   7  -8   2   30.81   30.22   0
  -7   8  -2   25.20   29.45   0
  -7   8  -2   26.45   29.86   0
  -8  -7   2   18.56   32.12   0
   7   7  -2   23.02   29.15   0
  -7  -7   2   -1.92   29.40   0
  -6  -7   2   13.95   18.56   0
   6   7  -2   -4.34   18.21   0
   5   7  -2   15.44   17.51   0
  -5  -7   2    0.98   18.23   0
  -5  -7   2   22.77   35.89   0
  -5  -7   2   21.77   25.35   0
   4   7  -2  128.82   23.94   0
   4   7  -2  102.87   30.20   0
  -4  -7   2  129.28   24.01   0
  -4  -7   2  124.00   30.59   0
   3   7  -2   61.41   16.76   0
  -3  -7   2   81.83   23.16   0
  -3  -7   2   74.60   23.74   0
   3   7  -2   43.54   23.58   0
   2   7  -2   17.17   22.86   0
  -2  -7   2   29.99   21.70   0
  -2  -7   2   11.89   22.49   0
   2   7  -2   17.11   15.34   0
  -1  -7   2   71.04   21.58   0
   1   7  -2   62.20   21.94   0
  -1  -7   2   66.09   21.92   0
   1   7  -2   76.56   21.60   0
   0  -7   2  508.80   25.09   0
   0   7  -2  459.20   25.40   0
   0   7  -2  489.22   25.45   0
   0  -7   2  573.90   25.87   0
   1  -7   2   47.36   15.99   0
   1  -7   2  104.65   22.35   0
  -1   7  -2   66.44   16.10   0
  -1   7  -2   75.39   22.33   0
   2  -7   2   21.93   15.57   0
  -2   7  -2   25.68   15.68   0
  -2   7  -2   19.08   22.18   0
  -3   7  -2   59.59   16.09   0
  -3   7  -2   62.80   16.07   0
   3  -7   2   88.42   22.61   0
   4  -7   2  135.34   23.98   0
  -4   7  -2  152.02   23.38   0
  -4   7  -2  130.25   17.16   0
   5  -7   2    5.85   17.22   0
  -5   7  -2   38.35   24.20   0
  -5   7  -2    8.43   17.17   0
  -6   7  -2   12.24   18.22   0
   6  -7   2  -18.35   25.82   0
  -6   7  -2   17.57   25.73   0
  -7   7  -2   21.14   18.84   0
  -7   7  -2   20.08   27.95   0
   7  -7   2   37.98   27.97   0
  -8   7  -2   24.15   22.10   0
  -8   7  -2   11.90   21.68   0
  -9  -6   2   10.27   32.38   0
  -8  -6   2   19.07   20.74   0
   7   6  -2    8.02   26.53   0
  -7  -6   2    3.89   26.73   0
   6   6  -2   65.29   25.02   0
  -6  -6   2   56.45   50.89   0
  -6  -6   2   73.50   25.44   0
  -5  -6   2   21.23   35.46   0
  -5  -6   2   27.40   22.88   0
   5   6  -2   26.50   22.32   0
  -4  -6   2   13.58   22.66   0
  -4  -6   2   16.41   22.57   0
   4   6  -2   17.44   15.49   0
   4   6  -2   16.61   27.57   0
   3   6  -2    5.92   26.80   0
   3   6  -2   18.88   21.74   0
  -3  -6   2   -3.16   22.08   0
  -3  -6   2   10.16   21.78   0
   2   6  -2   79.73   26.15   0
  -2  -6   2   84.25   21.39   0
  -2  -6   2   92.52   21.86   0
   2   6  -2  101.07   22.14   0
   1   6  -2  226.06   16.54   0
   1   6  -2  235.61   22.86   0
  -1  -6   2  279.83   22.96   0
  -1  -6   2  274.76   22.16   0
   0   6  -2 1455.88   31.78   0
   0  -6   2 1546.09   29.68   0
   0   6  -2 1603.46   30.05   0
   0  -6   2 1548.74   32.22   0
  -1   6  -2  265.34   17.35   0
   1  -6   2  294.29   21.92   0
  -1   6  -2  239.12   16.14   0
   1  -6   2  293.94   23.17   0
   2  -6   2   81.33   21.69   0
  -2   6  -2   85.21   15.19   0
  -2   6  -2   91.62   15.60   0
   2  -6   2   69.75   15.30   0
   3  -6   2  -14.51   22.70   0
  -3   6  -2   20.42   20.79   0
  -3   6  -2   16.22   22.50   0
  -4   6  -2    4.81   22.04   0
  -4   6  -2   42.78   21.99   0
   4  -6   2   -0.80   22.30   0
  -5   6  -2   18.88   15.96   0
  -5   6  -2   29.75   22.45   0
   5  -6   2   15.18   16.00   0
  -6   6  -2   83.41   24.47   0
   6  -6   2   51.62   17.50   0
  -6   6  -2   76.23   24.32   0
  -7   6  -2   -3.71   26.43   0
  -7   6  -2    3.55   18.93   0
   7  -6   2   18.50   26.42   0
  -8   6  -2   19.79   20.23   0
  -8   6  -2   22.78   20.60   0
  -9   6  -2   14.59   22.55   0
  -9   6  -2    8.68   31.62   0
  -9  -5   2   17.94   31.54   0
  -8  -5   2   12.78   60.98   0
  -8  -5   2   16.55   29.14   0
  -8  -5   2   24.16   63.93   0
  -7  -5   2    2.03   18.09   0
  -7  -5   2    0.32   37.56   0
  -7  -5   2    4.84   41.75   0
  -6  -5   2   28.82   23.63   0
   6   5  -2   15.59   23.06   0
  -6  -5   2   16.33   34.90   0
  -5  -5   2   24.39   28.03   0
   5   5  -2   35.57   15.87   0
  -5  -5   2   39.73   22.95   0
  -4  -5   2  151.83   23.07   0
  -4  -5   2  133.19   29.20   0
   4   5  -2  132.00   16.43   0
   3   5  -2   40.00   21.06   0
  -3  -5   2   54.35   22.67   0
   3   5  -2   49.67   15.84   0
  -3  -5   2   39.62   20.85   0
   2   5  -2  105.98   22.24   0
   2   5  -2  147.55   20.86   0
  -2  -5   2  159.49   20.99   0
  -2  -5   2  121.97   22.05   0
  -1  -5   2  152.57   22.29   0
   1   5  -2  122.68   22.59   0
  -1  -5   2  169.97   21.08   0
   1   5  -2  177.61   21.56   0
   0  -5   2  344.21   22.38   0
   0  -5   2  312.71   21.97   0
   0   5  -2  297.41   22.04   0
   0   5  -2  280.75   17.02   0
  -1   5  -2  171.36   21.09   0
   1  -5   2  174.91   20.94   0
   1  -5   2  128.75   15.54   0
  -1   5  -2  130.88   15.27   0
  -2   5  -2  131.28   21.74   0
  -2   5  -2  129.78   21.39   0
   2  -5   2  147.26   21.68   0
   2  -5   2  159.93   21.84   0
   3  -5   2   65.65   21.01   0
  -3   5  -2   80.38   20.75   0
  -3   5  -2   71.61   21.05   0
  -4   5  -2  159.63   21.34   0
  -4   5  -2  153.67   16.33   0
   4  -5   2  151.24   21.70   0
  -5   5  -2   16.63   22.12   0
   5  -5   2   26.76   15.79   0
  -5   5  -2   56.73   22.25   0
  -6   5  -2   18.62   15.58   0
  -6   5  -2    7.53   15.90   0
   6  -5   2   33.27   22.16   0
  -7   5  -2    4.09   17.60   0
  -7   5  -2   -5.11   18.41   0
  -8   5  -2   14.72   27.20   0
  -8   5  -2   22.53   27.78   0
  -9   5  -2   38.95   21.52   0
  -9   5  -2   48.00   21.72   0
  -9  -4   2   34.14   29.22   0
  -9  -4   2   22.07   36.25   0
  -9  -4   2   29.58   41.35   0
  -8  -4   2   -0.24   32.30   0
  -8  -4   2   -2.27   27.33   0
  -8  -4   2    7.14   31.88   0
  -7  -4   2   67.01   26.06   0
  -7  -4   2  151.31   25.30   0
  -7  -4   2  115.58   37.13   0
  -6  -4   2   26.87   23.13   0
  -6  -4   2    6.04   28.63   0
   6   4  -2    3.08   22.72   0
  -5  -4   2   81.13   28.89   0
   5   4  -2  120.32   22.80   0
  -5  -4   2  125.01   23.21   0
  -4  -4   2  204.34   28.21   0
  -4  -4   2  274.81   23.07   0
   4   4  -2  253.20   22.54   0
  -3  -4   2   81.57   26.41   0
   3   4  -2   60.99   22.08   0
  -3  -4   2   99.39   22.00   0
   3   4  -2   73.86   21.36   0
   2   4  -2  120.70   23.35   0
  -2  -4   2  203.62   27.21   0
   2   4  -2  206.53   21.54   0
  -2  -4   2  213.23   22.28   0
   1   4  -2  124.39   15.80   0
  -1  -4   2  206.15   21.96   0
   1   4  -2  150.86   16.48   0
  -1  -4   2  197.93   21.56   0
   0   4  -2  540.85   24.87   0
   0   4  -2  461.34   24.30   0
   0  -4   2  516.20   24.57   0
   0  -4   2  485.53   24.49   0
   1  -4   2  158.98   16.28   0
  -1   4  -2  135.72   15.85   0
  -1   4  -2  195.31   22.03   0
   1  -4   2  228.15   21.70   0
  -2   4  -2  155.82   15.71   0
  -2   4  -2  209.48   22.37   0
   2  -4   2  234.00   21.60   0
   2  -4   2  206.40   22.88   0
   3  -4   2   89.91   21.38   0
  -3   4  -2   70.93   21.18   0
  -3   4  -2   83.18   15.26   0
  -4   4  -2  265.77   22.93   0
   4  -4   2  253.36   22.78   0
  -4   4  -2  238.94   22.21   0
  -5   4  -2  126.35   21.64   0
  -5   4  -2  136.37   22.03   0
   5  -4   2  111.59   22.24   0
  -6   4  -2    4.04   15.51   0
   6  -4   2   21.03   21.97   0
  -6   4  -2   11.14   21.89   0
  -7   4  -2  110.13   17.98   0
  -7   4  -2  138.30   17.80   0
  -8   4  -2    1.93   18.20   0
  -8   4  -2   -8.49   25.63   0
  -9   4  -2   24.15   20.56   0
  -9   4  -2   34.55   28.22   0
 -10  -3   2    1.92   31.73   0
 -10  -3   2   14.35   31.85   0
 -10  -3   2    5.20   32.32   0
 -10  -3   2    9.76   39.72   0
  -9  -3   2    3.17   19.66   0
  -9  -3   2   -8.23   28.77   0
  -9  -3   2   -0.87   34.99   0
  -9  -3   2   -4.77   20.11   0
  -8  -3   2   20.69   30.52   0
  -8  -3   2   13.18   24.88   0
  -8  -3   2    3.09   25.71   0
  -7  -3   2  210.19   25.44   0
  -7  -3   2  127.15   25.71   0
  -6  -3   2  257.46   18.40   0
  -6  -3   2  250.61   30.97   0
   5   3  -2  101.28   21.65   0
  -5  -3   2  114.36   23.26   0
  -5  -3   2  183.24   22.51   0
   4   3  -2  608.94   26.50   0
  -4  -3   2  692.42   27.41   0
  -4  -3   2  472.06   32.19   0
  -3  -3   2  120.31   21.45   0
  -3  -3   2   95.58   25.84   0
   3   3  -2  118.07   20.84   0
  -2  -3   2   50.21   24.85   0
   2   3  -2   39.39   25.57   0
   2   3  -2   36.20   15.67   0
  -2  -3   2   56.22   22.74   0
   1   3  -2  329.41   26.22   0
   1   3  -2  255.14   24.53   0
  -1  -3   2  255.11   19.19   0
  -1  -3   2  281.14   24.52   0
   0  -3   2  212.25   18.70   0
   0   3  -2  314.96   25.64   0
   0   3  -2  274.03   20.21   0
   0  -3   2  281.93   26.23   0
   1  -3   2  261.99   18.76   0
   1  -3   2  342.26   24.49   0
  -1   3  -2  269.81   18.06   0
  -1   3  -2  332.92   25.15   0
  -2   3  -2   59.66   20.35   0
  -2   3  -2   34.27   14.34   0
   2  -3   2   50.48   20.27   0
   2  -3   2   44.85   20.81   0
   3  -3   2  121.26   15.65   0
  -3   3  -2  129.50   21.35   0
   3  -3   2  137.03   21.57   0
  -3   3  -2  138.16   21.38   0
  -4   3  -2  538.91   19.08   0
  -4   3  -2  741.92   24.97   0
   4  -3   2  630.97   24.99   0
  -5   3  -2  133.44   15.58   0
   5  -3   2  166.46   21.58   0
  -5   3  -2  205.28   21.50   0
  -6   3  -2  366.20   23.89   0
  -6   3  -2  241.44   17.61   0
  -7   3  -2  229.18   25.17   0
  -7   3  -2  163.35   25.47   0
  -8   3  -2   11.21   18.25   0
  -8   3  -2   18.14   25.24   0
  -9   3  -2    9.30   27.89   0
  -9   3  -2    1.95   28.43   0
 -10   3  -2   11.56   31.34   0
 -10   3  -2    9.68   21.38   0
 -10  -2   2   -2.65   31.23   0
 -10  -2   2    0.62   30.45   0
 -10  -2   2   -8.97   31.18   0
 -10  -2   2    9.50   30.46   0
  -9  -2   2   74.83   28.97   0
  -9  -2   2   74.64   35.00   0
  -9  -2   2   77.67   29.04   0
  -9  -2   2   45.79   28.28   0
  -8  -2   2   11.68   17.32   0
  -8  -2   2    8.53   26.49   0
  -8  -2   2    9.96   23.64   0
  -7  -2   2  219.48   25.00   0
  -6  -2   2   64.82   22.64   0
  -5  -2   2  471.17   26.25   0
  -5  -2   2  634.52   26.24   0
  -4  -2   2  569.14   26.74   0
  -4  -2   2  401.07   26.30   0
  -3  -2   2   36.90   21.01   0
   3   2  -2   45.36   20.59   0
  -3  -2   2   46.25   14.94   0
   2   2  -2  212.63   24.11   0
   2   2  -2  272.00   24.43   0
  -2  -2   2  293.25   25.21   0
  -2  -2   2  199.81   24.35   0
   1   2  -2  668.49   32.12   0
  -1  -2   2  789.61   33.06   0
   1   2  -2  800.05   33.14   0
  -1  -2   2  664.30   31.50   0
   0   2  -2  178.66   19.77   0
   0  -2   2  176.43   18.96   0
   0  -2   2  172.90   19.66   0
   0   2  -2  258.64   26.28   0
   1  -2   2  668.09   24.96   0
  -1   2  -2  843.70   32.17   0
  -1   2  -2  681.89   25.16   0
   1  -2   2  817.23   31.62   0
  -2   2  -2  230.09   18.43   0
  -2   2  -2  209.35   18.04   0
   2  -2   2  288.91   24.86   0
   2  -2   2  307.10   24.40   0
  -3   2  -2   56.68   21.66   0
   3  -2   2   82.07   21.60   0
  -3   2  -2   76.28   21.72   0
  -4   2  -2  514.57   23.14   0
  -4   2  -2  593.79   23.80   0
  -5   2  -2  701.28   24.40   0
  -5   2  -2  501.35   18.56   0
  -6   2  -2   75.91   22.05   0
  -6   2  -2   40.50   15.72   0
  -7   2  -2  159.51   17.85   0
  -7   2  -2  244.38   23.99   0
  -8   2  -2   15.00   24.89   0
  -8   2  -2   15.31   24.54   0
  -9   2  -2   57.54   27.42   0
  -9   2  -2   54.47   28.02   0
 -10   2  -2   29.00   29.48   0
 -10   2  -2   12.60   29.19   0
 -10   2  -2    6.08   30.12   0
 -10  -1   2   -2.09   31.24   0
 -10  -1   2   13.52   29.93   0
 -10  -1   2   11.22   22.19   0
  -9  -1   2   41.92   26.86   0
  -9  -1   2   35.17   28.11   0
  -9  -1   2   27.90   28.15   0
  -8  -1   2   36.20   25.07   0
  -8  -1   2   30.99   23.90   0
  -8  -1   2   41.94   24.05   0
  -7  -1   2   18.82   23.44   0
  -7  -1   2   30.86   23.92   0
  -7  -1   2   22.86   16.10   0
  -6  -1   2    7.06   15.24   0
  -6  -1   2   25.57   21.42   0
  -5  -1   2   76.15   21.05   0
  -4  -1   2  529.55   25.74   0
  -3  -1   2  542.98   27.55   0
   2   1  -2   98.83   22.84   0
  -2  -1   2   95.33   22.86   0
  -2  -1   2   67.65   22.69   0
  -1  -1   2   66.55   29.51   0
  -1  -1   2   59.28   27.69   0
   1   1  -2   60.77   28.35   0
   1   1  -2   77.38   28.07   0
   0  -1   2 2211.73   59.13   0
   0  -1   2 1754.98   45.98   0
   0   1  -2 2091.80   53.32   0
   0   1  -2 2129.91   57.81   0
  -1   1  -2   74.03   26.80   0
  -1   1  -2   59.97   19.08   0
   1  -1   2   71.42   25.59   0
   1  -1   2   74.87   27.74   0
   2  -1   2  105.85   23.94   0
   2  -1   2   65.83   18.32   0
  -2   1  -2   76.54   18.13   0
  -2   1  -2   97.97   24.42   0
  -3   1  -2  464.20   20.30   0
  -3   1  -2  636.57   26.71   0
  -4   1  -2  580.37   24.38   0
  -4   1  -2  432.96   18.51   0
  -5   1  -2   42.15   14.31   0
  -5   1  -2   62.32   21.11   0
  -6   1  -2   31.27   21.26   0
  -6   1  -2   23.09   21.90   0
  -7   1  -2   46.45   22.42   0
  -7   1  -2   17.23   23.61   0
  -8   1  -2   41.38   17.76   0
  -8   1  -2   42.10   24.42   0
  -8   1  -2   36.28   25.03   0
  -9   1  -2   33.99   27.70   0
  -9   1  -2   16.95   27.65   0
  -9   1  -2   41.63   28.35   0
 -10   1  -2   -1.96   29.88   0
 -10   1  -2   19.40   31.04   0
 -10   1  -2   11.85   20.96   0
 -10   0   2    2.87   30.48   0
 -10   0   2   15.78   30.10   0
 -10   0   2    0.16   30.18   0
  -9   0   2   25.12   27.63   0
  -9   0   2   44.48   26.91   0
  -9   0   2   40.05   28.02   0
  -8   0   2   76.54   24.98   0
  -8   0   2   94.32   24.67   0
  -8   0   2   69.18   17.77   0
  -7   0   2   13.70   22.86   0
  -7   0   2   13.61   22.22   0
  -7   0   2   12.45   21.98   0
  -6   0   2    8.62   21.96   0
  -6   0   2   -3.93   21.88   0
  -5   0   2   20.86   20.74   0
  -4   0   2   22.47   14.65   0
  -3   0   2   59.37   22.35   0
  -2   0   2  662.82   32.86   0
  -1   0   2 1032.39   60.44   0
   1   0  -2 1022.55   60.06   0
   0   0   2  104.60   33.31   0
  -1   0  -2  982.59   45.61   0
   1   0   2 1037.81   45.86   0
   2   0   2  751.03   32.98   0
  -2   0  -2  690.96   32.72   0
  -3   0  -2   64.92   21.75   0
  -4   0  -2   34.43   20.74   0
  -5   0  -2   35.82   20.78   0
  -5   0  -2   18.05   14.35   0
  -6   0  -2   -3.75   21.33   0
  -6   0  -2   15.12   21.46   0
  -6   0  -2    5.50   20.91   0
  -7   0  -2    9.30   23.00   0
  -7   0  -2   17.40   22.31   0
  -7   0  -2   13.37   22.00   0
  -8   0  -2   62.96   17.71   0
  -8   0  -2   95.79   24.92   0
  -8   0  -2   79.71   25.08   0
  -9   0  -2   34.42   27.77   0
  -9   0  -2   32.83   26.89   0
  -9   0  -2   16.95   27.58   0
 -10   0  -2   12.72   30.07   0
 -10   0  -2   -5.40   30.50   0
 -10   0  -2   -4.63   21.92   0
 -10   1   2   32.31   29.73   0
 -10   1   2    3.32   21.14   0
 -10   1   2    4.10   29.83   0
  -9   1   2   51.09   26.71   0
  -9   1   2   50.38   26.19   0
  -9   1   2   39.19   26.84   0
  -8   1   2   18.75   24.64   0
  -8   1   2   56.93   24.80   0
  -7   1   2   26.98   22.52   0
  -7   1   2   50.87   22.57   0
  -6   1   2    5.70   21.52   0
  -6   1   2    6.13   15.36   0
  -5   1   2   48.73   21.33   0
  -4   1   2  410.16   18.91   0
  -3   1   2  564.97   27.15   0
   3  -1  -2  518.75   26.91   0
   2  -1  -2   92.60   23.57   0
  -2   1   2   85.48   23.29   0
  -1   1   2   83.93   26.42   0
   1  -1  -2   69.66   27.18   0
   0  -1  -2 2483.70   58.07   0
   0   1   2 2411.51   56.35   0
  -1  -1  -2   64.26   19.21   0
   1   1   2   79.96   25.87   0
   2   1   2  107.70   24.15   0
  -2  -1  -2   73.30   28.47   0
  -2  -1  -2  109.85   24.44   0
  -3  -1  -2  455.48   28.31   0
  -3  -1  -2  466.65   20.99   0
  -4  -1  -2  473.37   26.97   0
  -4  -1  -2  525.35   23.97   0
  -5  -1  -2   55.38   21.18   0
  -5  -1  -2   52.35   14.78   0
  -6  -1  -2   25.97   25.82   0
  -6  -1  -2    5.48   15.71   0
  -7  -1  -2   34.60   23.19   0
  -7  -1  -2   24.82   21.99   0
  -8  -1  -2   32.21   25.61   0
  -8  -1  -2   22.09   18.05   0
  -8  -1  -2   32.28   24.90   0
  -9  -1  -2   43.61   27.76   0
  -9  -1  -2   39.37   28.03   0
  -9  -1  -2   37.32   27.97   0
 -10  -1  -2    6.53   30.26   0
 -10  -1  -2    7.08   31.18   0
 -10  -1  -2   26.10   31.14   0
 -10   2   2   -6.34   21.36   0
 -10   2   2   11.40   31.20   0
 -10   2   2   18.43   30.42   0
  -9   2   2   63.95   19.68   0
  -9   2   2   90.07   28.44   0
  -8   2   2   -2.46   25.20   0
  -8   2   2   26.41   24.45   0
  -7   2   2  199.54   24.04   0
  -7   2   2  202.91   18.08   0
  -6   2   2   65.83   15.90   0
  -6   2   2   82.30   21.92   0
  -5   2   2  594.32   18.85   0
  -5   2   2  588.65   25.70   0
   4  -2  -2  537.22   23.86   0
  -4   2   2  444.56   18.30   0
   3  -2  -2   46.67   15.45   0
  -3   2   2   47.83   21.30   0
   2  -2  -2  300.88   26.65   0
  -2   2   2  293.04   26.26   0
   1  -2  -2  845.70   31.66   0
  -1   2   2  854.01   31.89   0
   0  -2  -2  195.11   20.87   0
   0   2   2  276.89   27.96   0
   1   2   2  734.18   43.30   0
  -1  -2  -2  866.75   32.55   0
   1   2   2  721.79   25.86   0
   2   2   2  315.77   26.17   0
  -2  -2  -2  244.54   20.07   0
  -3  -2  -2   26.52   36.92   0
   3   2   2   29.32   14.66   0
  -3  -2  -2   33.08   33.40   0
  -3  -2  -2   55.91   20.86   0
  -4  -2  -2  575.69   24.62   0
   4   2   2  542.27   23.83   0
  -4  -2  -2  438.69   32.08   0
  -5  -2  -2  619.93   24.55   0
  -5  -2  -2  586.83   33.30   0
  -6  -2  -2   77.34   28.36   0
  -6  -2  -2   82.72   21.96   0
  -7  -2  -2  214.28   23.98   0
  -7  -2  -2  222.16   30.57   0
  -8  -2  -2    4.42   24.89   0
  -8  -2  -2   11.51   30.03   0
  -9  -2  -2   64.64   28.57   0
  -9  -2  -2   56.47   27.97   0
  -9  -2  -2   68.76   20.62   0
 -10  -2  -2    0.41   30.72   0
 -10  -2  -2    7.21   22.28   0
 -10  -2  -2   11.13   22.27   0
 -10   3   2   14.21   30.90   0
 -10   3   2   13.40   21.96   0
  -9   3   2   13.18   27.28   0
  -9   3   2   -1.38   27.46   0
  -8   3   2   23.47   25.65   0
  -8   3   2   23.54   26.14   0
  -7   3   2  237.66   25.61   0
  -7   3   2  206.93   24.57   0
  -6   3   2  308.75   24.02   0
  -6   3   2  305.07   18.05   0
   5  -3  -2  129.63   16.17   0
  -5   3   2  128.20   16.04   0
  -5   3   2  166.19   21.95   0
  -4   3   2  584.32   19.03   0
   4  -3  -2  629.91   25.03   0
  -4   3   2  687.57   24.77   0
  -3   3   2  101.76   15.65   0
  -3   3   2   98.46   15.05   0
   3  -3  -2  130.97   21.08   0
  -2   3   2   49.95   21.11   0
   2  -3  -2   34.46   15.50   0
  -2   3   2   60.86   21.68   0
   1  -3  -2  266.06   18.19   0
  -1   3   2  279.20   19.51   0
  -1   3   2  351.51   24.40   0
   0   3   2  335.71   25.63   0
   0   3   2  339.58   25.68   0
   0  -3  -2  283.34   24.50   0
  -1  -3  -2  324.51   25.58   0
   1   3   2  335.18   25.07   0
   1   3   2  263.45   24.67   0
  -2  -3  -2   41.65   15.57   0
   2   3   2   55.57   14.89   0
   2   3   2   25.44   29.48   0
   3   3   2  127.24   20.63   0
  -3  -3  -2  112.61   15.52   0
   4   3   2  528.84   18.99   0
  -4  -3  -2  535.87   19.50   0
  -5  -3  -2  137.39   39.74   0
  -5  -3  -2  106.52   39.73   0
  -5  -3  -2  175.28   23.06   0
   5   3   2  120.75   22.76   0
  -6  -3  -2  313.96   23.83   0
  -6  -3  -2  268.66   35.92   0
  -6  -3  -2  204.99   35.54   0
  -7  -3  -2  191.59   24.04   0
  -7  -3  -2  162.26   32.65   0
  -7  -3  -2  124.80   32.94   0
  -8  -3  -2   23.56   18.28   0
  -8  -3  -2    9.90   36.60   0
  -8  -3  -2    9.69   31.97   0
  -9  -3  -2    0.51   34.91   0
  -9  -3  -2   -0.76   34.57   0
  -9  -3  -2  -10.14   28.08   0
 -10  -3  -2    2.75   22.02   0
 -10  -3  -2   -2.26   38.51   0
 -10  -3  -2    7.63   44.46   0
 -10  -3  -2   22.72   31.26   0
  -9   4   2   17.54   20.48   0
  -9   4   2   32.33   20.42   0
  -8   4   2   -2.91   25.61   0
  -8   4   2  -10.60   26.64   0
  -7   4   2  117.53   18.71   0
  -7   4   2  148.50   17.84   0
   6  -4  -2    3.22   23.50   0
  -6   4   2    7.11   16.58   0
  -6   4   2   20.16   15.70   0
  -5   4   2  160.41   21.60   0
  -5   4   2   95.45   15.86   0
   5  -4  -2  110.01   15.99   0
  -4   4   2  261.62   21.68   0
  -4   4   2  280.34   22.24   0
   4  -4  -2  249.68   21.85   0
  -3   4   2   60.82   14.75   0
   3  -4  -2   62.96   14.94   0
  -3   4   2   58.54   15.56   0
  -2   4   2  208.63   20.84   0
   2  -4  -2  167.41   15.47   0
  -2   4   2  209.91   20.88   0
   1  -4  -2  206.34   22.29   0
  -1   4   2  144.03   16.31   0
  -1   4   2  208.09   21.41   0
   0   4   2  425.76   18.88   0
   0   4   2  393.84   19.06   0
   0  -4  -2  415.37   18.67   0
  -1  -4  -2  185.36   17.15   0
   1   4   2  214.59   22.60   0
   1   4   2  160.46   23.46   0
  -2  -4  -2  189.06   16.20   0
   2   4   2  152.02   26.22   0
   2   4   2  208.71   21.30   0
   3   4   2   92.46   20.76   0
  -3  -4  -2  101.61   21.62   0
  -4  -4  -2  269.17   22.17   0
   4   4   2  255.12   21.61   0
   5   4   2   94.94   16.24   0
  -5  -4  -2  115.81   23.12   0
  -6  -4  -2   -0.96   15.57   0
   6   4   2   11.91   21.82   0
  -7  -4  -2  161.11   25.61   0
  -8  -4  -2   -6.89   18.44   0
  -9  -4  -2   34.30   29.40   0
  -9   5   2   34.42   21.07   0
  -9   5   2   18.95   20.57   0
  -8   5   2   56.08   27.04   0
  -8   5   2   20.29   19.32   0
   7  -5  -2    9.91   17.85   0
  -7   5   2   15.56   25.01   0
  -7   5   2   17.05   24.16   0
  -6   5   2   19.60   16.99   0
  -6   5   2   24.64   16.22   0
   6  -5  -2   26.70   24.25   0
  -5   5   2   28.92   22.44   0
  -5   5   2   18.49   15.92   0
   5  -5  -2   20.69   15.79   0
   4  -5  -2  121.63   16.27   0
  -4   5   2  183.82   22.26   0
  -4   5   2  112.24   16.28   0
   3  -5  -2   72.53   21.48   0
  -3   5   2   55.86   21.41   0
  -3   5   2   51.73   21.50   0
   2  -5  -2  117.23   15.48   0
  -2   5   2  159.79   21.43   0
  -2   5   2  159.77   20.91   0
  -1   5   2  184.92   20.92   0
  -1   5   2  155.89   22.67   0
   1  -5  -2  170.97   22.54   0
   0  -5  -2  356.64   23.34   0
   0   5   2  295.00   17.63   0
   0   5   2  330.98   23.27   0
   1   5   2  181.37   21.12   0
   1   5   2  150.10   22.69   0
  -1  -5  -2  134.22   15.14   0
   2   5   2  140.64   20.89   0
   2   5   2  117.39   26.34   0
  -2  -5  -2  167.63   21.43   0
   3   5   2   68.38   14.43   0
   3   5   2   37.34   31.21   0
  -3  -5  -2   70.89   20.84   0
   4   5   2  127.20   16.49   0
  -4  -5  -2  172.69   23.50   0
   5   5   2   32.82   15.85   0
  -5  -5  -2   28.03   22.89   0
   6   5   2   20.33   23.38   0
  -6  -5  -2   19.17   24.03   0
  -7  -5  -2  -18.91   25.07   0
  -8  -5  -2   23.56   28.82   0
  -9  -5  -2   25.18   31.61   0
  -9   6   2    5.23   31.74   0
  -9   6   2   20.31   22.33   0
  -8   6   2   21.91   20.78   0
   8  -6  -2   15.21   29.10   0
  -8   6   2    8.93   20.74   0
  -7   6   2   13.78   25.48   0
  -7   6   2   12.93   25.73   0
   7  -6  -2    5.10   25.73   0
   6  -6  -2   67.94   24.97   0
  -6   6   2   86.41   17.39   0
  -6   6   2   70.61   24.82   0
  -5   6   2   46.10   22.98   0
  -5   6   2   28.24   22.92   0
   5  -6  -2   25.20   22.98   0
   4  -6  -2   16.22   15.33   0
  -4   6   2   21.60   15.71   0
  -4   6   2   18.83   15.24   0
   3  -6  -2   13.98   14.90   0
  -3   6   2   20.19   20.81   0
  -3   6   2   33.85   21.07   0
   2  -6  -2   72.51   15.48   0
  -2   6   2   81.29   21.61   0
  -2   6   2   72.62   15.39   0
   1  -6  -2  269.81   22.26   0
  -1   6   2  283.51   22.60   0
  -1   6   2  230.48   17.20   0
   0  -6  -2 1579.13   30.31   0
   0   6   2 1608.79   30.74   0
   0   6   2 1478.63   31.30   0
  -1  -6  -2  282.46   23.28   0
   1   6   2  257.07   17.28   0
   1   6   2  265.50   23.03   0
   2   6   2   97.64   21.55   0
   2   6   2   61.56   22.57   0
  -2  -6  -2  122.39   21.77   0
   3   6   2    6.61   27.28   0
  -3  -6  -2   12.43   15.47   0
   3   6   2   13.08   15.14   0
   4   6   2   38.01   22.55   0
  -4  -6  -2   24.18   16.49   0
   5   6   2   35.83   16.77   0
  -5  -6  -2   31.45   23.99   0
   6   6   2   55.61   17.63   0
  -6  -6  -2   72.10   25.13   0
  -7  -6  -2    7.32   27.92   0
   7   6   2    5.86   19.39   0
  -8  -6  -2   18.25   29.54   0
  -9  -6  -2    7.85   22.85   0
  -8   7   2   12.77   30.96   0
   8  -7  -2    0.19   31.12   0
  -8   7   2   -2.53   31.65   0
   7  -7  -2   15.08   27.84   0
  -7   7   2    4.05   27.47   0
  -7   7   2   -2.53   28.00   0
  -6   7   2   -3.56   25.46   0
  -6   7   2    5.17   18.16   0
   6  -7  -2    3.70   18.17   0
  -5   7   2   37.11   23.86   0
   5  -7  -2   13.37   25.05   0
  -5   7   2   40.53   25.00   0
  -4   7   2  148.04   23.15   0
   4  -7  -2  123.97   23.36   0
  -4   7   2  167.61   23.51   0
  -3   7   2   42.09   23.19   0
   3  -7  -2   92.56   22.97   0
  -3   7   2   71.86   22.43   0
  -2   7   2   27.22   22.44   0
  -2   7   2   25.49   15.84   0
   2  -7  -2   32.21   22.03   0
  -1   7   2   76.61   21.99   0
  -1   7   2   77.53   16.26   0
   1  -7  -2   76.81   22.48   0
   0  -7  -2  570.35   24.24   0
   0   7   2  491.81   25.33   0
   0   7   2  492.06   18.71   0
   1   7   2   89.09   22.26   0
   1   7   2   49.18   15.58   0
  -1  -7  -2   95.99   22.12   0
  -2  -7  -2   23.01   22.40   0
   2   7   2   18.38   27.29   0
   2   7   2   21.87   15.79   0
  -3  -7  -2   67.81   17.27   0
   3   7   2   46.94   27.99   0
   3   7   2   73.96   23.88   0
  -4  -7  -2  144.02   25.09   0
   4   7   2   84.98   44.45   0
   4   7   2  142.52   24.67   0
   5   7   2   14.15   17.15   0
  -5  -7  -2   10.31   24.90   0
   6   7   2    7.88   26.60   0
  -6  -7  -2   20.94   27.05   0
  -7  -7  -2   10.16   28.68   0
   7   7   2    2.93   27.98   0
   8   7   2   18.27   31.64   0
  -8  -7  -2    9.45   23.06   0
  -7   8   2   28.79   20.18   0
   7  -8  -2  -11.47   30.58   0
  -7   8   2    9.83   21.48   0
  -6   8   2   26.84   27.45   0
  -6   8   2   28.37   28.13   0
   6  -8  -2    1.67   28.12   0
  -5   8   2  121.03   27.39   0
  -5   8   2   84.10   19.15   0
   5  -8  -2   92.00   27.44   0
  -4   8   2  109.66   25.11   0
  -4   8   2  102.31   24.98   0
   4  -8  -2  103.14   24.83   0
  -3   8   2  -12.55   24.36   0
   3  -8  -2   -0.98   16.86   0
  -3   8   2   37.21   24.05   0
  -2   8   2   20.36   23.59   0
   2  -8  -2   17.66   23.57   0
  -2   8   2   38.32   23.99   0
  -1   8   2   63.17   23.29   0
  -1   8   2   87.01   22.94   0
   1  -8  -2   58.58   23.10   0
   0   8   2   82.85   23.13   0
   0  -8  -2   65.47   16.25   0
   0   8   2   59.75   16.47   0
   1   8   2   75.83   23.01   0
   1   8   2   50.42   23.88   0
  -1  -8  -2   58.48   16.25   0
   2   8   2   26.85   22.91   0
   2   8   2   16.92   16.81   0
  -2  -8  -2   46.68   23.15   0
   3   8   2    0.35   24.34   0
  -3  -8  -2    5.20   17.00   0
   3   8   2   14.89   29.73   0
   4   8   2   94.66   26.04   0
  -4  -8  -2  102.13   26.03   0
   4   8   2   60.96   38.74   0
   5   8   2   83.80   19.03   0
  -5  -8  -2   99.78   27.00   0
   6   8   2   25.72   27.88   0
  -6  -8  -2   35.01   28.27   0
  -7  -8  -2   21.49   30.93   0
   7   8   2    7.33   30.99   0
  -6   9   2    6.48   29.91   0
   6  -9  -2   30.66   21.29   0
  -6   9   2   -9.77   30.03   0
   5  -9  -2   19.18   20.75   0
  -5   9   2   42.75   29.22   0
  -5   9   2   32.70   29.22   0
   4  -9  -2   88.64   26.86   0
  -4   9   2   81.25   19.80   0
  -4   9   2   98.26   27.19   0
  -3   9   2   18.72   18.50   0
   3  -9  -2   -6.23   26.07   0
  -3   9   2   13.98   18.26   0
  -2   9   2   23.73   25.27   0
  -2   9   2   34.05   24.94   0
   2  -9  -2   16.70   17.57   0
   1  -9  -2   24.51   24.43   0
  -1   9   2   38.75   24.82   0
  -1   9   2    9.56   25.26   0
   0   9   2  105.32   25.83   0
   0   9   2   99.59   18.09   0
   0  -9  -2  110.43   24.88   0
   1   9   2   22.35   25.09   0
  -1  -9  -2   24.96   23.93   0
   1   9   2   19.75   16.86   0
   2   9   2   24.23   26.40   0
   2   9   2   21.81   25.98   0
  -2  -9  -2   16.05   26.67   0
  -3  -9  -2   23.55   26.05   0
   3   9   2   -4.94   26.11   0
   3   9   2   -1.76   32.23   0
  -4  -9  -2   94.17   27.24   0
   4   9   2   54.95   41.15   0
   4   9   2   78.74   27.21   0
  -5  -9  -2   34.69   28.67   0
   5   9   2   32.07   28.14   0
   6   9   2   15.44   29.29   0
  -6  -9  -2   27.35   20.95   0
  -5  10   2    4.57   22.12   0
   5 -10  -2    9.25   31.94   0
  -5  10   2   -6.09   32.07   0
  -4  10   2   23.21   29.28   0
  -4  10   2   22.49   29.04   0
   4 -10  -2   13.78   20.35   0
  -3  10   2    3.23   20.30   0
  -3  10   2   10.83   28.06   0
   3 -10  -2   -2.99   27.50   0
  -2  10   2   24.70   27.18   0
   2 -10  -2   21.39   26.69   0
  -2  10   2   20.55   19.26   0
   1 -10  -2   46.96   26.58   0
  -1  10   2   46.44   27.76   0
  -1  10   2   49.48   19.19   0
   0  10   2   15.74   19.13   0
   0 -10  -2    5.96   26.39   0
   0  10   2   19.94   19.76   0
  -1 -10  -2   43.18   28.38   0
   1  10   2   56.58   28.53   0
   1  10   2   34.66   27.88   0
   2  10   2   -9.71   27.79   0
   2  10   2    3.94   27.91   0
  -2 -10  -2   -5.14   27.75   0
  -3 -10  -2   17.64   27.88   0
   3  10   2   -0.31   29.38   0
   3  10   2   26.61   27.91   0
   4  10   2    8.88   37.41   0
  -4 -10  -2    3.85   30.05   0
   4  10   2   26.77   29.77   0
   5  10   2    1.83   23.37   0
  -5 -10  -2   10.47   32.42   0
   3 -11  -2   -7.93   21.94   0
  -3  11   2  -18.61   31.16   0
  -3  11   2   11.72   32.43   0
  -2  11   2    4.53   29.95   0
  -2  11   2    7.45   21.95   0
   2 -11  -2    2.64   20.68   0
  -1  11   2   17.91   30.93   0
   1 -11  -2   11.92   29.43   0
  -1  11   2   14.96   29.63   0
   0  11   2   50.00   22.31   0
   0 -11  -2   39.42   21.91   0
   0  11   2   44.26   31.73   0
  -1 -11  -2   17.74   21.25   0
   1  11   2   25.02   30.11   0
   1  11   2   18.98   30.36   0
   2  11   2   20.90   31.27   0
  -2 -11  -2   13.18   21.91   0
   2  11   2    8.04   31.42   0
  -3 -11  -2   10.65   31.43   0
   3  11   2    5.54   31.58   0
   3  11   2    2.44   40.17   0
   3  11  -3    1.51   22.11   0
  -3 -11   3    6.95   31.34   0
   3  11  -3   -3.23   39.95   0
   2  11  -3    8.74   31.61   0
   2  11  -3    4.54   31.26   0
  -2 -11   3   17.15   22.17   0
  -1 -11   3    2.29   21.38   0
   1  11  -3   -3.70   30.28   0
   1  11  -3   11.42   30.83   0
   0 -11   3    0.23   21.20   0
   0  11  -3   -2.12   29.98   0
   0  11  -3   -2.77   30.22   0
   1 -11   3   -9.04   21.29   0
  -1  11  -3  -20.94   30.42   0
  -1  11  -3   15.33   30.85   0
   2 -11   3   27.40   31.07   0
  -2  11  -3    4.04   21.67   0
  -2  11  -3    6.41   22.13   0
  -3  11  -3   18.86   31.69   0
   3 -11   3  -10.28   23.26   0
  -3  11  -3   -7.43   32.92   0
  -5 -10   3  -11.05   22.01   0
   5  10  -3   -1.47   31.04   0
  -4 -10   3  -15.99   21.05   0
   4  10  -3    2.62   37.03   0
   4  10  -3   -6.11   20.87   0
   3  10  -3   33.78   21.07   0
  -3 -10   3   32.01   29.35   0
   3  10  -3   15.88   28.76   0
   2  10  -3   12.48   28.75   0
   2  10  -3    0.24   19.90   0
  -2 -10   3   -6.56   27.74   0
  -1 -10   3   64.61   28.12   0
   1  10  -3   70.41   28.59   0
   1  10  -3   52.28   28.92   0
   0  10  -3   -2.81   27.38   0
   0 -10   3    0.54   19.13   0
   0  10  -3    0.48   27.13   0
  -1  10  -3   69.33   20.71   0
  -1  10  -3   45.86   20.22   0
   1 -10   3   80.50   28.56   0
  -2  10  -3   10.57   27.57   0
  -2  10  -3   -7.34   27.97   0
   2 -10   3   11.10   27.63   0
  -3  10  -3   49.17   28.30   0
   3 -10   3   33.57   19.95   0
  -3  10  -3   57.52   28.25   0
  -4  10  -3   27.50   29.01   0
   4 -10   3    5.20   20.42   0
  -4  10  -3    8.79   29.69   0
  -5  10  -3   15.79   30.53   0
  -5  10  -3    1.84   31.34   0
   5 -10   3   15.44   21.35   0
   6   9  -3   17.32   30.61   0
  -6  -9   3   12.09   21.78   0
  -5  -9   3    7.00   29.27   0
   5   9  -3    2.08   29.20   0
   4   9  -3   20.57   20.06   0
  -4  -9   3   13.17   20.33   0
   4   9  -3   25.14   28.54   0
   3   9  -3  -11.48   33.27   0
  -3  -9   3    1.74   26.54   0
   3   9  -3    4.78   18.94   0
   2   9  -3   43.41   26.55   0
  -2  -9   3   45.43   26.08   0
   2   9  -3   38.97   26.76   0
  -1  -9   3   20.24   17.86   0
   1   9  -3    9.27   17.95   0
   1   9  -3    3.88   24.31   0
   0   9  -3    9.42   25.53   0
   0  -9   3    4.50   18.65   0
   0   9  -3    7.06   26.53   0
   1  -9   3   13.06   17.46   0
  -1   9  -3   10.84   24.54   0
  -1   9  -3   28.39   25.16   0
  -2   9  -3   44.21   24.48   0
   2  -9   3   35.09   24.32   0
  -2   9  -3   54.03   25.48   0
   3  -9   3   21.09   25.59   0
  -3   9  -3    0.51   25.49   0
  -3   9  -3   13.15   25.23   0
   4  -9   3   48.02   18.98   0
  -4   9  -3   24.50   19.09   0
  -4   9  -3   37.77   20.20   0
   5  -9   3   12.08   19.63   0
  -5   9  -3    8.97   27.73   0
  -5   9  -3    2.50   20.33   0
   6  -9   3    8.44   30.87   0
  -6   9  -3   23.09   30.71   0
  -6   9  -3  -18.07   29.56   0
  -7  -8   3   37.81   31.59   0
   7   8  -3    5.46   31.45   0
   6   8  -3    4.95   29.20   0
  -6  -8   3   -6.69   29.67   0
   5   8  -3   31.08   26.08   0
  -5  -8   3   15.28   26.63   0
   4   8  -3    1.81   29.94   0
   4   8  -3   -0.48   25.44   0
  -4  -8   3    8.88   30.08   0
  -4  -8   3    5.51   25.42   0
   3   8  -3   81.42   26.75   0
  -3  -8   3  132.12   26.24   0
   3   8  -3  115.15   25.73   0
  -3  -8   3  119.12   18.47   0
  -2  -8   3   20.09   16.98   0
   2   8  -3   21.19   24.32   0
  -2  -8   3   17.94   24.22   0
   2   8  -3   17.34   16.99   0
  -1  -8   3   97.55   25.15   0
   1   8  -3  100.46   23.83   0
  -1  -8   3  101.32   23.84   0
   1   8  -3   88.58   18.43   0
   0  -8   3   18.01   21.95   0
   0   8  -3    4.44   21.95   0
   0  -8   3   -1.52   16.79   0
   0   8  -3   22.13   23.62   0
  -1   8  -3  105.93   24.34   0
   1  -8   3   80.07   16.38   0
  -1   8  -3   92.43   16.68   0
   1  -8   3   81.90   17.30   0
  -2   8  -3   13.27   22.90   0
  -2   8  -3   14.81   23.62   0
   2  -8   3    1.30   16.23   0
  -3   8  -3  103.72   18.11   0
  -3   8  -3  100.40   18.14   0
   3  -8   3  116.33   24.90   0
  -4   8  -3    2.27   23.86   0
  -4   8  -3  -14.06   24.47   0
   4  -8   3    7.76   24.48   0
  -5   8  -3   27.62   25.47   0
  -5   8  -3   17.97   25.61   0
   5  -8   3    2.68   18.18   0
  -6   8  -3   13.69   26.60   0
  -6   8  -3   12.40   19.64   0
   6  -8   3   26.51   27.05   0
  -7   8  -3   37.87   21.03   0
   7  -8   3   15.13   30.30   0
  -7   8  -3   37.74   30.25   0
  -8  -7   3   73.99   33.21   0
   7   7  -3    5.48   27.54   0
  -7  -7   3   10.84   28.02   0
  -6  -7   3    2.66   50.04   0
   6   7  -3   -1.32   18.62   0
  -6  -7   3    6.91   18.51   0
   5   7  -3   89.81   25.26   0
  -5  -7   3   92.00   25.90   0
  -5  -7   3   69.87   31.31   0
  -4  -7   3   89.47   23.63   0
   4   7  -3   57.36   24.38   0
  -4  -7   3   73.09   24.61   0
   4   7  -3   95.80   23.45   0
  -3  -7   3    9.16   22.41   0
   3   7  -3    8.58   23.16   0
   3   7  -3   -0.42   15.83   0
  -3  -7   3   11.56   23.17   0
   2   7  -3   92.76   22.55   0
  -2  -7   3  123.60   22.90   0
   2   7  -3  126.70   22.76   0
  -2  -7   3  139.22   22.59   0
  -1  -7   3  137.19   22.48   0
  -1  -7   3  104.32   16.69   0
   1   7  -3  119.67   22.58   0
   1   7  -3  111.92   16.84   0
   0  -7   3   45.87   22.29   0
   0   7  -3   44.56   22.37   0
   0   7  -3   41.56   22.69   0
   0  -7   3   31.61   22.46   0
   1  -7   3  128.14   23.64   0
  -1   7  -3  133.90   22.70   0
   1  -7   3  121.33   16.27   0
  -1   7  -3  150.97   23.46   0
   2  -7   3   97.76   16.54   0
   2  -7   3  127.77   22.93   0
  -2   7  -3  118.39   22.86   0
  -2   7  -3  111.77   23.10   0
  -3   7  -3   -0.05   22.01   0
   3  -7   3    6.01   15.84   0
  -3   7  -3   20.17   22.14   0
  -4   7  -3  108.65   23.23   0
  -4   7  -3   89.63   24.28   0
   4  -7   3   92.89   24.13   0
  -5   7  -3   89.34   17.62   0
  -5   7  -3   67.83   24.63   0
   5  -7   3   84.15   24.92   0
  -6   7  -3    3.78   25.96   0
   6  -7   3    3.87   18.48   0
  -6   7  -3   -9.27   25.82   0
  -7   7  -3    2.60   19.05   0
  -7   7  -3   14.23   28.52   0
   7  -7   3    4.35   28.88   0
  -8   7  -3   48.49   30.54   0
  -8   7  -3   67.69   22.10   0
  -9  -6   3    5.91   33.76   0
  -8  -6   3   17.86   29.29   0
   7   6  -3    0.31   27.35   0
  -7  -6   3    9.02   49.91   0
  -7  -6   3    5.14   42.23   0
  -7  -6   3    6.22   28.03   0
  -6  -6   3   25.35   24.90   0
  -6  -6   3   38.51   36.60   0
   6   6  -3   59.87   24.37   0
   5   6  -3   42.06   16.38   0
  -5  -6   3   35.02   30.21   0
  -5  -6   3   38.47   23.69   0
   4   6  -3   11.85   22.61   0
  -4  -6   3   18.71   16.06   0
   4   6  -3   11.18   22.15   0
  -4  -6   3   12.37   22.54   0
   3   6  -3  219.13   24.44   0
  -3  -6   3  282.48   24.74   0
  -3  -6   3  282.41   18.24   0
   3   6  -3  313.31   24.32   0
   2   6  -3   80.97   21.58   0
  -2  -6   3   82.48   16.18   0
   2   6  -3   72.41   16.09   0
  -2  -6   3   83.53   21.61   0
  -1  -6   3  196.29   22.69   0
   1   6  -3  178.08   22.59   0
   1   6  -3  175.96   16.22   0
  -1  -6   3  207.12   21.76   0
   0   6  -3    4.45   21.82   0
   0   6  -3    3.95   21.34   0
   0  -6   3    9.31   20.52   0
   0  -6   3    4.77   21.55   0
   1  -6   3  193.37   21.46   0
  -1   6  -3  202.23   21.51   0
   1  -6   3  160.15   16.72   0
  -1   6  -3  179.79   16.47   0
   2  -6   3   99.99   21.59   0
   2  -6   3  108.08   21.90   0
  -2   6  -3   78.22   15.23   0
  -2   6  -3  105.20   21.64   0
   3  -6   3  328.82   24.35   0
  -3   6  -3  292.96   16.86   0
  -3   6  -3  264.29   17.84   0
   4  -6   3   -3.03   22.23   0
  -4   6  -3   18.23   15.87   0
  -4   6  -3    7.50   22.32   0
  -5   6  -3   47.92   22.77   0
   5  -6   3   41.44   22.80   0
  -5   6  -3   30.35   16.02   0
  -6   6  -3   41.86   17.22   0
  -6   6  -3   41.73   24.50   0
   6  -6   3   32.18   24.32   0
  -7   6  -3    4.50   19.09   0
   7  -6   3    0.47   19.18   0
  -7   6  -3   -0.29   19.24   0
  -8   6  -3    3.44   20.36   0
  -8   6  -3   -0.34   29.48   0
  -9   6  -3   26.50   22.53   0
  -9   6  -3   12.97   31.46   0
  -9  -5   3    6.77   30.93   0
  -9  -5   3    9.92   58.13   0
  -9  -5   3    5.63   53.76   0
  -8  -5   3   93.71   29.39   0
  -8  -5   3   66.75   41.39   0
  -8  -5   3   90.63   41.65   0
  -7  -5   3   19.12   25.23   0
  -7  -5   3   19.05   31.05   0
  -6  -5   3   27.53   30.42   0
   6   5  -3   22.88   23.42   0
  -6  -5   3   24.68   24.16   0
  -5  -5   3   40.50   28.15   0
   5   5  -3   58.96   22.10   0
  -5  -5   3   51.93   22.62   0
  -4  -5   3  236.43   24.46   0
  -4  -5   3  216.10   30.12   0
   4   5  -3  168.19   24.61   0
   4   5  -3  223.68   23.93   0
  -3  -5   3   31.49   20.56   0
   3   5  -3   41.09   21.80   0
  -3  -5   3   64.63   21.97   0
   3   5  -3   29.31   20.82   0
  -2  -5   3   61.27   20.26   0
  -2  -5   3   57.17   20.87   0
   2   5  -3   39.43   20.35   0
   2   5  -3   25.90   20.96   0
   1   5  -3   53.18   21.67   0
  -1  -5   3   66.56   21.55   0
  -1  -5   3   68.06   14.47   0
   1   5  -3   63.97   20.83   0
   0   5  -3   27.50   14.94   0
   0  -5   3   46.36   20.51   0
   0  -5   3   57.06   20.58   0
   0   5  -3   51.69   20.14   0
  -1   5  -3   49.42   14.32   0
   1  -5   3   63.24   20.08   0
   1  -5   3   61.15   14.41   0
  -1   5  -3   65.02   14.50   0
  -2   5  -3   48.23   20.95   0
   2  -5   3   39.44   15.12   0
  -2   5  -3   31.17   14.96   0
   2  -5   3   56.05   15.15   0
  -3   5  -3   33.98   14.65   0
   3  -5   3   24.50   14.69   0
   3  -5   3   28.10   20.62   0
  -3   5  -3   37.47   20.35   0
  -4   5  -3  247.67   23.15   0
  -4   5  -3  235.88   22.25   0
   4  -5   3  211.11   16.42   0
  -5   5  -3   40.46   22.86   0
   5  -5   3   51.09   22.51   0
  -5   5  -3   32.13   15.94   0
  -6   5  -3   17.47   23.13   0
  -6   5  -3   26.35   23.03   0
   6  -5   3   48.24   22.83   0
  -7   5  -3   16.77   25.96   0
  -7   5  -3   23.67   26.29   0
  -8   5  -3  113.59   27.63   0
  -8   5  -3  119.40   27.91   0
  -9   5  -3   -1.88   21.67   0
  -9   5  -3    8.36   21.59   0
  -9  -4   3    5.44   36.09   0
  -9  -4   3    2.98   35.92   0
  -9  -4   3   -5.10   29.98   0
  -8  -4   3   16.83   26.64   0
  -8  -4   3   11.19   26.03   0
  -8  -4   3    3.25   32.21   0
  -7  -4   3   79.57   25.24   0
  -7  -4   3   49.75   30.59   0
  -6  -4   3   48.81   22.92   0
  -6  -4   3   79.72   23.54   0
  -5  -4   3  103.76   22.84   0
   5   4  -3   72.64   16.06   0
  -5  -4   3   86.89   29.16   0
  -4  -4   3   18.03   25.64   0
  -4  -4   3   25.80   21.54   0
   4   4  -3   17.13   20.76   0
  -3  -4   3  449.94   26.13   0
   3   4  -3  475.09   30.64   0
   3   4  -3  606.53   26.11   0
  -3  -4   3  618.85   26.70   0
  -2  -4   3  103.94   20.83   0
   2   4  -3  109.42   20.71   0
  -2  -4   3   78.83   21.51   0
   2   4  -3   73.43   22.58   0
  -1  -4   3  221.92   21.95   0
   1   4  -3  263.07   22.40   0
   1   4  -3  193.77   22.21   0
  -1  -4   3  202.36   21.95   0
   0  -4   3   16.51   19.80   0
   0   4  -3   16.75   19.92   0
   0   4  -3   -5.39   20.29   0
   0  -4   3   -0.27   13.88   0
   1  -4   3  192.00   15.98   0
   1  -4   3  231.51   22.32   0
  -1   4  -3  194.16   16.04   0
  -1   4  -3  179.41   16.30   0
   2  -4   3  105.11   20.71   0
  -2   4  -3  107.48   20.64   0
  -2   4  -3   72.99   15.55   0
   2  -4   3   97.91   21.74   0
   3  -4   3  514.85   18.91   0
  -3   4  -3  516.31   18.85   0
   3  -4   3  555.88   18.96   0
  -3   4  -3  477.57   18.42   0
   4  -4   3   25.54   21.44   0
  -4   4  -3   33.94   21.11   0
  -4   4  -3   32.32   21.12   0
  -5   4  -3   75.06   15.58   0
  -5   4  -3  141.84   21.86   0
   5  -4   3   73.39   15.88   0
  -6   4  -3   60.68   16.01   0
  -6   4  -3   49.22   22.69   0
  -7   4  -3   84.53   24.23   0
  -7   4  -3   55.63   24.92   0
  -8   4  -3   16.61   25.39   0
  -8   4  -3    9.18   25.87   0
  -9   4  -3    1.11   20.07   0
  -9   4  -3    6.36   29.00   0
 -10  -3   3  -14.77   38.91   0
 -10  -3   3   -3.98   39.13   0
 -10  -3   3   12.66   31.85   0
 -10  -3   3    9.46   32.51   0
  -9  -3   3    8.29   28.04   0
  -9  -3   3   10.63   34.93   0
  -9  -3   3   14.45   28.26   0
  -9  -3   3   -0.67   28.51   0
  -8  -3   3  151.03   26.90   0
  -8  -3   3  133.75   32.29   0
  -8  -3   3  157.47   26.77   0
  -7  -3   3   57.63   24.97   0
  -7  -3   3  103.93   24.59   0
  -6  -3   3   29.91   22.87   0
  -6  -3   3   22.82   28.33   0
  -5  -3   3   55.56   20.94   0
  -5  -3   3   22.22   21.66   0
   5   3  -3   43.16   20.59   0
  -4  -3   3  408.06   25.53   0
   4   3  -3  379.50   24.80   0
  -4  -3   3  260.34   25.63   0
  -3  -3   3  117.54   23.07   0
  -3  -3   3   84.79   22.19   0
   3   3  -3   75.99   21.86   0
   3   3  -3  110.59   22.26   0
   2   3  -3  180.46   23.02   0
   2   3  -3  260.83   23.54   0
  -2  -3   3  214.92   17.98   0
  -2  -3   3  228.18   23.20   0
   1   3  -3  168.93   24.05   0
  -1  -3   3  169.56   23.47   0
  -1  -3   3  160.03   22.58   0
   1   3  -3  148.10   22.74   0
   0  -3   3   40.75   23.89   0
   0   3  -3   28.39   16.74   0
   0   3  -3   31.85   22.99   0
   0  -3   3   34.83   22.71   0
   1  -3   3  158.05   23.68   0
  -1   3  -3  173.15   23.04   0
  -1   3  -3  167.55   22.56   0
   1  -3   3  170.13   22.87   0
  -2   3  -3  224.41   16.21   0
  -2   3  -3  223.97   16.74   0
   2  -3   3  225.33   16.81   0
   2  -3   3  241.94   16.64   0
   3  -3   3   83.95   15.16   0
  -3   3  -3   83.20   15.13   0
   3  -3   3   85.73   14.88   0
  -3   3  -3  110.31   20.86   0
   4  -3   3  327.00   23.81   0
  -4   3  -3  263.24   17.24   0
  -4   3  -3  376.82   22.99   0
  -5   3  -3   29.77   15.36   0
  -5   3  -3   44.29   14.70   0
  -6   3  -3   43.79   22.40   0
  -6   3  -3   32.78   22.10   0
  -7   3  -3  103.00   24.76   0
  -7   3  -3   59.40   17.47   0
  -8   3  -3  182.12   26.74   0
  -8   3  -3  173.59   26.28   0
  -9   3  -3    2.98   28.24   0
  -9   3  -3   22.73   19.66   0
 -10   3  -3   12.60   31.83   0
 -10   3  -3    0.10   31.33   0
 -10  -2   3   -3.78   30.88   0
 -10  -2   3    5.46   31.20   0
 -10  -2   3   -6.71   31.19   0
 -10  -2   3    5.80   31.09   0
  -9  -2   3    0.25   27.74   0
  -9  -2   3   13.06   27.86   0
  -9  -2   3   12.86   27.80   0
  -9  -2   3    6.89   19.66   0
  -8  -2   3   17.54   26.04   0
  -8  -2   3    9.95   17.13   0
  -8  -2   3    9.82   26.19   0
  -8  -2   3   13.33   24.18   0
  -7  -2   3  135.08   24.47   0
  -7  -2   3  117.17   24.13   0
  -6  -2   3  108.48   22.62   0
  -6  -2   3  138.45   22.46   0
  -5  -2   3  148.94   23.09   0
  -5  -2   3  209.26   23.10   0
  -4  -2   3   11.56   21.89   0
  -4  -2   3   19.64   21.16   0
  -3  -2   3  875.44   30.57   0
   3   2  -3  865.20   29.99   0
  -3  -2   3  660.35   28.80   0
   2   2  -3   26.53   20.79   0
  -2  -2   3   24.11   21.62   0
  -2  -2   3   30.36   21.12   0
   2   2  -3   32.25   20.39   0
  -1  -2   3  228.64   24.80   0
   1   2  -3  246.60   26.07   0
   1   2  -3  312.73   26.52   0
  -1  -2   3  246.61   25.66   0
   0  -2   3    9.29   16.45   0
   0   2  -3   11.44   16.63   0
   0  -2   3   10.01   16.35   0
   0   2  -3   26.13   22.58   0
   1  -2   3  211.35   19.46   0
  -1   2  -3  318.42   26.35   0
  -1   2  -3  239.68   20.08   0
   1  -2   3  272.59   26.47   0
  -2   2  -3   27.06   21.67   0
   2  -2   3   32.16   22.23   0
   2  -2   3   22.54   21.35   0
  -2   2  -3   48.68   22.04   0
   3  -2   3 1004.19   27.72   0
  -3   2  -3  760.17   21.75   0
   3  -2   3  730.19   21.41   0
  -3   2  -3  928.06   26.97   0
  -4   2  -3   15.66   13.69   0
  -4   2  -3   18.93   19.74   0
  -5   2  -3  180.73   16.03   0
  -5   2  -3  222.94   21.57   0
  -6   2  -3  149.87   22.63   0
  -6   2  -3  131.05   22.26   0
  -7   2  -3  137.02   25.36   0
  -7   2  -3  174.22   23.50   0
  -8   2  -3   15.14   24.94   0
  -8   2  -3   22.81   25.22   0
  -9   2  -3    8.28   19.33   0
  -9   2  -3   24.63   27.11   0
 -10   2  -3    9.55   29.47   0
 -10   2  -3    6.01   29.01   0
 -10   2  -3   13.96   30.09   0
 -10  -1   3    6.07   30.76   0
 -10  -1   3    6.27   30.00   0
 -10  -1   3    6.33   30.92   0
  -9  -1   3   -2.88   27.87   0
  -9  -1   3   -0.10   27.67   0
  -9  -1   3   -2.79   19.08   0
  -8  -1   3  251.73   26.36   0
  -8  -1   3  313.43   27.51   0
  -8  -1   3  212.41   19.51   0
  -7  -1   3   13.37   22.76   0
  -7  -1   3   10.75   22.55   0
  -6  -1   3   35.18   20.82   0
  -6  -1   3   38.41   20.90   0
  -5  -1   3   65.40   21.48   0
  -4  -1   3   19.30   21.88   0
  -3  -1   3   75.64   21.45   0
  -2  -1   3  138.82   23.66   0
   2   1  -3  119.86   22.93   0
  -2  -1   3  133.45   23.48   0
  -1  -1   3 1197.66   52.58   0
  -1  -1   3 1298.03   41.44   0
   1   1  -3 1192.34   52.27   0
   1   1  -3 1352.01   42.11   0
   0  -1   3    3.42   25.03   0
   0   1  -3   -2.72   26.30   0
   0   1  -3    8.24   18.24   0
   0  -1   3    0.76   19.49   0
  -1   1  -3 1608.13   40.71   0
  -1   1  -3 1505.72   40.18   0
   1  -1   3 1284.94   34.42   0
   1  -1   3 1667.32   40.53   0
  -2   1  -3  176.77   24.78   0
   2  -1   3  175.41   24.51   0
  -2   1  -3  123.49   18.25   0
  -3   1  -3   85.42   21.76   0
  -3   1  -3   97.20   22.66   0
   3  -1   3   61.83   15.52   0
  -4   1  -3   30.83   14.38   0
  -4   1  -3   43.16   19.92   0
  -5   1  -3   43.30   20.36   0
  -5   1  -3   45.05   14.99   0
  -6   1  -3   41.04   15.48   0
  -6   1  -3   22.11   15.22   0
  -7   1  -3    8.58   23.16   0
  -7   1  -3    3.22   22.33   0
  -8   1  -3  222.68   26.08   0
  -8   1  -3  276.22   26.35   0
  -8   1  -3  242.33   26.53   0
  -9   1  -3    5.09   26.95   0
  -9   1  -3   13.55   26.46   0
  -9   1  -3    7.10   27.49   0
 -10   1  -3   -9.13   20.37   0
 -10   1  -3   19.66   30.91   0
 -10   1  -3   -7.74   28.76   0
 -10   0   3   16.45   30.54   0
 -10   0   3    4.76   31.06   0
 -10   0   3   -5.52   30.82   0
  -9   0   3   22.38   27.57   0
  -9   0   3   31.02   27.68   0
  -9   0   3   16.92   27.42   0
  -8   0   3   68.02   24.02   0
  -8   0   3   33.74   23.81   0
  -8   0   3   53.57   23.92   0
  -7   0   3    4.50   23.11   0
  -7   0   3   13.06   23.29   0
  -6   0   3  107.50   21.49   0
  -6   0   3   93.32   21.74   0
  -5   0   3  398.59   24.22   0
  -4   0   3   48.04   22.07   0
  -3   0   3  484.35   27.08   0
  -2   0   3  609.10   33.43   0
  -1   0   3  611.87   53.78   0
   1   0  -3  718.22   60.14   0
   0   0   3    4.14   26.80   0
   0   0  -3   -2.13   27.82   0
   0   0   3    5.47   19.42   0
   0   0  -3    0.03   20.25   0
  -1   0  -3  752.70   38.55   0
   1   0   3  764.74   37.89   0
  -2   0  -3  676.86   31.45   0
   2   0   3  712.80   31.28   0
   3   0   3  289.16   19.15   0
  -3   0  -3  511.79   26.87   0
  -4   0  -3   49.26   21.18   0
  -5   0  -3  463.44   24.79   0
  -5   0  -3  459.80   23.14   0
  -6   0  -3   83.09   15.90   0
  -6   0  -3   78.69   16.26   0
  -6   0  -3  124.38   21.53   0
  -7   0  -3    3.72   23.10   0
  -7   0  -3   11.31   23.43   0
  -7   0  -3   -0.78   23.16   0
  -8   0  -3   50.87   25.01   0
  -8   0  -3   56.89   24.65   0
  -8   0  -3   49.05   25.39   0
  -9   0  -3   16.78   27.70   0
  -9   0  -3   -7.63   27.59   0
  -9   0  -3   12.36   27.02   0
 -10   0  -3   -5.87   29.77   0
 -10   0  -3    4.57   30.03   0
 -10   0  -3   15.16   29.19   0
 -10   1   3   -3.05   30.51   0
 -10   1   3  -19.71   31.02   0
 -10   1   3  -10.72   21.04   0
  -9   1   3   12.36   26.13   0
  -9   1   3    7.12   26.84   0
  -9   1   3   38.91   27.29   0
  -8   1   3  306.12   26.92   0
  -8   1   3  255.22   26.29   0
  -7   1   3   11.94   22.46   0
  -7   1   3   24.34   22.43   0
  -6   1   3   40.77   22.01   0
  -5   1   3   52.98   21.02   0
  -4   1   3   23.52   14.75   0
  -3   1   3   86.02   22.05   0
   3  -1  -3   52.55   22.52   0
  -2   1   3  145.39   23.66   0
   2  -1  -3  146.11   23.92   0
  -1   1   3 1589.53   45.24   0
   1  -1  -3 1587.45   45.15   0
   0   1   3   10.01   27.28   0
   0  -1  -3    0.66   28.26   0
   1   1   3 1394.68   34.43   0
   1   1   3 1084.81   54.38   0
  -1  -1  -3 1423.00   34.86   0
  -1  -1  -3 1246.27   56.23   0
  -2  -1  -3  160.71   24.73   0
   2   1   3  121.03   28.95   0
  -2  -1  -3  116.18   29.12   0
   2   1   3  163.57   24.27   0
  -3  -1  -3   86.91   22.26   0
  -3  -1  -3   43.62   21.28   0
  -4  -1  -3   55.61   20.23   0
  -4  -1  -3   51.38   25.88   0
  -5  -1  -3   64.44   20.41   0
  -5  -1  -3   48.45   21.51   0
  -6  -1  -3   25.02   15.66   0
  -6  -1  -3   45.55   21.76   0
  -7  -1  -3    9.79   22.58   0
  -7  -1  -3    5.25   22.93   0
  -8  -1  -3  271.91   27.92   0
  -8  -1  -3  212.57   26.37   0
  -8  -1  -3  190.99   19.39   0
  -9  -1  -3   -7.29   27.87   0
  -9  -1  -3   -2.58   27.45   0
  -9  -1  -3   17.18   33.64   0
 -10  -1  -3    5.99   30.48   0
 -10  -1  -3   -1.31   21.12   0
 -10  -1  -3    1.25   30.71   0
 -10   2   3  -11.26   30.89   0
 -10   2   3   -5.38   30.07   0
 -10   2   3  -10.67   22.62   0
  -9   2   3   10.52   19.54   0
  -9   2   3   16.65   28.16   0
  -8   2   3    4.54   24.34   0
  -8   2   3   27.22   25.20   0
  -7   2   3  124.48   16.88   0
  -7   2   3  158.25   17.44   0
  -6   2   3  121.21   16.29   0
  -6   2   3  142.74   23.13   0
  -5   2   3  197.10   22.91   0
   5  -2  -3  206.27   23.09   0
  -4   2   3    5.67   19.53   0
   4  -2  -3   -0.17   19.85   0
  -3   2   3  934.13   28.03   0
   3  -2  -3  669.54   21.90   0
   2  -2  -3   24.06   16.57   0
  -2   2   3   27.64   23.29   0
   1  -2  -3  268.17   26.55   0
  -1   2   3  328.70   26.89   0
   0   2   3    5.49   17.80   0
   0  -2  -3   14.66   18.28   0
  -1  -2  -3  293.31   27.74   0
   1   2   3  345.22   27.26   0
  -2  -2  -3   28.06   16.12   0
   2   2   3   55.71   22.25   0
  -3  -2  -3  963.62   27.64   0
   3   2   3  947.60   27.17   0
  -4  -2  -3   10.19   13.96   0
  -4  -2  -3    8.01   24.06   0
   4   2   3   24.80   19.15   0
  -5  -2  -3  152.01   15.94   0
  -5  -2  -3  176.90   28.23   0
  -6  -2  -3  113.63   16.85   0
  -6  -2  -3  114.74   24.28   0
  -7  -2  -3  140.59   24.69   0
  -7  -2  -3  146.16   30.31   0
  -8  -2  -3   23.44   24.41   0
  -8  -2  -3   16.83   24.38   0
  -9  -2  -3   12.68   34.22   0
  -9  -2  -3   -5.96   28.07   0
  -9  -2  -3   22.53   28.23   0
 -10  -2  -3    5.51   22.10   0
 -10  -2  -3    2.35   38.42   0
 -10  -2  -3   -6.49   31.06   0
 -10   3   3    3.02   31.02   0
 -10   3   3   -1.02   31.78   0
  -9   3   3   15.63   28.75   0
  -9   3   3   -6.96   19.82   0
  -8   3   3  167.94   27.39   0
  -8   3   3  211.14   26.84   0
  -7   3   3   78.33   17.78   0
  -7   3   3   98.68   23.71   0
   6  -3  -3   15.55   22.28   0
  -6   3   3   23.15   22.22   0
  -6   3   3   34.08   15.88   0
   5  -3  -3   60.50   22.48   0
  -5   3   3   51.65   22.27   0
  -5   3   3   46.86   21.40   0
  -4   3   3  368.91   22.75   0
   4  -3  -3  349.54   22.98   0
   3  -3  -3   62.49   15.04   0
  -3   3   3   99.71   20.71   0
   2  -3  -3  233.06   17.26   0
  -2   3   3  267.97   23.26   0
   1  -3  -3  160.34   23.39   0
  -1   3   3  173.51   23.38   0
   0  -3  -3   35.44   23.10   0
   0   3   3   33.54   23.11   0
   1   3   3  192.62   23.87   0
   1   3   3  174.78   27.85   0
  -1  -3  -3  213.30   24.22   0
   2   3   3  184.04   38.13   0
  -2  -3  -3  246.62   18.04   0
   2   3   3  219.08   17.79   0
   3   3   3  105.18   20.31   0
  -3  -3  -3  133.49   20.86   0
   4   3   3  367.83   23.81   0
  -4  -3  -3  342.30   18.18   0
  -5  -3  -3   44.79   20.76   0
   5   3   3   30.86   20.51   0
  -6  -3  -3   26.57   38.82   0
  -6  -3  -3   11.88   32.06   0
  -6  -3  -3   22.70   15.34   0
  -7  -3  -3   55.55   36.37   0
  -7  -3  -3   79.15   36.10   0
  -7  -3  -3   96.08   24.40   0
  -8  -3  -3  103.04   34.08   0
  -8  -3  -3  146.07   38.92   0
  -8  -3  -3  139.27   26.63   0
  -9  -3  -3   -5.06   27.66   0
  -9  -3  -3    2.98   34.84   0
  -9  -3  -3   -1.07   40.37   0
 -10  -3  -3    3.32   49.55   0
 -10  -3  -3   -4.01   31.04   0
 -10  -3  -3    4.88   44.48   0
 -10  -3  -3    0.65   22.17   0
  -9   4   3   17.86   20.48   0
  -9   4   3   -7.96   20.65   0
  -8   4   3    7.79   27.31   0
  -8   4   3    0.27   26.22   0
  -7   4   3   83.36   24.87   0
  -7   4   3   51.37   17.84   0
  -6   4   3   87.02   22.64   0
   6  -4  -3   63.66   23.45   0
  -6   4   3   58.95   23.13   0
   5  -4  -3   95.31   22.49   0
  -5   4   3  132.61   22.04   0
  -5   4   3  109.76   22.57   0
   4  -4  -3    7.36   20.06   0
  -4   4   3   16.01   19.80   0
  -4   4   3   18.23   14.68   0
   3  -4  -3  564.77   23.96   0
  -3   4   3  517.41   18.78   0
  -3   4   3  666.58   25.10   0
  -2   4   3  107.01   20.28   0
   2  -4  -3   96.04   20.17   0
  -2   4   3  103.39   20.12   0
  -1   4   3  242.62   22.85   0
   1  -4  -3  226.64   22.20   0
  -1   4   3  237.24   22.10   0
   0   4   3   -5.93   19.89   0
   0  -4  -3   -3.30   14.64   0
   0   4   3   12.52   14.65   0
   1   4   3  261.19   22.97   0
  -1  -4  -3  251.73   23.06   0
   1   4   3  210.74   23.74   0
  -2  -4  -3  110.45   20.73   0
   2   4   3   78.97   25.25   0
   2   4   3  108.71   20.33   0
  -3  -4  -3  556.53   19.30   0
   3   4   3  547.86   19.23   0
   4   4   3   13.83   13.97   0
  -4  -4  -3   30.37   20.39   0
  -5  -4  -3  116.35   23.25   0
   5   4   3   77.75   16.34   0
   6   4   3   60.23   22.54   0
  -6  -4  -3   62.81   16.50   0
  -7  -4  -3   60.82   24.90   0
  -8  -4  -3    1.61   27.20   0
  -9  -4  -3    4.05   29.00   0
  -9   5   3    9.51   30.14   0
  -9   5   3   -2.37   21.35   0
  -8   5   3  124.46   27.93   0
  -8   5   3   91.24   27.98   0
  -7   5   3   24.37   23.96   0
   7  -5  -3   13.17   17.74   0
  -7   5   3    7.86   25.14   0
  -6   5   3   25.48   17.15   0
   6  -5  -3   39.73   17.25   0
  -6   5   3   61.26   22.89   0
  -5   5   3   70.10   22.50   0
  -5   5   3   77.29   22.82   0
   5  -5  -3   55.20   23.14   0
  -4   5   3  206.32   16.59   0
  -4   5   3  284.81   23.02   0
   4  -5  -3  238.89   23.06   0
  -3   5   3   48.28   21.50   0
  -3   5   3   40.39   20.90   0
   3  -5  -3   36.96   20.79   0
  -2   5   3   30.46   14.34   0
  -2   5   3   32.09   15.35   0
   2  -5  -3   39.10   15.44   0
  -1   5   3   50.50   15.76   0
   1  -5  -3   64.35   15.38   0
  -1   5   3   67.95   20.52   0
   0   5   3   57.79   21.40   0
   0   5   3   71.48   22.49   0
   0  -5  -3   37.97   15.80   0
   1   5   3   82.56   20.66   0
  -1  -5  -3   69.04   20.93   0
   1   5   3   57.08   21.80   0
  -2  -5  -3   62.54   21.82   0
   2   5   3   46.26   14.97   0
   2   5   3   43.26   25.37   0
   3   5   3   24.83   34.22   0
   3   5   3   55.30   20.25   0
  -3  -5  -3   45.53   20.90   0
  -4  -5  -3  193.15   16.96   0
   4   5   3  193.06   16.50   0
  -5  -5  -3   41.21   16.64   0
   5   5   3   53.05   22.57   0
   6   5   3   41.31   23.27   0
  -6  -5  -3   43.67   23.74   0
  -7  -5  -3   12.27   25.47   0
  -8  -5  -3   82.51   28.85   0
  -9  -5  -3    2.89   31.59   0
  -9   6   3   19.25   32.13   0
  -9   6   3    9.05   31.53   0
  -8   6   3   -9.24   29.23   0
   8  -6  -3   15.54   20.15   0
  -8   6   3    9.44   28.17   0
  -7   6   3   19.66   25.91   0
   7  -6  -3   16.07   26.11   0
  -7   6   3   32.86   26.04   0
  -6   6   3   43.75   18.04   0
  -6   6   3   34.43   17.21   0
   6  -6  -3   24.84   18.10   0
  -5   6   3   54.41   24.23   0
  -5   6   3   32.98   16.21   0
   5  -6  -3   23.60   17.43   0
  -4   6   3    4.59   22.73   0
  -4   6   3    7.40   15.67   0
   4  -6  -3   14.48   22.29   0
  -3   6   3  367.04   23.41   0
   3  -6  -3  344.66   23.40   0
  -3   6   3  256.69   17.40   0
  -2   6   3   80.94   15.40   0
   2  -6  -3   95.21   15.61   0
  -2   6   3   99.11   21.86   0
   1  -6  -3  188.86   22.04   0
  -1   6   3  199.40   22.26   0
  -1   6   3  218.12   23.57   0
   0   6   3    9.49   21.11   0
   0   6   3   13.23   21.24   0
   0  -6  -3   11.29   21.03   0
  -1  -6  -3  229.11   23.24   0
   1   6   3  192.39   22.68   0
   1   6   3  205.95   17.05   0
  -2  -6  -3  103.20   22.19   0
   2   6   3   71.80   22.64   0
   2   6   3   84.03   15.96   0
   3   6   3  325.58   23.01   0
  -3  -6  -3  340.67   23.42   0
   3   6   3  246.72   35.50   0
  -4  -6  -3   22.51   22.80   0
   4   6   3   16.88   16.02   0
   5   6   3   39.63   23.78   0
  -5  -6  -3   32.56   24.42   0
   6   6   3   31.94   24.58   0
  -6  -6  -3   54.10   25.07   0
   7   6   3   -5.21   19.23   0
  -7  -6  -3   -2.89   26.99   0
  -8  -6  -3   24.98   28.98   0
  -9  -6  -3   24.49   22.70   0
  -8   7   3   56.05   22.68   0
   8  -7  -3   38.42   31.73   0
  -8   7   3   51.00   22.38   0
  -7   7   3   21.18   19.90   0
   7  -7  -3    4.14   28.43   0
  -7   7   3   12.57   27.21   0
   6  -7  -3    1.20   18.27   0
  -6   7   3   -5.88   25.37   0
  -6   7   3   -5.21   25.67   0
   5  -7  -3   65.18   26.12   0
  -5   7   3   98.21   24.40   0
  -5   7   3   61.65   18.78   0
  -4   7   3  109.08   23.35   0
   4  -7  -3   92.66   23.48   0
  -4   7   3  117.20   23.70   0
   3  -7  -3    7.19   22.78   0
  -3   7   3   -2.13   15.52   0
  -3   7   3   17.24   22.81   0
   2  -7  -3  109.86   16.16   0
  -2   7   3  145.31   23.52   0
  -2   7   3   91.72   16.33   0
  -1   7   3  158.29   22.48   0
   1  -7  -3  161.27   22.87   0
  -1   7   3  127.16   16.68   0
   0  -7  -3   50.93   22.64   0
   0   7   3   54.24   23.09   0
   0   7   3   11.32   15.71   0
  -1  -7  -3  121.35   16.65   0
   1   7   3  111.74   22.10   0
   1   7   3  149.67   22.87   0
  -2  -7  -3  135.09   22.60   0
   2   7   3   99.96   28.44   0
   2   7   3  112.12   22.36   0
   3   7   3   14.73   22.79   0
  -3  -7  -3  -13.99   23.11   0
   3   7   3    7.32   28.08   0
  -4  -7  -3   88.65   25.01   0
   4   7   3  103.99   24.40   0
   5   7   3   74.52   25.25   0
  -5  -7  -3   67.78   17.86   0
  -6  -7  -3   12.70   27.29   0
   6   7   3    3.42   18.78   0
   7   7   3   -4.27   27.85   0
  -7  -7  -3    0.32   28.48   0
   8   7   3   52.34   31.85   0
  -8  -7  -3   50.69   23.02   0
  -7   8   3   30.43   30.52   0
  -7   8   3   38.86   29.09   0
   7  -8  -3   23.09   30.24   0
   6  -8  -3   12.13   27.72   0
  -6   8   3    9.07   19.70   0
  -6   8   3    2.22   27.70   0
   5  -8  -3   25.28   27.35   0
  -5   8   3   25.49   18.43   0
  -5   8   3   48.18   27.45   0
  -4   8   3   16.77   24.18   0
   4  -8  -3    7.59   16.99   0
  -4   8   3  -11.36   24.81   0
  -3   8   3  121.72   24.79   0
  -3   8   3  111.03   17.69   0
   3  -8  -3  145.69   24.38   0
  -2   8   3   20.47   16.82   0
   2  -8  -3    7.04   16.75   0
  -2   8   3   20.06   16.94   0
   1  -8  -3   81.14   22.97   0
  -1   8   3  105.35   23.30   0
  -1   8   3   76.12   16.55   0
   0  -8  -3   -6.66   22.76   0
   0   8   3    9.78   22.96   0
   0   8   3    4.90   23.04   0
  -1  -8  -3   67.06   23.49   0
   1   8   3   94.60   23.78   0
   1   8   3  113.11   17.20   0
  -2  -8  -3   23.71   22.74   0
   2   8   3   17.53   16.11   0
   2   8   3   16.45   28.20   0
  -3  -8  -3  125.68   25.38   0
   3   8   3  160.05   25.19   0
   3   8   3   81.98   25.25   0
  -4  -8  -3   11.86   25.17   0
   4   8   3   -7.41   17.52   0
   4   8   3   -0.00   46.24   0
   5   8   3   27.08   25.85   0
  -5  -8  -3    6.70   18.72   0
   6   8   3    3.87   27.91   0
  -6  -8  -3   11.26   28.50   0
   7   8   3   15.97   21.10   0
  -7  -8  -3    5.47   29.55   0
   6  -9  -3   -6.09   21.52   0
  -6   9   3   -0.11   21.52   0
  -6   9   3   15.33   21.23   0
  -5   9   3   11.75   29.28   0
  -5   9   3   10.30   29.09   0
   5  -9  -3   19.44   20.54   0
  -4   9   3   37.11   19.21   0
   4  -9  -3   50.19   26.55   0
  -4   9   3   44.43   18.97   0
   3  -9  -3    7.69   25.59   0
  -3   9   3   10.27   18.01   0
  -3   9   3   16.47   25.87   0
  -2   9   3   42.42   18.22   0
  -2   9   3   34.50   18.23   0
   2  -9  -3   51.77   24.98   0
  -1   9   3    9.13   24.38   0
  -1   9   3    7.75   25.55   0
   1  -9  -3    4.79   16.92   0
   0  -9  -3  -12.22   24.76   0
   0   9   3   23.49   24.79   0
   0   9   3   13.78   24.49   0
   1   9   3    9.14   24.02   0
   1   9   3    2.09   25.64   0
  -1  -9  -3   25.36   16.80   0
   2   9   3   41.38   31.35   0
  -2  -9  -3   55.45   25.89   0
   2   9   3   44.33   26.10   0
  -3  -9  -3   10.87   17.91   0
   3   9   3   12.04   25.32   0
   3   9   3    6.27   25.92   0
   4   9   3   54.50   27.90   0
   4   9   3   28.12   40.40   0
  -4  -9  -3   39.20   28.02   0
  -5  -9  -3    8.31   28.93   0
   5   9   3   16.72   28.58   0
   6   9   3   -2.16   21.97   0
  -6  -9  -3    0.67   30.99   0
  -5  10   3   -6.56   22.78   0
   5 -10  -3   -2.98   31.91   0
  -5  10   3    1.83   21.66   0
  -4  10   3   -7.98   29.29   0
   4 -10  -3  -17.05   20.89   0
  -4  10   3   12.36   29.81   0
  -3  10   3   42.96   20.34   0
   3 -10  -3   46.80   27.99   0
  -3  10   3   30.68   20.20   0
   2 -10  -3   11.72   18.93   0
  -2  10   3  -18.28   26.99   0
  -2  10   3   -7.27   19.21   0
   1 -10  -3   50.76   19.49   0
  -1  10   3   53.64   27.47   0
  -1  10   3   58.25   27.34   0
   0  10   3    4.61   18.75   0
   0 -10  -3    3.00   18.46   0
   0  10   3    5.59   27.59   0
  -1 -10  -3   71.59   27.52   0
   1  10   3   64.66   28.15   0
   1  10   3   63.79   28.24   0
  -2 -10  -3   -3.86   19.96   0
   2  10   3    7.68   27.60   0
   2  10   3  -12.13   28.05   0
   3  10   3   29.55   36.39   0
  -3 -10  -3   52.95   28.94   0
   3  10   3   30.47   29.02   0
   4  10   3   -1.29   42.87   0
  -4 -10  -3   12.23   20.91   0
   4  10   3   -4.19   20.94   0
   5  10   3  -11.91   31.70   0
  -5 -10  -3   -1.42   22.66   0
  -3  11   3   12.67   22.62   0
   3 -11  -3    6.40   21.30   0
  -3  11   3  -13.78   21.70   0
  -2  11   3   17.58   22.20   0
  -2  11   3   16.75   30.05   0
   2 -11  -3   12.60   21.15   0
  -1  11   3    9.23   29.43   0
  -1  11   3    2.92   30.32   0
   1 -11  -3   20.07   29.27   0
   0  11   3  -11.22   30.92   0
   0  11   3    7.62   31.44   0
   0 -11  -3   -5.42   21.51   0
   1  11   3   12.87   30.26   0
  -1 -11  -3  -11.72   29.86   0
   1  11   3    6.54   30.45   0
   2  11   3   10.58   30.67   0
   2  11   3    6.84   38.66   0
  -2 -11  -3   10.01   21.31   0
  -3 -11  -3   15.56   31.21   0
   3  11   3   -3.21   39.95   0
   3  11   3   12.37   31.46   0
  -3 -11   4   13.39   32.35   0
   3  11  -4   15.64   32.60   0
   3  11  -4   16.57   33.29   0
   2  11  -4    8.91   31.01   0
  -2 -11   4    4.66   22.65   0
   2  11  -4    0.23   22.66   0
  -1 -11   4   -0.29   30.46   0
   1  11  -4  -11.89   21.77   0
   1  11  -4    9.67   31.70   0
   0  11  -4   35.76   30.80   0
   0 -11   4   29.35   30.72   0
   0  11  -4   11.06   30.49   0
  -1  11  -4   -4.15   30.43   0
   1 -11   4    4.44   30.31   0
  -1  11  -4   -2.69   30.76   0
   2 -11   4    4.13   22.16   0
  -2  11  -4   17.36   22.14   0
  -2  11  -4   11.56   22.37   0
   3 -11   4   12.99   22.76   0
  -3  11  -4    3.13   22.56   0
  -3  11  -4   20.51   32.42   0
   5  10  -4    2.68   39.75   0
   5  10  -4    8.12   31.62   0
  -5 -10   4   18.67   31.31   0
  -4 -10   4    6.29   30.17   0
   4  10  -4    2.93   30.53   0
   4  10  -4    9.63   30.58   0
   3  10  -4  -19.60   29.11   0
  -3 -10   4   -2.32   29.16   0
   3  10  -4    0.83   34.58   0
  -2 -10   4    6.73   19.83   0
   2  10  -4    2.89   29.20   0
   2  10  -4    1.82   19.95   0
   1  10  -4   29.98   28.44   0
  -1 -10   4   35.19   19.68   0
   1  10  -4   31.76   28.08   0
   0  10  -4   29.35   27.02   0
   0 -10   4   25.99   27.38   0
   0  10  -4   31.94   27.52   0
  -1  10  -4   40.90   19.98   0
  -1  10  -4   32.68   20.16   0
   1 -10   4   42.89   20.04   0
  -2  10  -4    6.71   28.82   0
  -2  10  -4  -18.03   27.65   0
   2 -10   4   -2.84   28.53   0
  -3  10  -4    3.93   28.76   0
   3 -10   4    3.61   28.36   0
  -3  10  -4    5.40   27.98   0
   4 -10   4    7.12   29.28   0
  -4  10  -4   18.08   20.71   0
  -4  10  -4    7.93   29.90   0
  -5  10  -4    7.47   31.02   0
   5 -10   4   -7.27   22.15   0
  -5  10  -4   23.20   31.53   0
  -6  -9   4   23.81   31.11   0
   6   9  -4    5.95   31.09   0
  -5  -9   4   27.25   29.81   0
   5   9  -4    7.99   21.10   0
  -4  -9   4   96.75   29.01   0
   4   9  -4   71.34   34.91   0
  -4  -9   4   83.30   21.01   0
   4   9  -4   69.82   29.02   0
  -3  -9   4   15.48   26.22   0
  -3  -9   4    6.47   26.69   0
   3   9  -4   -1.44   26.54   0
   3   9  -4    3.31   26.76   0
   2   9  -4   22.83   26.48   0
   2   9  -4   51.67   26.03   0
  -2  -9   4   20.84   18.61   0
  -2  -9   4   37.42   26.52   0
  -1  -9   4   52.92   25.26   0
   1   9  -4   28.94   18.35   0
   1   9  -4   41.21   25.62   0
  -1  -9   4   35.34   25.75   0
   0  -9   4   58.42   25.76   0
   0   9  -4   16.42   26.02   0
   0   9  -4   61.10   26.22   0
   0  -9   4   38.43   26.12   0
  -1   9  -4   39.85   24.60   0
  -1   9  -4   48.22   25.56   0
   1  -9   4   29.36   25.16   0
  -2   9  -4   29.48   25.33   0
   2  -9   4   23.63   17.33   0
  -2   9  -4   30.58   24.52   0
  -3   9  -4   -1.99   25.30   0
   3  -9   4  -14.26   17.83   0
  -3   9  -4   -0.07   25.63   0
   4  -9   4   73.76   26.78   0
  -4   9  -4   71.86   19.19   0
  -4   9  -4   95.81   20.24   0
  -5   9  -4   -3.57   28.54   0
  -5   9  -4   18.86   20.20   0
   5  -9   4   21.29   28.44   0
  -6   9  -4   12.64   21.30   0
   6  -9   4    0.73   30.30   0
  -6   9  -4   19.29   21.09   0
  -7  -8   4   20.25   32.50   0
   7   8  -4   21.16   22.81   0
  -6  -8   4    8.36   28.55   0
   6   8  -4   -0.83   28.88   0
   5   8  -4  137.88   26.84   0
  -5  -8   4  127.99   33.99   0
  -5  -8   4  117.15   19.09   0
  -4  -8   4   10.92   25.92   0
  -4  -8   4    3.20   24.65   0
   4   8  -4    5.18   18.58   0
   4   8  -4    1.30   24.55   0
   3   8  -4   57.77   26.02   0
   3   8  -4   79.29   25.00   0
  -3  -8   4   78.78   26.14   0
  -3  -8   4   66.63   24.99   0
  -2  -8   4   28.33   24.18   0
   2   8  -4   34.10   17.39   0
  -2  -8   4   26.64   23.76   0
   2   8  -4   16.88   23.55   0
  -1  -8   4   92.49   24.88   0
   1   8  -4   58.32   23.58   0
   1   8  -4   90.73   24.86   0
  -1  -8   4   81.16   23.85   0
   0   8  -4   51.90   24.88   0
   0  -8   4   89.92   24.30   0
   0   8  -4   46.93   16.29   0
   0  -8   4   85.54   22.77   0
   1  -8   4   73.62   24.04   0
   1  -8   4   64.72   16.12   0
  -1   8  -4   51.93   16.26   0
  -1   8  -4   69.40   23.50   0
  -2   8  -4   32.26   23.71   0
   2  -8   4   49.64   23.45   0
  -2   8  -4   13.72   23.67   0
   2  -8   4   14.37   17.13   0
   3  -8   4   90.25   24.77   0
  -3   8  -4   96.40   25.64   0
  -3   8  -4   82.01   24.71   0
  -4   8  -4    2.06   17.17   0
   4  -8   4   13.68   17.25   0
  -4   8  -4   -1.62   23.94   0
  -5   8  -4  145.21   26.10   0
   5  -8   4  124.63   27.21   0
  -5   8  -4  149.44   27.13   0
  -6   8  -4   -1.18   19.76   0
   6  -8   4   20.00   27.59   0
  -6   8  -4   34.54   27.43   0
  -7   8  -4   46.51   21.03   0
   7  -8   4    5.58   31.31   0
  -7   8  -4   37.64   22.28   0
  -8  -7   4   -8.71   31.67   0
   7   7  -4   -0.61   28.21   0
  -7  -7   4   -8.91   28.58   0
  -6  -7   4   29.18   38.50   0
   6   7  -4   22.24   19.57   0
  -6  -7   4   34.59   27.86   0
  -5  -7   4   39.62   25.33   0
  -5  -7   4   32.16   25.55   0
   5   7  -4   25.70   25.37   0
   4   7  -4   61.23   24.98   0
  -4  -7   4   97.27   30.59   0
  -4  -7   4   73.93   17.25   0
   4   7  -4   86.27   23.80   0
  -3  -7   4   40.21   22.70   0
  -3  -7   4   40.46   22.88   0
   3   7  -4   15.90   23.09   0
   3   7  -4   30.60   16.06   0
  -2  -7   4   19.36   15.65   0
   2   7  -4   10.48   15.97   0
   2   7  -4   11.34   22.36   0
  -2  -7   4   11.17   22.29   0
  -1  -7   4   84.91   15.82   0
   1   7  -4   71.20   22.40   0
   1   7  -4   74.87   23.78   0
  -1  -7   4   93.58   23.28   0
   0  -7   4  436.89   19.30   0
   0   7  -4  463.13   25.22   0
   0   7  -4  440.01   19.24   0
   0  -7   4  433.76   18.81   0
  -1   7  -4   97.87   22.40   0
   1  -7   4  104.70   23.34   0
   1  -7   4   99.62   22.33   0
  -1   7  -4   78.37   23.44   0
  -2   7  -4   22.99   22.32   0
   2  -7   4   27.21   15.94   0
  -2   7  -4   10.80   15.81   0
   2  -7   4    4.10   15.83   0
  -3   7  -4   21.92   16.15   0
  -3   7  -4   30.70   15.59   0
   3  -7   4   15.54   16.40   0
   4  -7   4   77.48   17.28   0
  -4   7  -4   76.61   23.34   0
  -4   7  -4   91.13   17.23   0
   5  -7   4   36.09   24.16   0
  -5   7  -4   40.28   23.98   0
  -5   7  -4   35.96   17.17   0
  -6   7  -4   20.87   18.52   0
   6  -7   4   14.39   25.96   0
  -6   7  -4   43.41   26.02   0
  -7   7  -4   19.70   29.08   0
   7  -7   4   18.82   29.18   0
  -7   7  -4   14.89   19.45   0
  -8   7  -4    2.94   21.94   0
  -8   7  -4    5.11   30.67   0
  -9  -6   4   26.08   33.69   0
  -8  -6   4    6.49   59.31   0
  -8  -6   4    2.71   55.39   0
  -8  -6   4    6.00   30.50   0
  -7  -6   4    5.58   38.72   0
   7   6  -4    3.87   27.71   0
  -7  -6   4    9.12   28.29   0
   6   6  -4   45.03   23.88   0
  -6  -6   4   55.53   24.47   0
  -6  -6   4   48.37   31.14   0
  -5  -6   4   77.61   24.53   0
   5   6  -4   77.89   23.71   0
  -5  -6   4   67.12   29.80   0
   4   6  -4  113.87   24.00   0
  -4  -6   4  144.23   24.16   0
   4   6  -4  153.67   23.11   0
  -4  -6   4  188.76   23.96   0
   3   6  -4  163.75   23.38   0
  -3  -6   4  217.49   24.01   0
   3   6  -4  202.77   17.84   0
  -3  -6   4  255.18   24.35   0
  -2  -6   4   99.39   22.55   0
  -2  -6   4   89.23   21.63   0
   2   6  -4   72.51   21.50   0
   2   6  -4  122.52   22.49   0
   1   6  -4  305.53   23.02   0
  -1  -6   4  311.86   22.95   0
  -1  -6   4  295.07   23.74   0
   1   6  -4  258.70   23.17   0
   0  -6   4  396.83   18.03   0
   0   6  -4  439.49   25.43   0
   0   6  -4  513.79   23.58   0
   0  -6   4  503.59   25.70   0
  -1   6  -4  223.90   16.13   0
   1  -6   4  304.38   22.95   0
   1  -6   4  317.95   22.18   0
  -1   6  -4  302.83   23.29   0
   2  -6   4   91.19   21.90   0
   2  -6   4  106.75   21.68   0
  -2   6  -4   80.70   21.77   0
  -2   6  -4   79.00   15.34   0
   3  -6   4  229.27   16.49   0
  -3   6  -4  214.53   16.54   0
   3  -6   4  259.68   23.71   0
  -3   6  -4  248.33   23.42   0
  -4   6  -4  147.57   16.76   0
  -4   6  -4  178.88   23.20   0
   4  -6   4  133.09   16.94   0
  -5   6  -4   80.99   23.53   0
  -5   6  -4   82.37   17.00   0
   5  -6   4   59.59   16.93   0
  -6   6  -4   52.00   17.16   0
   6  -6   4   67.71   24.56   0
  -6   6  -4   53.09   17.36   0
   7  -6   4    0.17   19.32   0
  -7   6  -4   -4.26   27.27   0
  -7   6  -4    9.12   19.13   0
  -8   6  -4    7.71   20.24   0
  -8   6  -4    7.81   28.87   0
  -9   6  -4   28.05   22.79   0
  -9   6  -4   39.11   32.07   0
  -9  -5   4    5.80   43.88   0
  -9  -5   4   12.74   44.25   0
  -9  -5   4   11.44   30.62   0
  -8  -5   4   18.53   29.34   0
  -8  -5   4   34.07   41.37   0
  -8  -5   4   57.27   28.46   0
  -7  -5   4    8.84   32.14   0
  -7  -5   4   -3.87   26.09   0
  -6  -5   4    3.88   24.45   0
   6   5  -4   19.93   23.51   0
  -6  -5   4    6.86   16.97   0
   5   5  -4  219.02   24.52   0
  -5  -5   4  249.46   25.48   0
  -5  -5   4  198.94   29.84   0
  -4  -5   4  228.23   24.22   0
   4   5  -4  227.79   23.87   0
  -4  -5   4  166.51   24.47   0
   4   5  -4  169.55   24.22   0
   3   5  -4  114.28   22.12   0
  -3  -5   4  141.06   22.14   0
  -3  -5   4  175.21   22.53   0
   3   5  -4  174.70   22.72   0
   2   5  -4  154.84   22.66   0
  -2  -5   4  145.84   21.93   0
  -2  -5   4  127.58   16.20   0
   2   5  -4   97.59   22.24   0
   1   5  -4   51.71   15.40   0
  -1  -5   4   95.89   20.27   0
  -1  -5   4   82.26   21.51   0
   1   5  -4  104.75   20.90   0
   0   5  -4 1076.51   27.97   0
   0  -5   4 1221.31   28.25   0
   0   5  -4 1171.38   28.43   0
   0  -5   4 1167.64   28.17   0
  -1   5  -4   76.77   15.04   0
  -1   5  -4   92.74   20.67   0
   1  -5   4   79.67   20.66   0
   1  -5   4   91.49   21.15   0
  -2   5  -4  159.62   21.60   0
   2  -5   4  140.15   21.60   0
  -2   5  -4  148.07   21.63   0
   2  -5   4  190.55   21.55   0
  -3   5  -4  176.28   21.65   0
  -3   5  -4  173.45   21.38   0
   3  -5   4  180.78   21.76   0
   3  -5   4  221.15   21.68   0
  -4   5  -4  278.93   23.18   0
  -4   5  -4  203.61   16.87   0
   4  -5   4  196.63   17.01   0
  -5   5  -4  220.29   23.91   0
   5  -5   4  210.68   23.92   0
  -5   5  -4  224.44   23.66   0
  -6   5  -4   10.71   23.16   0
   6  -5   4    0.39   16.52   0
  -6   5  -4    5.77   16.41   0
  -7   5  -4    4.17   17.97   0
  -7   5  -4    6.01   26.18   0
  -8   5  -4   67.52   28.02   0
  -8   5  -4   46.27   19.62   0
  -9   5  -4    0.94   30.01   0
  -9   5  -4   14.41   30.82   0
  -9  -4   4   38.45   30.62   0
  -9  -4   4   40.82   37.49   0
  -9  -4   4   32.30   30.80   0
  -8  -4   4    7.54   32.82   0
  -8  -4   4   32.71   26.58   0
  -7  -4   4   50.10   25.14   0
  -7  -4   4   86.25   25.46   0
  -6  -4   4   43.39   23.75   0
  -6  -4   4   31.40   28.74   0
  -5  -4   4  297.43   26.32   0
  -5  -4   4  441.64   25.05   0
   5   4  -4  384.27   24.60   0
  -4  -4   4   58.57   21.49   0
   4   4  -4   24.78   20.71   0
  -4  -4   4   26.58   20.74   0
  -3  -4   4   35.70   21.05   0
   3   4  -4   35.75   20.95   0
   3   4  -4   39.56   21.21   0
  -3  -4   4   49.80   21.77   0
  -2  -4   4  112.92   22.95   0
   2   4  -4  142.01   21.61   0
  -2  -4   4  127.32   21.54   0
   2   4  -4   69.37   17.04   0
   1   4  -4  901.74   27.47   0
   1   4  -4  578.17   20.86   0
  -1  -4   4  947.21   27.44   0
  -1  -4   4  651.71   21.54   0
   0   4  -4 1699.03   31.73   0
   0  -4   4 1654.45   31.59   0
   0   4  -4 1522.59   30.97   0
   0  -4   4 1621.37   30.99   0
   1  -4   4  716.33   20.80   0
  -1   4  -4  698.88   20.55   0
  -1   4  -4  823.22   25.64   0
   1  -4   4  913.77   25.96   0
  -2   4  -4  170.26   21.22   0
   2  -4   4  163.14   21.35   0
   2  -4   4  137.43   21.54   0
  -2   4  -4  147.10   21.31   0
  -3   4  -4   50.68   20.70   0
  -3   4  -4   39.22   14.74   0
   3  -4   4   40.11   20.44   0
   3  -4   4   51.13   21.21   0
   4  -4   4   66.79   21.65   0
   4  -4   4   55.03   21.54   0
  -4   4  -4   38.59   21.48   0
  -4   4  -4   53.18   21.33   0
  -5   4  -4  395.81   23.29   0
  -5   4  -4  347.18   17.71   0
   5  -4   4  410.00   23.55   0
  -6   4  -4   34.22   22.33   0
  -6   4  -4   31.66   22.17   0
  -7   4  -4  107.98   24.54   0
  -7   4  -4   89.03   17.86   0
  -8   4  -4    3.23   26.41   0
  -8   4  -4   17.65   25.71   0
  -9   4  -4   39.65   28.45   0
  -9   4  -4   28.90   29.12   0
 -10  -3   4   -8.99   39.05   0
 -10  -3   4    7.18   31.94   0
 -10  -3   4    5.41   31.55   0
 -10  -3   4   -5.05   31.97   0
  -9  -3   4   45.51   35.59   0
  -9  -3   4   28.42   29.75   0
  -9  -3   4   26.81   29.60   0
  -9  -3   4   22.87   29.26   0
  -8  -3   4   13.36   31.33   0
  -8  -3   4    7.33   26.36   0
  -7  -3   4   23.61   23.70   0
  -7  -3   4   24.82   23.94   0
  -6  -3   4   29.11   23.03   0
  -6  -3   4   58.47   22.33   0
  -5  -3   4   19.90   21.39   0
  -5  -3   4   23.56   26.07   0
   4   3  -4 1156.55   31.56   0
  -4  -3   4  998.77   35.72   0
  -4  -3   4 1345.22   32.74   0
  -3  -3   4   26.45   22.66   0
  -3  -3   4   18.88   21.92   0
   3   3  -4   30.67   21.90   0
   3   3  -4   20.93   21.30   0
  -2  -3   4   55.72   21.26   0
   2   3  -4   65.14   21.16   0
   2   3  -4   49.83   20.90   0
  -2  -3   4   51.24   20.50   0
  -1  -3   4 1164.71   32.48   0
   1   3  -4  944.40   26.83   0
   1   3  -4 1031.99   31.02   0
  -1  -3   4  827.21   25.02   0
   0   3  -4 2595.01   37.16   0
   0  -3   4 2722.27   38.47   0
   0   3  -4 2755.25   38.29   0
   0  -3   4 3393.98   43.72   0
   1  -3   4 1262.86   29.96   0
  -1   3  -4 1006.48   24.32   0
  -1   3  -4  977.14   24.30   0
   1  -3   4  973.09   24.59   0
   2  -3   4   77.35   21.03   0
  -2   3  -4   51.40   14.72   0
   2  -3   4   82.33   20.40   0
  -2   3  -4   46.76   14.86   0
   3  -3   4   30.94   21.77   0
  -3   3  -4   24.04   20.09   0
   3  -3   4   29.26   14.20   0
  -3   3  -4   22.19   15.31   0
   4  -3   4 1530.63   29.19   0
  -4   3  -4 1436.46   28.91   0
  -4   3  -4 1034.64   22.53   0
   4  -3   4 1274.42   28.61   0
  -5   3  -4   35.42   20.47   0
  -5   3  -4   39.55   21.36   0
  -6   3  -4   30.30   15.84   0
  -6   3  -4   66.56   22.74   0
  -7   3  -4   38.83   23.94   0
  -7   3  -4   27.83   23.87   0
  -8   3  -4    8.63   24.93   0
  -8   3  -4    4.15   18.34   0
  -9   3  -4   30.62   28.40   0
  -9   3  -4   16.90   19.90   0
 -10   3  -4    9.18   21.98   0
 -10   3  -4   17.54   31.96   0
 -10  -2   4   20.68   31.10   0
 -10  -2   4   36.46   31.30   0
 -10  -2   4   13.03   30.95   0
 -10  -2   4   32.28   30.87   0
  -9  -2   4   20.09   28.38   0
  -9  -2   4    9.45   19.87   0
  -9  -2   4   26.41   28.80   0
  -9  -2   4   28.07   27.74   0
  -8  -2   4   66.61   25.79   0
  -8  -2   4   70.10   26.24   0
  -8  -2   4   65.11   25.98   0
  -7  -2   4   65.53   24.06   0
  -7  -2   4   76.11   23.94   0
  -6  -2   4   81.75   22.03   0
  -6  -2   4   88.20   22.45   0
  -5  -2   4  436.79   25.07   0
  -5  -2   4  562.86   26.23   0
  -4  -2   4   33.50   21.88   0
  -4  -2   4   22.83   21.73   0
   3   2  -4   50.24   21.60   0
  -3  -2   4   45.95   21.29   0
  -3  -2   4   58.81   22.22   0
   2   2  -4  250.58   24.44   0
  -2  -2   4  242.80   24.99   0
  -2  -2   4  218.44   24.15   0
   2   2  -4  156.81   18.01   0
   1   2  -4  273.70   27.21   0
   1   2  -4  309.55   27.04   0
  -1  -2   4  307.97   26.50   0
  -1  -2   4  285.31   26.35   0
   0  -2   4  821.81   26.47   0
   0   2  -4 1026.61   33.75   0
   0   2  -4 1003.78   33.00   0
   0  -2   4 1037.20   34.40   0
  -1   2  -4  295.78   26.36   0
   1  -2   4  239.45   19.84   0
   1  -2   4  252.68   19.21   0
  -1   2  -4  313.57   26.23   0
  -2   2  -4  273.72   23.72   0
   2  -2   4  213.85   17.93   0
   2  -2   4  239.78   17.36   0
  -2   2  -4  272.35   23.54   0
   3  -2   4   80.82   20.72   0
   3  -2   4   76.33   21.01   0
  -3   2  -4   92.32   20.63   0
  -3   2  -4   45.25   20.87   0
   4  -2   4   35.19   20.07   0
  -4   2  -4   23.77   19.98   0
  -4   2  -4   13.02   14.14   0
  -5   2  -4  501.78   24.32   0
  -5   2  -4  459.78   18.23   0
  -6   2  -4   87.20   16.02   0
  -6   2  -4   86.06   15.80   0
  -7   2  -4   80.47   16.41   0
  -7   2  -4   96.28   24.85   0
  -8   2  -4   90.66   26.05   0
  -8   2  -4   59.90   18.12   0
  -9   2  -4   31.23   19.10   0
  -9   2  -4   38.23   27.92   0
 -10   2  -4    8.54   31.03   0
 -10   2  -4   22.40   30.87   0
 -10   2  -4   27.30   21.54   0
 -10  -1   4    7.77   30.01   0
 -10  -1   4    0.47   30.03   0
 -10  -1   4    6.78   30.73   0
  -9  -1   4   21.77   27.32   0
  -9  -1   4    3.95   27.50   0
  -9  -1   4   22.13   27.56   0
  -8  -1   4  108.04   25.26   0
  -8  -1   4  105.06   25.41   0
  -7  -1   4   11.55   23.09   0
  -7  -1   4   24.94   23.02   0
  -6  -1   4   36.48   15.45   0
  -6  -1   4   51.04   21.40   0
  -5  -1   4  783.42   28.36   0
  -5  -1   4  665.68   27.65   0
  -4  -1   4  252.85   24.46   0
  -3  -1   4  162.92   23.21   0
   2   1  -4  220.23   30.09   0
  -2  -1   4  212.43   30.46   0
  -2  -1   4  204.80   25.15   0
  -1  -1   4  553.00   47.68   0
   1   1  -4  569.03   49.34   0
  -1  -1   4  502.79   30.65   0
   1   1  -4  408.32   23.74   0
   0  -1   4 4611.84   58.72   0
   0  -1   4 5477.04   79.79   0
   0   1  -4 3782.44   65.18   0
   0   1  -4 5380.17   65.87   0
  -1   1  -4  464.66   24.12   0
  -1   1  -4  622.19   30.65   0
   1  -1   4  458.71   23.34   0
   1  -1   4  605.48   30.84   0
  -2   1  -4  242.35   25.67   0
   2  -1   4  248.64   25.08   0
  -2   1  -4  194.96   18.48   0
  -3   1  -4  212.31   22.41   0
   3  -1   4  221.30   22.28   0
  -3   1  -4  208.78   22.90   0
  -4   1  -4  301.09   22.09   0
   4  -1   4  293.31   21.96   0
  -4   1  -4  288.26   21.50   0
  -5   1  -4  738.99   25.35   0
  -5   1  -4  662.38   20.87   0
  -6   1  -4   37.11   21.23   0
  -6   1  -4   43.31   21.64   0
  -7   1  -4    6.88   17.27   0
  -7   1  -4   11.36   22.59   0
  -8   1  -4  100.80   25.23   0
  -8   1  -4  100.31   17.82   0
  -8   1  -4  103.28   25.53   0
  -9   1  -4   21.74   27.98   0
  -9   1  -4    3.02   18.31   0
  -9   1  -4    2.49   18.61   0
 -10   1  -4    4.03   30.92   0
 -10   1  -4    6.13   20.94   0
 -10   1  -4   -2.80   29.28   0
 -10   0   4    5.79   30.65   0
 -10   0   4   13.04   30.86   0
 -10   0   4    3.13   21.81   0
  -9   0   4   70.93   28.69   0
  -9   0   4   93.01   28.69   0
  -9   0   4   65.05   28.37   0
  -8   0   4    3.49   17.15   0
  -8   0   4   -4.63   23.73   0
  -8   0   4    1.84   23.85   0
  -7   0   4   16.37   22.79   0
  -7   0   4   14.18   23.15   0
  -6   0   4  211.34   22.60   0
  -6   0   4  203.74   22.52   0
  -5   0   4   28.99   21.37   0
  -4   0   4  865.16   29.77   0
  -3   0   4  118.79   22.53   0
  -2   0   4  399.14   30.69   0
   1   0  -4 1843.62   81.51   0
  -1   0   4 1933.14   83.47   0
   0   0   4 4914.52   83.41   0
   0   0   4 3362.67   56.53   0
   0   0  -4 4633.56   67.93   0
   0   0  -4 4942.60   84.62   0
  -1   0  -4 2243.60   50.40   0
  -1   0  -4 2126.99   41.76   0
   1   0   4 2419.06   51.49   0
  -2   0  -4  498.79   28.13   0
   2   0   4  373.87   21.62   0
  -3   0  -4  129.63   22.20   0
   3   0   4  133.99   22.37   0
  -4   0  -4  991.03   30.52   0
  -5   0  -4   41.14   21.16   0
  -5   0  -4   37.34   19.99   0
  -6   0  -4  225.40   22.73   0
  -6   0  -4  178.10   16.91   0
  -6   0  -4  242.03   23.09   0
  -7   0  -4   14.69   22.98   0
  -7   0  -4   -5.23   23.41   0
  -7   0  -4    1.37   16.35   0
  -8   0  -4    7.44   24.43   0
  -8   0  -4   -4.41   24.76   0
  -8   0  -4   -1.61   24.34   0
  -9   0  -4   83.59   27.81   0
  -9   0  -4   69.30   27.37   0
  -9   0  -4   72.75   27.13   0
 -10   0  -4   11.43   28.78   0
 -10   0  -4   -4.20   29.06   0
 -10   0  -4   -2.62   30.03   0
 -10   1   4   -6.30   31.36   0
 -10   1   4   16.35   31.57   0
 -10   1   4    3.24   30.09   0
  -9   1   4    8.81   19.59   0
  -9   1   4   12.23   26.48   0
  -9   1   4   11.30   28.00   0
  -8   1   4   88.40   18.39   0
  -8   1   4  116.14   24.82   0
  -7   1   4   15.44   23.13   0
  -6   1   4   33.64   21.74   0
  -5   1   4  807.04   27.47   0
  -4   1   4  292.81   24.65   0
  -3   1   4  203.19   23.16   0
   3  -1  -4  175.55   23.34   0
   2  -1  -4  209.79   24.53   0
  -2   1   4  217.85   24.18   0
  -1   1   4  579.38   33.83   0
   1  -1  -4  598.85   33.22   0
   0  -1  -4 5268.68   66.81   0
   0   1   4 6514.33   75.62   0
   1   1   4  693.88   30.84   0
  -1  -1  -4  452.33   33.52   0
   1   1   4  425.75   33.32   0
  -1  -1  -4  680.48   31.30   0
   2   1   4  202.48   29.05   0
  -2  -1  -4  181.58   28.95   0
   2   1   4  269.63   24.60   0
  -2  -1  -4  204.05   18.78   0
   3   1   4  165.86   23.14   0
  -3  -1  -4  150.51   22.77   0
  -3  -1  -4  222.97   23.53   0
  -4  -1  -4  222.34   23.89   0
  -4  -1  -4  286.38   21.49   0
  -5  -1  -4  718.12   28.77   0
  -5  -1  -4  811.47   25.30   0
  -6  -1  -4   51.65   21.66   0
  -6  -1  -4   57.11   21.76   0
  -7  -1  -4    9.40   23.10   0
  -7  -1  -4   19.90   22.98   0
  -8  -1  -4  132.86   27.48   0
  -8  -1  -4   83.93   18.28   0
  -8  -1  -4  105.53   25.27   0
  -9  -1  -4   -7.29   27.76   0
  -9  -1  -4   14.12   27.33   0
  -9  -1  -4   27.86   27.81   0
 -10  -1  -4   -4.33   30.33   0
 -10  -1  -4    2.83   30.20   0
 -10  -1  -4   -5.16   20.96   0
 -10   2   4   30.30   31.71   0
 -10   2   4   25.09   31.84   0
 -10   2   4   17.82   31.51   0
  -9   2   4   28.55   20.05   0
  -9   2   4   16.99   19.93   0
  -8   2   4   73.78   17.86   0
  -8   2   4   61.84   18.49   0
  -7   2   4   98.22   23.08   0
  -7   2   4  129.51   23.63   0
  -6   2   4   78.52   16.14   0
  -5   2   4  543.10   25.16   0
   5  -2  -4  491.56   25.09   0
  -4   2   4   16.99   19.63   0
   4  -2  -4   24.68   19.58   0
  -3   2   4   70.09   20.48   0
   3  -2  -4   54.30   20.87   0
   2  -2  -4  194.81   18.14   0
  -2   2   4  205.21   18.11   0
  -1   2   4  216.81   20.44   0
   1  -2  -4  317.40   26.79   0
   0   2   4  967.48   28.08   0
   0  -2  -4  947.82   28.17   0
   1   2   4  297.72   20.21   0
  -1  -2  -4  289.31   20.60   0
   2   2   4  179.21   38.10   0
   2   2   4  224.82   17.56   0
  -2  -2  -4  235.92   17.79   0
   3   2   4   66.96   20.88   0
  -3  -2  -4   34.33   36.44   0
  -3  -2  -4   76.19   21.35   0
   4   2   4   11.50   19.51   0
  -4  -2  -4   31.79   19.61   0
  -4  -2  -4   18.19   24.24   0
  -5  -2  -4  455.21   32.56   0
  -5  -2  -4  559.70   24.20   0
  -6  -2  -4   85.77   16.18   0
  -6  -2  -4  101.47   28.70   0
  -7  -2  -4   90.23   23.42   0
  -7  -2  -4   84.67   29.97   0
  -8  -2  -4   62.89   25.07   0
  -8  -2  -4   78.85   24.96   0
  -9  -2  -4   14.80   27.94   0
  -9  -2  -4   27.38   34.20   0
 -10  -2  -4   18.23   31.44   0
 -10  -2  -4   15.33   38.77   0
 -10  -2  -4   -1.36   31.32   0
 -10   3   4    3.38   31.57   0
 -10   3   4   -7.41   32.53   0
  -9   3   4   31.31   29.01   0
  -9   3   4   34.57   28.05   0
  -8   3   4    7.34   25.70   0
  -8   3   4   18.61   18.53   0
  -7   3   4   24.73   23.72   0
  -7   3   4   56.63   24.05   0
  -6   3   4   78.64   22.84   0
  -6   3   4   43.81   22.13   0
   6  -3  -4   55.14   22.10   0
   5  -3  -4   14.90   15.99   0
  -5   3   4   31.35   22.13   0
  -4   3   4 1044.05   23.09   0
   4  -3  -4 1267.88   28.96   0
  -3   3   4   52.09   19.62   0
   3  -3  -4   36.27   19.99   0
  -2   3   4   72.61   20.81   0
   2  -3  -4   66.84   20.91   0
   1  -3  -4 1021.63   25.11   0
  -1   3   4 1090.73   25.67   0
   0   3   4 3843.67   44.09   0
   0  -3  -4 3148.18   38.06   0
  -1  -3  -4 1130.55   25.36   0
   1   3   4 1332.78   29.99   0
   2   3   4   50.91   30.14   0
  -2  -3  -4   64.09   15.93   0
   2   3   4   56.63   21.35   0
  -3  -3  -4   46.79   20.17   0
   3   3   4   43.67   19.55   0
  -4  -3  -4 1089.98   23.52   0
   4   3   4 1102.61   23.40   0
  -5  -3  -4   27.93   14.56   0
   5   3   4   20.00   20.14   0
  -6  -3  -4   49.20   22.39   0
  -6  -3  -4   33.27   42.66   0
  -6  -3  -4   39.15   45.53   0
  -7  -3  -4   32.52   23.51   0
  -7  -3  -4   26.73   39.08   0
  -7  -3  -4   17.68   35.20   0
  -8  -3  -4    4.41   36.86   0
  -8  -3  -4    8.16   36.78   0
  -8  -3  -4   -0.48   18.42   0
  -9  -3  -4   18.89   40.75   0
  -9  -3  -4   28.64   45.61   0
  -9  -3  -4   20.97   28.42   0
 -10  -3  -4    9.54   22.26   0
 -10  -3  -4    2.43   55.15   0
 -10  -3  -4    8.67   49.71   0
  -9   4   4   42.67   20.86   0
  -9   4   4   31.15   29.44   0
  -8   4   4   43.76   18.87   0
  -8   4   4   12.76   26.66   0
  -7   4   4  111.05   25.65   0
  -7   4   4   78.27   24.80   0
   7  -4  -4   65.44   25.11   0
  -6   4   4   39.49   22.69   0
   6  -4  -4   41.18   22.95   0
  -6   4   4   17.73   15.77   0
  -5   4   4  372.40   17.81   0
   5  -4  -4  345.41   18.77   0
  -5   4   4  420.85   24.93   0
  -4   4   4   13.35   14.77   0
   4  -4  -4   31.63   14.37   0
  -4   4   4   42.83   20.04   0
  -3   4   4   35.70   14.51   0
   3  -4  -4   26.56   20.71   0
  -2   4   4  128.70   14.98   0
   2  -4  -4  110.26   14.69   0
   1  -4  -4  720.53   20.90   0
  -1   4   4  931.86   27.03   0
   0  -4  -4 1677.15   31.56   0
   0   4   4 1682.88   33.83   0
   0   4   4 1498.38   26.46   0
  -1  -4  -4 1012.45   28.28   0
   1   4   4  792.83   30.26   0
   1   4   4  777.08   21.61   0
   2   4   4  105.47   25.56   0
  -2  -4  -4  109.49   15.33   0
   2   4   4  144.90   20.61   0
  -3  -4  -4   50.09   21.17   0
   3   4   4   60.90   20.61   0
   4   4   4   35.92   14.30   0
  -4  -4  -4   34.32   20.79   0
  -5  -4  -4  424.05   25.21   0
   5   4   4  422.24   24.79   0
  -6  -4  -4   46.15   23.54   0
   6   4   4   38.47   23.17   0
  -7  -4  -4   62.94   18.29   0
  -8  -4  -4    3.69   26.89   0
  -9  -4  -4   27.62   29.20   0
  -9   5   4    0.53   31.09   0
  -9   5   4   -4.65   30.38   0
  -8   5   4   66.54   28.66   0
  -8   5   4   75.63   28.21   0
  -7   5   4    7.02   23.73   0
   7  -5  -4    6.21   17.60   0
  -7   5   4   16.83   24.76   0
  -6   5   4   23.24   22.63   0
  -6   5   4    3.99   24.00   0
   6  -5  -4    7.46   17.14   0
   5  -5  -4  258.91   24.58   0
  -5   5   4  218.55   17.66   0
  -5   5   4  198.52   18.04   0
  -4   5   4  298.32   23.19   0
  -4   5   4  238.17   22.84   0
   4  -5  -4  240.49   23.03   0
  -3   5   4  159.22   16.21   0
  -3   5   4  142.94   16.52   0
   3  -5  -4  177.22   22.19   0
   2  -5  -4  125.81   15.77   0
  -2   5   4  174.60   20.82   0
  -2   5   4  170.20   21.87   0
  -1   5   4   92.82   21.52   0
   1  -5  -4   67.57   15.30   0
  -1   5   4   89.86   14.74   0
   0   5   4 1230.11   30.52   0
   0   5   4 1050.99   23.02   0
   0  -5  -4 1078.83   23.14   0
   1   5   4   96.69   21.49   0
  -1  -5  -4  102.62   21.62   0
   1   5   4   66.65   21.69   0
  -2  -5  -4  177.29   22.43   0
   2   5   4  135.28   15.94   0
   2   5   4  123.09   26.52   0
  -3  -5  -4  158.52   16.39   0
   3   5   4  169.63   21.68   0
   3   5   4   89.18   39.30   0
  -4  -5  -4  253.47   23.51   0
   4   5   4  251.23   22.75   0
   5   5   4  186.82   18.09   0
  -5  -5  -4  237.34   18.65   0
  -6  -5  -4   16.87   24.31   0
   6   5   4   -0.94   16.81   0
  -7  -5  -4   10.42   24.89   0
  -8  -5  -4   43.10   28.38   0
  -9  -5  -4  -11.14   30.88   0
  -9   6   4   41.15   31.84   0
  -9   6   4   24.43   23.30   0
   8  -6  -4   -5.99   29.15   0
  -8   6   4   20.03   29.19   0
  -8   6   4   31.94   28.81   0
  -7   6   4   20.86   25.58   0
   7  -6  -4    2.78   18.18   0
  -7   6   4   39.02   25.93   0
   6  -6  -4   48.78   17.76   0
  -6   6   4   56.61   17.15   0
  -6   6   4   57.68   17.63   0
  -5   6   4   82.39   24.64   0
   5  -6  -4   72.82   24.84   0
  -5   6   4   94.71   23.18   0
   4  -6  -4  147.76   16.68   0
  -4   6   4  155.65   23.23   0
  -4   6   4  150.12   16.99   0
  -3   6   4  232.56   17.15   0
   3  -6  -4  225.21   16.94   0
  -3   6   4  214.63   17.20   0
  -2   6   4   96.68   15.34   0
  -2   6   4   78.49   15.76   0
   2  -6  -4  101.80   21.85   0
  -1   6   4  318.28   24.43   0
  -1   6   4  335.71   23.26   0
   1  -6  -4  262.77   16.79   0
   0   6   4  450.80   24.78   0
   0   6   4  499.38   24.06   0
   0  -6  -4  506.42   23.92   0
   1   6   4  278.06   17.41   0
   1   6   4  269.68   23.52   0
  -1  -6  -4  298.55   23.58   0
  -2  -6  -4   78.82   16.20   0
   2   6   4  108.80   21.83   0
   2   6   4   93.82   28.03   0
   3   6   4  157.57   30.32   0
  -3  -6  -4  240.33   17.67   0
   3   6   4  269.50   23.28   0
  -4  -6  -4  155.75   18.18   0
   4   6   4  148.72   17.39   0
   5   6   4   70.41   17.42   0
  -5  -6  -4   68.39   25.03   0
   6   6   4   66.50   24.83   0
  -6  -6  -4   84.30   25.21   0
  -7  -6  -4   11.61   27.52   0
   7   6   4   -0.71   18.90   0
  -8  -6  -4   -0.20   29.33   0
  -9  -6  -4   22.81   32.81   0
  -8   7   4   15.79   31.70   0
  -8   7   4   -3.46   21.91   0
   8  -7  -4    3.66   31.60   0
  -7   7   4    1.00   27.49   0
   7  -7  -4    8.88   28.82   0
  -7   7   4   -3.45   28.61   0
  -6   7   4    9.16   26.36   0
  -6   7   4   35.50   25.73   0
   6  -7  -4   18.28   18.85   0
  -5   7   4   31.06   18.29   0
   5  -7  -4   14.92   18.43   0
  -5   7   4   62.75   24.74   0
  -4   7   4   81.20   24.04   0
   4  -7  -4   89.64   16.81   0
  -4   7   4   95.38   23.47   0
  -3   7   4   38.57   22.09   0
   3  -7  -4   32.06   22.74   0
  -3   7   4   41.20   22.75   0
   2  -7  -4   19.91   22.08   0
  -2   7   4    1.79   22.57   0
  -2   7   4    5.21   16.30   0
  -1   7   4  107.43   22.69   0
  -1   7   4   91.74   22.28   0
   1  -7  -4   87.02   16.10   0
   0  -7  -4  458.99   19.14   0
   0   7   4  518.63   25.45   0
   0   7   4  580.94   25.32   0
   1   7   4   78.67   21.48   0
  -1  -7  -4   79.23   22.54   0
   1   7   4   77.90   16.23   0
  -2  -7  -4   19.71   15.73   0
   2   7   4   10.28   27.63   0
   2   7   4   31.26   22.00   0
   3   7   4   20.17   28.52   0
  -3  -7  -4   41.63   16.21   0
   3   7   4   43.35   22.55   0
  -4  -7  -4   87.73   25.25   0
   4   7   4   81.43   24.86   0
  -5  -7  -4   43.45   17.84   0
   5   7   4   31.62   24.50   0
   6   7   4   27.99   25.89   0
  -6  -7  -4   25.16   19.04   0
  -7  -7  -4    4.24   29.29   0
   7   7   4    2.19   28.85   0
   8   7   4   17.90   30.90   0
  -8  -7  -4   -3.84   22.38   0
  -7   8   4   22.40   21.72   0
   7  -8  -4   14.17   21.97   0
  -7   8   4   15.11   29.20   0
  -6   8   4   -7.62   27.92   0
   6  -8  -4   36.63   27.71   0
  -6   8   4   -4.20   27.69   0
  -5   8   4  133.51   26.86   0
   5  -8  -4  129.72   27.57   0
  -5   8   4  120.15   19.91   0
   4  -8  -4   -7.22   17.14   0
  -4   8   4   11.62   25.21   0
  -4   8   4   15.86   16.97   0
  -3   8   4   56.99   17.75   0
   3  -8  -4   72.67   24.82   0
  -3   8   4   66.47   17.85   0
   2  -8  -4   29.30   23.17   0
  -2   8   4   10.28   24.36   0
  -2   8   4   14.59   23.75   0
  -1   8   4   54.40   22.64   0
   1  -8  -4   64.30   23.68   0
  -1   8   4   56.24   17.03   0
   0   8   4   58.17   16.67   0
   0   8   4   89.22   23.19   0
   0  -8  -4   76.58   16.58   0
  -1  -8  -4   56.86   16.36   0
   1   8   4   84.31   23.21   0
   1   8   4   66.93   23.92   0
   2   8   4   25.42   23.58   0
   2   8   4   45.60   23.88   0
  -2  -8  -4   23.42   16.92   0
   3   8   4   51.04   24.94   0
  -3  -8  -4   69.86   18.35   0
   3   8   4   84.46   25.36   0
  -4  -8  -4   13.94   18.52   0
   4   8   4   -3.58   17.89   0
  -5  -8  -4  146.43   27.00   0
   5   8   4   99.39   26.37   0
   6   8   4   12.58   28.12   0
  -6  -8  -4    9.75   20.31   0
   7   8   4   28.67   21.06   0
  -7  -8  -4   36.25   30.09   0
  -6   9   4  -10.25   31.20   0
  -6   9   4   14.04   21.79   0
   6  -9  -4   -5.41   22.15   0
  -5   9   4   29.51   29.42   0
  -5   9   4   12.19   20.73   0
   5  -9  -4   27.80   20.76   0
  -4   9   4   82.95   28.18   0
  -4   9   4  105.87   19.93   0
   4  -9  -4   88.25   20.14   0
  -3   9   4    6.01   18.29   0
  -3   9   4    6.94   18.09   0
   3  -9  -4    3.43   25.33   0
  -2   9   4   28.95   25.32   0
  -2   9   4   19.64   18.26   0
   2  -9  -4   24.93   24.92   0
  -1   9   4   11.42   24.82   0
  -1   9   4   34.08   26.14   0
   1  -9  -4   48.57   24.21   0
   0  -9  -4   35.37   17.92   0
   0   9   4   64.76   25.26   0
   0   9   4   40.29   25.17   0
   1   9   4   27.19   24.59   0
  -1  -9  -4   38.16   17.31   0
   1   9   4   42.05   26.42   0
   2   9   4   26.55   25.61   0
   2   9   4   17.19   25.85   0
  -2  -9  -4   29.18   18.09   0
  -3  -9  -4    4.46   18.34   0
   3   9   4    3.07   31.71   0
   3   9   4    5.66   26.00   0
   4   9   4   62.17   50.55   0
  -4  -9  -4   97.61   20.30   0
   4   9   4   99.28   20.16   0
   5   9   4   10.69   20.36   0
  -5  -9  -4   32.60   20.66   0
   6   9   4    4.93   31.14   0
  -6  -9  -4   17.61   31.62   0
  -5  10   4   -1.89   31.16   0
   5 -10  -4   -6.93   31.59   0
  -5  10   4    8.77   32.09   0
  -4  10   4    6.48   20.88   0
   4 -10  -4   14.48   21.33   0
  -4  10   4    7.64   21.60   0
   3 -10  -4   11.37   27.79   0
  -3  10   4  -10.33   27.98   0
  -3  10   4    5.89   20.29   0
  -2  10   4   -1.78   19.69   0
   2 -10  -4    7.12   19.10   0
  -2  10   4   -0.84   19.26   0
  -1  10   4   40.71   26.91   0
  -1  10   4   30.40   27.40   0
   1 -10  -4   35.58   18.98   0
   0  10   4   42.68   26.92   0
   0  10   4   24.88   28.32   0
   0 -10  -4   13.95   18.96   0
  -1 -10  -4   47.68   27.64   0
   1  10   4   30.74   28.67   0
   1  10   4   54.08   27.80   0
  -2 -10  -4   -8.92   20.07   0
   2  10   4    6.83   33.57   0
   2  10   4   -3.46   28.48   0
  -3 -10  -4   -3.30   20.48   0
   3  10   4   -6.96   29.41   0
   3  10   4    3.33   36.05   0
  -4 -10  -4   13.37   20.95   0
   4  10   4    3.84   48.94   0
   4  10   4    0.78   20.83   0
   5  10   4   10.42   31.84   0
  -5 -10  -4   16.68   22.64   0
  -3  11   4    3.32   22.45   0
   3 -11  -4    0.22   22.13   0
  -3  11   4   39.02   31.76   0
  -2  11   4   25.34   31.24   0
   2 -11  -4   10.17   21.77   0
  -2  11   4   -9.96   21.98   0
   1 -11  -4    7.24   29.64   0
  -1  11   4    7.17   21.19   0
  -1  11   4    3.63   30.33   0
   0 -11  -4   48.77   29.87   0
   0  11   4   36.08   30.12   0
   0  11   4   36.69   31.71   0
  -1 -11  -4   26.09   30.57   0
   1  11   4   -6.16   30.68   0
   1  11   4    5.89   31.03   0
  -2 -11  -4   18.16   30.64   0
   2  11   4    7.83   39.23   0
   2  11   4   12.81   30.76   0
   3  11   4   -3.26   39.27   0
   3  11   4   11.12   31.64   0
  -3 -11  -4   14.07   31.71   0
  -3 -11   5   13.14   32.76   0
   3  11  -5   10.05   33.20   0
   3  11  -5   22.91   23.22   0
   2  11  -5   15.39   31.38   0
   2  11  -5    4.49   32.43   0
  -2 -11   5   22.38   31.44   0
   1  11  -5   13.97   31.53   0
   1  11  -5   16.56   22.13   0
  -1 -11   5   17.94   22.14   0
   0 -11   5    1.67   21.59   0
   0  11  -5   11.31   31.17   0
   0  11  -5  -18.21   30.62   0
  -1  11  -5   16.33   31.24   0
  -1  11  -5   21.72   31.26   0
   1 -11   5   17.82   21.91   0
   2 -11   5    5.91   31.10   0
  -2  11  -5   12.56   31.87   0
  -2  11  -5   -0.89   22.41   0
   3 -11   5    2.27   31.87   0
  -3  11  -5   32.02   32.30   0
  -3  11  -5   -7.22   22.84   0
  -5 -10   5   -6.35   32.77   0
   5  10  -5    0.39   32.01   0
   5  10  -5    5.16   33.03   0
  -4 -10   5    1.25   31.39   0
   4  10  -5   -5.11   31.66   0
   4  10  -5   -3.76   37.48   0
   3  10  -5   -2.71   29.07   0
   3  10  -5   12.35   28.99   0
  -3 -10   5   18.21   28.91   0
  -3 -10   5   19.60   28.71   0
  -2 -10   5   14.29   20.12   0
   2  10  -5   16.88   29.29   0
   2  10  -5   54.51   28.74   0
  -2 -10   5   28.21   35.65   0
   1  10  -5    7.05   27.66   0
  -1 -10   5   22.33   19.37   0
  -1 -10   5   20.28   27.92   0
   1  10  -5   10.13   27.63   0
   0  10  -5   -2.50   19.29   0
   0 -10   5   -1.84   27.93   0
   0  10  -5   32.72   28.01   0
  -1  10  -5    2.20   19.51   0
   1 -10   5    1.51   27.59   0
  -1  10  -5    9.73   19.79   0
  -2  10  -5   33.52   20.17   0
   2 -10   5   17.67   28.77   0
  -2  10  -5   34.54   28.89   0
   3 -10   5    2.03   20.49   0
  -3  10  -5   25.40   29.29   0
  -3  10  -5   33.75   28.16   0
   4 -10   5    7.61   28.98   0
  -4  10  -5   27.39   30.28   0
  -4  10  -5   16.88   20.29   0
   5 -10   5  -16.04   31.13   0
  -5  10  -5   11.87   22.43   0
  -5  10  -5  -11.50   30.85   0
   6   9  -5   15.87   31.56   0
  -6  -9   5   10.39   22.63   0
  -5  -9   5    7.67   42.31   0
   5   9  -5   10.53   36.53   0
  -5  -9   5    1.20   30.02   0
   5   9  -5    8.46   30.16   0
  -4  -9   5   12.37   19.31   0
  -4  -9   5   13.67   34.74   0
   4   9  -5   18.22   28.29   0
   4   9  -5   -1.83   19.43   0
  -3  -9   5   35.37   26.89   0
  -3  -9   5   36.17   20.10   0
   3   9  -5   42.63   28.10   0
   3   9  -5   31.86   26.75   0
  -2  -9   5   50.73   26.23   0
   2   9  -5   68.35   26.47   0
  -2  -9   5   65.93   26.42   0
   2   9  -5   38.08   26.20   0
  -1  -9   5   26.69   18.39   0
   1   9  -5   29.26   18.36   0
  -1  -9   5   42.87   26.00   0
   1   9  -5   27.82   25.89   0
   0   9  -5   -4.97   18.20   0
   0   9  -5    5.06   25.33   0
   0  -9   5  -13.28   25.66   0
   0  -9   5   -1.50   24.93   0
   1  -9   5   42.05   25.16   0
   1  -9   5   26.96   26.69   0
  -1   9  -5   26.21   24.93   0
  -1   9  -5   32.48   26.78   0
  -2   9  -5   47.44   18.05   0
  -2   9  -5   40.16   25.45   0
   2  -9   5   70.80   25.46   0
   3  -9   5   40.03   26.27   0
  -3   9  -5   36.79   18.69   0
  -3   9  -5   40.23   18.57   0
  -4   9  -5   31.91   26.79   0
   4  -9   5   -0.94   26.87   0
  -4   9  -5    9.66   19.77   0
  -5   9  -5    9.83   19.94   0
  -5   9  -5   -1.70   29.04   0
   5  -9   5    7.80   28.24   0
  -6   9  -5   -0.22   21.41   0
  -6   9  -5   26.34   21.40   0
   6  -9   5    5.55   29.74   0
  -7  -8   5   18.18   31.48   0
   7   8  -5    6.03   31.37   0
   6   8  -5   13.19   28.40   0
  -6  -8   5   20.18   41.26   0
  -6  -8   5   14.32   20.16   0
   5   8  -5   27.73   19.13   0
  -5  -8   5   23.77   27.25   0
  -5  -8   5   27.17   27.18   0
   4   8  -5   27.92   31.51   0
  -4  -8   5   25.50   25.87   0
  -4  -8   5   42.21   18.63   0
   4   8  -5   28.91   26.61   0
  -3  -8   5   48.22   24.84   0
   3   8  -5   40.04   25.80   0
  -3  -8   5   50.99   25.69   0
   3   8  -5   39.77   17.64   0
  -2  -8   5    4.27   23.85   0
  -2  -8   5   15.05   23.55   0
   2   8  -5   25.53   16.87   0
   2   8  -5    7.28   16.78   0
   1   8  -5   18.68   23.63   0
   1   8  -5   45.35   24.63   0
  -1  -8   5   33.63   24.29   0
  -1  -8   5   34.65   23.57   0
   0   8  -5    3.50   17.27   0
   0   8  -5    0.52   22.40   0
   0  -8   5   22.37   24.16   0
   0  -8   5   -5.75   22.35   0
   1  -8   5   21.08   16.41   0
  -1   8  -5   32.16   17.23   0
  -1   8  -5   32.33   23.30   0
   1  -8   5   45.92   24.28   0
  -2   8  -5   12.67   16.93   0
  -2   8  -5    6.60   23.80   0
   2  -8   5   15.52   23.78   0
   2  -8   5    5.40   23.78   0
  -3   8  -5   27.48   25.10   0
  -3   8  -5   38.77   24.14   0
   3  -8   5   45.74   17.25   0
   4  -8   5   46.20   24.38   0
  -4   8  -5   26.19   17.55   0
  -4   8  -5   49.62   24.14   0
  -5   8  -5    1.04   26.14   0
   5  -8   5   21.56   26.30   0
  -5   8  -5   33.69   25.61   0
  -6   8  -5   12.27   20.08   0
  -6   8  -5   36.12   27.55   0
   6  -8   5   14.84   19.67   0
  -7   8  -5    4.25   21.05   0
   7  -8   5   -6.60   31.16   0
  -7   8  -5    4.53   21.78   0
  -8  -7   5   22.64   32.79   0
   7   7  -5   -7.30   29.75   0
  -7  -7   5    8.51   40.91   0
  -7  -7   5    9.55   29.82   0
  -6  -7   5   17.81   32.09   0
  -6  -7   5   37.87   27.75   0
   6   7  -5   30.51   27.57   0
   5   7  -5   28.28   24.60   0
  -5  -7   5   19.54   30.04   0
  -5  -7   5   19.61   24.73   0
   4   7  -5   43.31   29.49   0
  -4  -7   5   63.75   24.00   0
   4   7  -5   68.32   23.75   0
  -4  -7   5   49.45   24.33   0
  -3  -7   5   65.90   23.95   0
   3   7  -5   65.87   23.97   0
   3   7  -5   59.91   16.40   0
  -3  -7   5   62.17   16.10   0
   2   7  -5  200.49   23.87   0
  -2  -7   5  206.90   23.84   0
   2   7  -5  152.71   24.39   0
  -2  -7   5  211.82   24.46   0
  -1  -7   5  107.72   16.43   0
   1   7  -5  107.48   22.67   0
  -1  -7   5  131.76   22.84   0
   1   7  -5  120.12   23.15   0
   0  -7   5    9.36   22.00   0
   0  -7   5   -1.12   15.20   0
   0   7  -5   -3.46   21.47   0
   0   7  -5   17.04   22.36   0
  -1   7  -5  132.43   23.27   0
  -1   7  -5  136.42   22.85   0
   1  -7   5  135.70   23.33   0
   1  -7   5  138.98   22.72   0
   2  -7   5  212.87   23.29   0
   2  -7   5  167.35   16.97   0
  -2   7  -5  179.96   22.96   0
  -2   7  -5  151.27   16.99   0
  -3   7  -5   87.47   23.11   0
   3  -7   5   63.43   16.70   0
   3  -7   5   63.11   16.32   0
  -3   7  -5   58.18   22.68   0
   4  -7   5   64.18   24.23   0
  -4   7  -5   78.43   24.01   0
  -4   7  -5   66.97   23.04   0
  -5   7  -5   23.25   24.54   0
   5  -7   5   15.23   24.02   0
  -5   7  -5   28.44   16.84   0
   6  -7   5   49.06   25.72   0
  -6   7  -5   24.09   25.65   0
  -6   7  -5   32.73   18.11   0
  -7   7  -5    8.70   19.96   0
  -7   7  -5   11.64   20.33   0
   7  -7   5  -10.45   28.42   0
  -8   7  -5   21.04   31.04   0
  -8   7  -5   21.08   31.33   0
  -8  -6   5   25.25   30.65   0
  -8  -6   5   17.20   41.96   0
  -7  -6   5   69.74   28.06   0
   7   6  -5   42.31   27.28   0
  -7  -6   5   53.87   38.10   0
  -6  -6   5   21.69   25.25   0
  -6  -6   5   11.67   25.48   0
   6   6  -5   16.47   25.02   0
   5   6  -5   17.16   23.43   0
  -5  -6   5   10.67   24.05   0
  -5  -6   5    6.89   28.93   0
  -4  -6   5   32.65   22.83   0
   4   6  -5   30.86   22.97   0
  -4  -6   5   33.55   23.23   0
   4   6  -5   25.31   22.92   0
  -3  -6   5   94.03   22.28   0
   3   6  -5   65.28   22.38   0
  -3  -6   5  112.21   22.74   0
   3   6  -5   82.83   16.85   0
  -2  -6   5  101.54   16.16   0
  -2  -6   5  123.23   21.69   0
   2   6  -5  116.61   22.17   0
   2   6  -5  126.36   16.53   0
   1   6  -5  146.21   23.18   0
  -1  -6   5  155.84   23.22   0
   1   6  -5  143.64   23.28   0
  -1  -6   5  164.93   22.63   0
   0  -6   5   10.86   14.38   0
   0   6  -5   10.03   20.59   0
   0  -6   5   20.71   21.68   0
   0   6  -5   29.49   21.61   0
  -1   6  -5  163.43   22.02   0
   1  -6   5  176.65   21.63   0
  -1   6  -5  102.50   15.80   0
   1  -6   5  129.19   15.88   0
  -2   6  -5  167.95   21.51   0
   2  -6   5  121.50   15.62   0
   2  -6   5  128.44   16.01   0
  -2   6  -5  142.60   22.38   0
   3  -6   5  126.47   22.82   0
   3  -6   5  120.33   22.06   0
  -3   6  -5   84.90   15.73   0
  -3   6  -5  127.25   22.87   0
  -4   6  -5   28.02   16.08   0
  -4   6  -5   21.47   16.01   0
   4  -6   5   21.07   16.12   0
   4  -6   5   52.04   22.54   0
  -5   6  -5    6.54   23.24   0
  -5   6  -5   -9.34   22.99   0
   5  -6   5   -9.13   23.24   0
  -6   6  -5   49.35   24.16   0
  -6   6  -5   32.54   24.41   0
   6  -6   5   29.91   17.32   0
  -7   6  -5   62.74   27.48   0
  -7   6  -5   56.99   27.47   0
  -8   6  -5   28.80   29.20   0
  -8   6  -5   20.64   29.43   0
  -9  -5   5   21.59   38.23   0
  -9  -5   5   15.79   37.75   0
  -9  -5   5    7.50   31.65   0
  -8  -5   5   25.37   34.35   0
  -8  -5   5   44.13   29.34   0
  -7  -5   5   16.74   25.88   0
  -7  -5   5   32.17   27.07   0
   6   5  -5   70.82   25.05   0
  -6  -5   5   63.58   24.63   0
  -6  -5   5  108.65   25.79   0
   5   5  -5   48.46   23.62   0
  -5  -5   5   52.87   23.47   0
  -5  -5   5   87.34   24.16   0
  -4  -5   5   73.37   27.02   0
  -4  -5   5   85.42   21.82   0
   4   5  -5   72.75   21.25   0
   4   5  -5   61.90   22.24   0
   3   5  -5   99.29   22.05   0
   3   5  -5  161.94   22.49   0
  -3  -5   5  133.65   22.23   0
  -3  -5   5   99.22   21.72   0
   2   5  -5    2.41   21.28   0
  -2  -5   5    9.85   20.68   0
   2   5  -5    6.39   14.79   0
  -2  -5   5   16.76   20.53   0
   1   5  -5  299.58   22.79   0
  -1  -5   5  283.35   22.94   0
  -1  -5   5  237.72   16.48   0
   1   5  -5  253.39   23.22   0
   0  -5   5   62.81   14.93   0
   0  -5   5   47.16   14.76   0
   0   5  -5   81.20   21.30   0
   0   5  -5   41.41   14.53   0
  -1   5  -5  296.32   21.96   0
  -1   5  -5  312.94   22.15   0
   1  -5   5  307.47   22.25   0
   1  -5   5  242.66   16.29   0
  -2   5  -5   10.60   14.64   0
  -2   5  -5    0.34   20.98   0
   2  -5   5   19.04   20.64   0
   2  -5   5   -0.73   21.36   0
  -3   5  -5  155.92   21.44   0
  -3   5  -5  137.10   16.01   0
   3  -5   5  141.28   15.30   0
   3  -5   5  130.20   21.88   0
  -4   5  -5   82.81   22.62   0
   4  -5   5   50.56   16.24   0
   4  -5   5   68.39   16.12   0
  -4   5  -5  101.66   21.86   0
  -5   5  -5   50.64   16.28   0
   5  -5   5   33.88   15.95   0
  -5   5  -5   45.68   15.65   0
   6  -5   5   66.66   24.27   0
  -6   5  -5   84.46   23.97   0
  -6   5  -5   81.94   17.21   0
  -7   5  -5    8.16   18.68   0
  -7   5  -5   35.53   18.14   0
  -8   5  -5   36.97   19.67   0
  -8   5  -5   33.86   20.00   0
  -9   5  -5   15.05   30.52   0
  -9   5  -5   11.93   30.93   0
  -9  -4   5    6.21   29.96   0
  -9  -4   5    3.55   36.51   0
  -9  -4   5    5.52   36.29   0
  -8  -4   5   33.73   27.23   0
  -8  -4   5   25.35   34.87   0
  -7  -4   5   -3.26   25.18   0
  -7  -4   5    1.58   29.68   0
  -6  -4   5   33.92   23.52   0
  -6  -4   5   19.27   28.24   0
  -5  -4   5  103.59   23.40   0
  -5  -4   5  157.82   23.40   0
   5   4  -5  120.78   22.59   0
   4   4  -5   82.75   21.52   0
  -4  -4   5   62.77   21.22   0
  -4  -4   5   87.91   22.27   0
  -3  -4   5   49.21   21.92   0
   3   4  -5   66.89   21.28   0
  -3  -4   5   47.80   20.82   0
   3   4  -5   51.16   21.13   0
  -2  -4   5  199.20   23.01   0
   2   4  -5  260.44   24.09   0
   2   4  -5  175.56   23.60   0
  -2  -4   5  249.60   23.57   0
  -1  -4   5 1205.27   29.59   0
  -1  -4   5 1264.19   30.03   0
   1   4  -5 1244.99   30.51   0
   1   4  -5 1045.54   28.56   0
   0   4  -5   96.16   15.60   0
   0  -4   5  146.72   21.60   0
   0   4  -5  174.68   21.45   0
   0  -4   5  109.86   15.45   0
  -1   4  -5 1246.38   27.80   0
  -1   4  -5 1271.84   28.63   0
   1  -4   5 1078.43   22.83   0
   1  -4   5 1269.27   29.05   0
  -2   4  -5  279.80   22.81   0
   2  -4   5  251.65   22.00   0
   2  -4   5  245.27   16.64   0
  -2   4  -5  246.49   21.64   0
   3  -4   5   54.86   15.01   0
   3  -4   5   73.24   20.66   0
  -3   4  -5   79.30   20.76   0
  -3   4  -5   59.83   14.89   0
  -4   4  -5   59.89   15.05   0
   4  -4   5   97.74   21.18   0
  -4   4  -5   72.84   15.60   0
   4  -4   5   97.19   21.72   0
   5  -4   5  158.74   21.96   0
  -5   4  -5  171.51   16.48   0
  -5   4  -5  133.07   15.81   0
  -6   4  -5   31.22   22.75   0
  -6   4  -5   20.10   16.19   0
  -7   4  -5    0.19   17.98   0
  -7   4  -5    5.56   17.52   0
  -8   4  -5   42.66   26.61   0
  -8   4  -5   48.89   18.46   0
  -9   4  -5   17.55   29.00   0
  -9   4  -5    0.38   28.85   0
 -10  -3   5    3.39   31.89   0
 -10  -3   5  -16.90   38.42   0
 -10  -3   5    3.97   31.77   0
 -10  -3   5  -13.06   31.55   0
  -9  -3   5   14.67   28.35   0
  -9  -3   5   23.09   29.22   0
  -9  -3   5   15.13   29.31   0
  -9  -3   5   12.72   28.23   0
  -8  -3   5    9.54   26.17   0
  -8  -3   5   17.91   26.99   0
  -7  -3   5   17.13   23.72   0
  -7  -3   5   31.75   29.79   0
  -6  -3   5   31.36   22.44   0
  -6  -3   5   56.42   22.24   0
  -5  -3   5   27.50   21.24   0
  -5  -3   5   56.49   21.90   0
  -4  -3   5  134.22   22.65   0
  -4  -3   5  188.33   23.48   0
   4   3  -5  164.86   22.87   0
  -3  -3   5  256.74   25.17   0
   3   3  -5  212.41   24.49   0
  -3  -3   5  225.56   24.96   0
   3   3  -5  263.54   24.65   0
  -2  -3   5   26.72   21.10   0
   2   3  -5   24.78   20.38   0
  -2  -3   5   32.28   20.08   0
   2   3  -5   30.06   21.07   0
  -1  -3   5  535.45   26.84   0
  -1  -3   5  404.75   19.95   0
   1   3  -5  521.10   27.31   0
   1   3  -5  360.61   20.18   0
   0  -3   5   42.15   21.66   0
   0   3  -5   42.86   21.85   0
   0   3  -5   21.95   15.58   0
   0  -3   5   45.00   22.20   0
  -1   3  -5  444.22   19.71   0
   1  -3   5  487.16   19.89   0
   1  -3   5  614.52   26.06   0
  -1   3  -5  594.53   25.73   0
   2  -3   5   30.30   14.32   0
  -2   3  -5   43.63   20.70   0
  -2   3  -5   32.22   20.37   0
   2  -3   5   39.25   21.13   0
  -3   3  -5  236.80   16.03   0
  -3   3  -5  219.70   17.09   0
   3  -3   5  236.47   16.42   0
   3  -3   5  295.51   23.40   0
  -4   3  -5  129.74   15.90   0
  -4   3  -5  189.22   21.61   0
   4  -3   5  193.67   21.94   0
   4  -3   5  184.74   22.24   0
  -5   3  -5   39.16   15.18   0
  -5   3  -5   46.24   15.22   0
  -6   3  -5   45.15   16.35   0
  -6   3  -5   43.09   21.81   0
  -7   3  -5   29.56   24.14   0
  -7   3  -5   10.42   23.42   0
  -8   3  -5   -1.61   25.91   0
  -8   3  -5   21.77   26.13   0
  -9   3  -5   18.07   28.13   0
  -9   3  -5   10.26   27.82   0
 -10   3  -5   15.85   31.47   0
 -10   3  -5   -2.07   30.71   0
 -10  -2   5    4.57   30.82   0
 -10  -2   5   10.13   22.13   0
 -10  -2   5   15.60   31.01   0
 -10  -2   5    2.01   31.08   0
  -9  -2   5   -7.10   28.51   0
  -9  -2   5   12.37   27.77   0
  -9  -2   5    6.59   28.16   0
  -9  -2   5   -1.01   28.34   0
  -8  -2   5   55.99   26.14   0
  -8  -2   5   69.29   26.08   0
  -8  -2   5   67.29   26.82   0
  -7  -2   5   11.37   23.41   0
  -7  -2   5    1.98   23.93   0
  -7  -2   5   13.53   23.45   0
  -6  -2   5   12.43   21.36   0
  -6  -2   5   11.26   21.43   0
  -5  -2   5  217.03   22.99   0
  -5  -2   5  251.55   23.77   0
  -4  -2   5  600.74   31.93   0
  -4  -2   5  390.55   25.35   0
  -3  -2   5  236.82   24.86   0
  -3  -2   5  196.76   22.15   0
   3   2  -5  205.96   23.84   0
  -2  -2   5  227.10   29.86   0
   2   2  -5  201.47   28.61   0
   2   2  -5  163.22   23.78   0
  -2  -2   5  135.23   17.58   0
   1   2  -5 2276.90   41.67   0
  -1  -2   5 2363.81   48.29   0
   1   2  -5 2812.04   54.25   0
  -1  -2   5 2398.64   42.02   0
   0   2  -5   28.48   16.89   0
   0  -2   5   40.09   22.29   0
   0   2  -5   41.16   21.88   0
   0  -2   5   38.34   23.28   0
   1  -2   5 2153.57   35.66   0
  -1   2  -5 2027.79   34.56   0
  -1   2  -5 2181.10   34.05   0
   1  -2   5 2111.37   33.37   0
  -2   2  -5  229.51   23.00   0
   2  -2   5  237.12   23.29   0
   2  -2   5  193.34   17.33   0
  -2   2  -5  224.13   22.92   0
   3  -2   5  309.63   22.23   0
  -3   2  -5  251.64   22.41   0
  -3   2  -5  273.74   22.24   0
  -4   2  -5  391.16   18.14   0
   4  -2   5  585.57   23.74   0
  -4   2  -5  570.10   23.60   0
  -5   2  -5  239.60   16.95   0
  -5   2  -5  219.51   16.61   0
  -6   2  -5    9.55   21.48   0
  -6   2  -5   -8.23   15.47   0
  -7   2  -5    0.85   24.05   0
  -7   2  -5   11.33   22.25   0
  -8   2  -5   85.94   26.22   0
  -8   2  -5   45.23   18.19   0
  -9   2  -5    3.22   19.63   0
  -9   2  -5   13.28   27.97   0
 -10   2  -5  -10.90   31.23   0
 -10   2  -5    0.93   30.63   0
 -10   2  -5   -2.32   21.91   0
 -10  -1   5   19.13   30.52   0
 -10  -1   5   -1.77   21.49   0
 -10  -1   5   13.15   30.40   0
  -9  -1   5   26.05   27.40   0
  -9  -1   5    4.84   27.33   0
  -9  -1   5   26.99   27.48   0
  -8  -1   5  125.27   25.96   0
  -8  -1   5  114.06   26.13   0
  -7  -1   5   64.72   23.78   0
  -7  -1   5   90.13   23.92   0
  -6  -1   5   87.44   27.06   0
  -6  -1   5   79.47   22.42   0
  -5  -1   5   88.64   22.21   0
  -5  -1   5   85.23   21.68   0
  -4  -1   5  508.34   31.31   0
  -3  -1   5  988.20   29.41   0
  -3  -1   5  940.69   35.47   0
  -2  -1   5  371.96   39.92   0
  -2  -1   5  281.23   19.97   0
   1   1  -5  200.63   26.88   0
   1   1  -5  195.94   38.06   0
  -1  -1   5  149.26   19.62   0
  -1  -1   5  195.57   38.41   0
   0  -1   5   13.39   23.99   0
   0   1  -5    8.75   26.09   0
   0   1  -5    3.23   24.90   0
   0  -1   5    9.28   24.84   0
  -1   1  -5  225.89   26.62   0
  -1   1  -5  217.85   26.13   0
   1  -1   5  164.48   19.00   0
   2  -1   5  438.89   27.27   0
  -2   1  -5  333.49   19.55   0
  -2   1  -5  440.70   27.67   0
  -3   1  -5  811.95   22.07   0
   3  -1   5 1179.73   29.58   0
  -3   1  -5  861.74   23.33   0
  -4   1  -5  503.33   23.34   0
  -4   1  -5  391.16   17.87   0
   4  -1   5  394.31   17.94   0
  -5   1  -5   67.20   21.16   0
  -5   1  -5   88.40   21.37   0
  -6   1  -5   69.51   21.64   0
  -6   1  -5   79.98   21.83   0
  -7   1  -5   62.04   17.62   0
  -7   1  -5  105.39   23.93   0
  -8   1  -5  124.61   25.36   0
  -8   1  -5  100.97   18.49   0
  -8   1  -5  143.63   25.20   0
  -9   1  -5   27.59   26.41   0
  -9   1  -5   31.57   25.73   0
  -9   1  -5   17.74   28.24   0
 -10   1  -5   13.20   21.44   0
 -10   1  -5    3.85   21.23   0
 -10   1  -5    5.15   31.31   0
 -10   0   5    9.28   30.02   0
 -10   0   5   11.86   21.20   0
 -10   0   5   28.07   31.59   0
  -9   0   5   33.47   27.82   0
  -9   0   5   14.72   19.46   0
  -9   0   5   10.64   27.45   0
  -8   0   5   60.89   24.89   0
  -8   0   5   69.36   25.58   0
  -7   0   5  140.05   24.60   0
  -7   0   5  141.80   24.66   0
  -6   0   5   20.95   26.03   0
  -6   0   5   15.79   21.37   0
  -5   0   5   53.16   21.43   0
  -4   0   5   63.70   21.92   0
  -3   0   5 1447.07   40.13   0
  -2   0   5  634.40   39.84   0
   2   0  -5  603.78   39.28   0
  -1   0   5  393.37   22.41   0
  -1   0   5  399.67   42.02   0
   1   0  -5  387.20   42.82   0
   0   0  -5  -10.54   27.66   0
   0   0  -5   -4.46   26.56   0
   0   0   5   -0.67   26.53   0
   0   0   5    6.50   26.61   0
  -1   0  -5  425.52   23.32   0
   1   0   5  340.43   22.27   0
  -1   0  -5  446.07   30.46   0
   2   0   5  760.31   29.59   0
  -2   0  -5  674.74   29.23   0
  -2   0  -5  668.52   23.25   0
   3   0   5 1335.31   29.98   0
  -3   0  -5 1733.93   36.66   0
  -4   0  -5   63.16   19.95   0
   4   0   5   70.17   22.45   0
  -4   0  -5   62.60   22.42   0
  -5   0  -5   54.58   14.52   0
  -5   0  -5   59.42   21.29   0
  -6   0  -5   20.01   21.23   0
  -6   0  -5   17.45   15.31   0
  -6   0  -5   28.00   21.13   0
  -7   0  -5  125.05   17.74   0
  -7   0  -5  174.53   25.67   0
  -7   0  -5  152.71   25.76   0
  -8   0  -5   67.96   18.18   0
  -8   0  -5   77.01   25.20   0
  -8   0  -5   52.96   18.30   0
  -9   0  -5   10.81   26.27   0
  -9   0  -5   16.20   26.19   0
  -9   0  -5   11.75   27.37   0
 -10   0  -5    8.16   30.91   0
 -10   0  -5   22.01   29.53   0
 -10   0  -5    9.64   29.62   0
 -10   1   5   -2.21   31.36   0
 -10   1   5   -4.10   31.08   0
 -10   1   5   10.39   30.19   0
  -9   1   5   14.59   27.89   0
  -9   1   5   35.55   27.19   0
  -9   1   5   25.58   19.83   0
  -8   1   5  119.45   24.90   0
  -8   1   5  143.24   26.19   0
  -7   1   5   95.50   24.03   0
  -6   1   5   95.44   21.41   0
  -5   1   5   81.56   21.59   0
  -4   1   5  494.77   26.92   0
   4  -1  -5  412.95   27.08   0
   3  -1  -5 1018.67   31.94   0
  -3   1   5 1039.76   31.97   0
   2  -1  -5  398.42   26.43   0
  -2   1   5  388.20   26.27   0
  -1   1   5  212.38   26.76   0
   1  -1  -5  210.45   26.36   0
   0  -1  -5   12.80   24.86   0
   0   1   5   20.18   23.49   0
   1   1   5  251.31   25.95   0
  -1  -1  -5  181.06   25.56   0
  -1  -1  -5  233.92   26.37   0
   1   1   5  163.33   25.53   0
   2   1   5  353.49   19.29   0
   2   1   5  314.02   26.25   0
  -2  -1  -5  450.64   25.98   0
  -2  -1  -5  287.68   26.73   0
   3   1   5  903.33   33.40   0
  -3  -1  -5  828.66   32.71   0
  -3  -1  -5  959.83   23.62   0
  -4  -1  -5  415.57   17.72   0
  -4  -1  -5  470.89   30.75   0
  -5  -1  -5   76.03   15.08   0
  -5  -1  -5   75.93   21.22   0
  -6  -1  -5  100.52   21.77   0
  -6  -1  -5   81.07   22.18   0
  -7  -1  -5   86.83   24.64   0
  -7  -1  -5   98.43   28.98   0
  -8  -1  -5   93.60   25.27   0
  -8  -1  -5  121.86   25.62   0
  -8  -1  -5  122.10   26.77   0
  -9  -1  -5   14.81   26.80   0
  -9  -1  -5   19.35   26.95   0
  -9  -1  -5   20.29   27.49   0
 -10  -1  -5    3.40   20.27   0
 -10  -1  -5   17.28   28.84   0
 -10  -1  -5   12.42   30.54   0
 -10   2   5   -5.47   31.39   0
 -10   2   5   -0.05   31.26   0
 -10   2   5   11.91   31.19   0
  -9   2   5    3.01   28.37   0
  -9   2   5    1.96   28.27   0
  -8   2   5  114.58   25.02   0
  -8   2   5   90.22   25.90   0
  -7   2   5   13.10   23.12   0
  -6   2   5    9.75   15.03   0
   5  -2  -5  197.69   17.15   0
  -5   2   5  255.23   23.13   0
   4  -2  -5  505.77   25.52   0
  -4   2   5  530.85   25.12   0
   3  -2  -5  255.61   23.20   0
  -3   2   5  294.82   22.74   0
   2  -2  -5  177.36   17.60   0
  -2   2   5  169.75   17.51   0
   1  -2  -5 2875.72   45.12   0
  -1   2   5 2278.06   37.84   0
   0   2   5   21.24   17.34   0
   0  -2  -5   51.98   24.81   0
  -1  -2  -5 2307.70   35.56   0
   1   2   5 2499.11   35.99   0
   2   2   5  148.87   31.90   0
  -2  -2  -5  247.44   23.07   0
   2   2   5  236.59   22.68   0
  -3  -2  -5  189.54   36.33   0
   3   2   5  201.15   33.40   0
  -3  -2  -5  261.06   16.94   0
   3   2   5  221.17   16.49   0
   4   2   5  517.42   23.94   0
  -4  -2  -5  540.97   24.04   0
  -4  -2  -5  409.91   35.45   0
  -5  -2  -5  272.33   22.38   0
  -5  -2  -5  217.88   29.90   0
  -6  -2  -5   19.62   15.51   0
  -6  -2  -5    6.74   22.99   0
  -7  -2  -5   -3.64   17.07   0
  -7  -2  -5    8.89   28.71   0
  -8  -2  -5   72.91   18.21   0
  -8  -2  -5   67.10   31.90   0
  -9  -2  -5    0.55   27.09   0
  -9  -2  -5   -5.30   34.12   0
 -10  -2  -5    0.44   39.36   0
 -10  -2  -5    3.11   30.94   0
 -10  -2  -5    6.50   30.24   0
 -10   3   5    6.59   31.17   0
 -10   3   5   -3.70   32.01   0
  -9   3   5   10.25   28.39   0
  -9   3   5   37.74   29.64   0
  -8   3   5   19.41   25.61   0
  -8   3   5   12.80   26.43   0
  -7   3   5   33.14   17.17   0
  -7   3   5   42.55   23.81   0
  -6   3   5   37.48   15.79   0
   6  -3  -5   58.33   22.07   0
  -5   3   5   44.69   15.41   0
   5  -3  -5   49.90   21.77   0
   4  -3  -5  164.21   22.55   0
  -4   3   5  169.37   21.96   0
   3  -3  -5  235.72   16.30   0
  -3   3   5  283.68   21.85   0
  -2   3   5   19.61   14.54   0
   2  -3  -5   29.20   20.40   0
   1  -3  -5  458.70   20.19   0
  -1   3   5  673.61   26.78   0
   0  -3  -5   43.99   23.41   0
   0   3   5   64.49   22.75   0
  -1  -3  -5  486.65   19.65   0
   1   3   5  505.32   19.48   0
  -2  -3  -5   45.34   21.44   0
   2   3   5   21.02   25.52   0
   2   3   5   40.72   20.65   0
   3   3   5  307.15   21.22   0
  -3  -3  -5  322.05   21.82   0
   4   3   5  173.19   21.55   0
  -4  -3  -5  197.69   22.01   0
   5   3   5   48.94   21.05   0
  -5  -3  -5   50.78   21.44   0
  -6  -3  -5   45.77   16.45   0
  -7  -3  -5   17.15   42.34   0
  -7  -3  -5   19.38   45.54   0
  -7  -3  -5   25.43   23.90   0
  -8  -3  -5   26.30   25.93   0
  -8  -3  -5   18.16   41.81   0
  -8  -3  -5   10.58   42.19   0
  -9  -3  -5   11.94   45.11   0
  -9  -3  -5   13.90   45.26   0
  -9  -3  -5   18.57   28.31   0
 -10  -3  -5   -3.65   56.36   0
 -10  -3  -5    0.26   31.56   0
 -10  -3  -5   -1.93   65.47   0
  -9   4   5    1.98   30.24   0
  -9   4   5    5.46   20.14   0
  -8   4   5   58.71   19.15   0
  -8   4   5   39.72   27.09   0
   7  -4  -5    9.77   24.55   0
  -7   4   5    8.34   24.43   0
  -7   4   5   -0.23   25.18   0
   6  -4  -5   46.36   22.29   0
  -6   4   5   49.10   22.20   0
  -6   4   5   47.12   22.70   0
   5  -4  -5  165.99   22.94   0
  -5   4   5  149.47   16.58   0
  -5   4   5  195.31   22.46   0
   4  -4  -5   70.84   15.68   0
  -4   4   5   84.75   21.70   0
   3  -4  -5   46.84   20.65   0
  -3   4   5   56.55   20.46   0
  -2   4   5  256.38   21.44   0
   2  -4  -5  250.18   21.01   0
   1  -4  -5 1364.94   28.74   0
  -1   4   5 1129.39   23.34   0
   0  -4  -5  181.22   23.34   0
   0   4   5  125.74   16.52   0
  -1  -4  -5 1409.17   30.53   0
   1   4   5 1138.40   33.68   0
   1   4   5 1398.62   30.26   0
   2   4   5  286.04   21.87   0
  -2  -4  -5  268.04   22.61   0
   2   4   5  208.30   27.23   0
   3   4   5   64.59   21.16   0
  -3  -4  -5   64.36   21.50   0
   4   4   5   64.18   20.76   0
  -4  -4  -5   92.29   21.35   0
   5   4   5  124.71   15.97   0
  -5  -4  -5  156.61   22.76   0
  -6  -4  -5   44.13   24.32   0
   6   4   5   47.34   24.06   0
  -7  -4  -5   29.38   24.48   0
  -8  -4  -5   30.07   19.58   0
  -9  -4  -5   11.18   29.54   0
  -9   5   5    8.54   30.52   0
  -9   5   5   13.66   31.87   0
  -8   5   5   21.72   28.21   0
  -8   5   5   43.01   20.34   0
   7  -5  -5   37.05   26.06   0
  -7   5   5   27.09   24.31   0
  -7   5   5   51.30   26.04   0
  -6   5   5  100.81   23.71   0
  -6   5   5  108.66   24.86   0
   6  -5  -5   59.87   17.44   0
  -5   5   5   46.48   23.76   0
   5  -5  -5   55.20   16.88   0
  -5   5   5   65.15   22.69   0
  -4   5   5   73.86   15.85   0
   4  -5  -5   75.99   15.75   0
  -4   5   5  103.98   21.92   0
  -3   5   5  172.73   21.50   0
   3  -5  -5  110.18   15.24   0
  -3   5   5  136.80   16.50   0
  -2   5   5   22.65   13.84   0
   2  -5  -5   -0.93   14.59   0
  -2   5   5    6.57   20.73   0
  -1   5   5  318.32   23.27   0
  -1   5   5  269.24   16.68   0
   1  -5  -5  313.31   22.57   0
   0  -5  -5   64.85   15.71   0
   0   5   5   50.54   16.12   0
   0   5   5  115.83   22.06   0
  -1  -5  -5  273.11   17.26   0
   1   5   5  289.38   17.28   0
   1   5   5  293.50   24.36   0
  -2  -5  -5    1.35   15.28   0
   2   5   5    5.51   21.36   0
   2   5   5    6.26   25.20   0
   3   5   5  105.33   44.57   0
   3   5   5  139.25   15.85   0
  -3  -5  -5  154.64   22.50   0
   3   5   5   92.52   41.51   0
   4   5   5   82.93   21.33   0
  -4  -5  -5   79.04   22.11   0
   5   5   5   80.92   23.77   0
  -5  -5  -5   66.47   17.47   0
   6   5   5   81.23   23.86   0
  -6  -5  -5  108.40   24.63   0
  -7  -5  -5   30.24   25.99   0
  -8  -5  -5   25.65   19.55   0
  -9  -5  -5   11.87   21.58   0
  -8   6   5   37.38   29.24   0
   8  -6  -5   28.09   29.68   0
  -8   6   5   39.40   29.49   0
  -7   6   5   95.76   26.61   0
   7  -6  -5   59.78   19.33   0
  -7   6   5   62.54   27.20   0
  -6   6   5   22.52   17.12   0
  -6   6   5   34.54   17.87   0
   6  -6  -5   14.29   17.98   0
  -5   6   5   17.45   23.44   0
  -5   6   5   32.04   16.96   0
   5  -6  -5   13.24   24.23   0
  -4   6   5   26.48   23.31   0
  -4   6   5   37.52   23.09   0
   4  -6  -5   46.33   22.93   0
  -3   6   5  136.61   22.46   0
   3  -6  -5  115.75   22.80   0
  -3   6   5  116.81   22.67   0
  -2   6   5  130.03   15.79   0
  -2   6   5  127.94   15.97   0
   2  -6  -5  141.87   21.50   0
   1  -6  -5  120.98   16.30   0
  -1   6   5  136.98   16.20   0
  -1   6   5  163.60   23.42   0
   0  -6  -5   19.37   14.74   0
   0   6   5   -2.03   21.08   0
   0   6   5    3.91   21.16   0
   1   6   5  146.28   22.50   0
  -1  -6  -5  127.23   16.42   0
   1   6   5  146.31   16.48   0
   2   6   5  129.10   23.47   0
   2   6   5  145.65   21.59   0
  -2  -6  -5  146.71   22.10   0
   3   6   5  142.64   22.45   0
  -3  -6  -5  128.30   23.20   0
   3   6   5   84.75   33.25   0
   4   6   5   33.81   15.86   0
  -4  -6  -5   28.33   16.14   0
  -5  -6  -5   12.82   24.37   0
   5   6   5    5.83   23.69   0
   6   6   5   19.68   17.72   0
  -6  -6  -5   27.94   25.48   0
   7   6   5   47.19   26.16   0
  -7  -6  -5   64.54   26.63   0
  -8  -6  -5   25.66   29.60   0
   8  -7  -5   11.74   22.42   0
  -8   7   5   30.29   31.67   0
  -8   7   5   10.34   31.48   0
   7  -7  -5   10.94   28.29   0
  -7   7   5   13.58   28.62   0
  -7   7   5    2.74   19.60   0
   6  -7  -5   12.30   18.21   0
  -6   7   5   53.36   25.93   0
  -6   7   5   30.42   26.10   0
  -5   7   5   29.67   17.62   0
  -5   7   5   37.40   24.82   0
   5  -7  -5   22.78   17.55   0
  -4   7   5   58.92   16.84   0
  -4   7   5   67.07   23.74   0
   4  -7  -5   61.14   23.46   0
  -3   7   5   94.82   23.22   0
   3  -7  -5   89.91   22.71   0
  -3   7   5   72.00   22.75   0
   2  -7  -5  163.03   17.45   0
  -2   7   5  236.25   24.09   0
  -2   7   5  206.34   24.27   0
  -1   7   5  156.57   23.06   0
   1  -7  -5  127.26   22.80   0
  -1   7   5  148.55   22.78   0
   0  -7  -5   -6.61   22.37   0
   0   7   5  -13.84   22.59   0
   0   7   5    6.69   21.81   0
  -1  -7  -5  126.03   22.71   0
   1   7   5  121.75   22.47   0
   1   7   5  174.19   22.76   0
  -2  -7  -5  222.03   23.37   0
   2   7   5  170.94   17.11   0
   2   7   5  151.32   24.40   0
   3   7   5   55.85   29.91   0
  -3  -7  -5   79.65   23.26   0
   3   7   5   79.05   22.65   0
  -4  -7  -5   72.98   24.08   0
   4   7   5   61.05   23.62   0
   5   7   5   18.02   17.73   0
  -5  -7  -5   21.03   25.38   0
   6   7   5   11.60   18.42   0
  -6  -7  -5   22.07   18.77   0
  -7  -7  -5   22.88   28.49   0
   7   7   5   13.67   20.06   0
   8   7   5   29.09   30.49   0
  -8  -7  -5   21.69   21.69   0
  -7   8   5    6.50   30.98   0
   7  -8  -5    6.36   22.08   0
  -7   8   5   -1.10   21.20   0
  -6   8   5   24.09   19.68   0
   6  -8  -5   36.51   27.99   0
  -6   8   5   24.92   28.12   0
  -5   8   5   35.45   26.15   0
  -5   8   5   24.09   27.13   0
   5  -8  -5   11.71   27.05   0
  -4   8   5   30.55   25.61   0
  -4   8   5   45.15   18.24   0
   4  -8  -5   39.73   25.78   0
  -3   8   5   47.87   24.76   0
   3  -8  -5   46.77   17.39   0
  -3   8   5   51.08   17.51   0
  -2   8   5   11.73   23.69   0
   2  -8  -5   20.46   23.14   0
  -2   8   5   13.14   17.38   0
  -1   8   5   25.86   23.80   0
   1  -8  -5   49.00   16.50   0
  -1   8   5   43.43   22.49   0
   0  -8  -5    7.51   22.56   0
   0   8   5    2.52   23.14   0
   0   8   5  -12.97   23.04   0
  -1  -8  -5   40.03   16.38   0
   1   8   5   34.34   16.42   0
   1   8   5   38.72   23.86   0
   2   8   5   18.27   23.77   0
  -2  -8  -5   13.68   23.89   0
   2   8   5    7.30   23.92   0
  -3  -8  -5   32.98   18.44   0
   3   8   5   41.93   25.36   0
   3   8   5   38.01   30.04   0
   4   8   5   36.97   18.37   0
  -4  -8  -5   35.70   19.07   0
  -5  -8  -5   41.41   27.15   0
   5   8   5   28.34   19.30   0
   6   8   5   20.97   28.53   0
  -6  -8  -5   31.02   20.68   0
   7   8   5   13.77   31.37   0
  -7  -8  -5   26.50   31.45   0
   6  -9  -5   20.72   21.69   0
  -6   9   5   17.64   21.66   0
  -6   9   5   14.08   31.25   0
  -5   9   5    8.74   20.52   0
  -5   9   5   -1.89   29.65   0
   5  -9  -5   10.93   20.99   0
  -4   9   5   14.74   28.58   0
  -4   9   5   -0.74   26.98   0
   4  -9  -5   -9.73   19.65   0
  -3   9   5   37.52   18.30   0
  -3   9   5   31.83   26.60   0
   3  -9  -5   48.26   18.57   0
   2  -9  -5   41.50   18.41   0
  -2   9   5   37.90   26.37   0
  -2   9   5   42.53   18.43   0
   1  -9  -5   37.40   24.27   0
  -1   9   5   38.17   24.73   0
  -1   9   5   40.32   26.25   0
   0  -9  -5    8.88   24.26   0
   0   9   5   -9.67   24.57   0
   0   9   5  -13.82   17.34   0
  -1  -9  -5   34.82   24.66   0
   1   9   5   25.26   26.47   0
   1   9   5   15.29   17.72   0
  -2  -9  -5   45.85   17.91   0
   2   9   5   41.44   17.75   0
   2   9   5   34.12   26.32   0
   3   9   5   37.24   32.24   0
  -3  -9  -5   45.47   27.32   0
   3   9   5   45.39   27.22   0
  -4  -9  -5    7.58   19.30   0
   4   9   5   11.35   19.08   0
   5   9   5   -4.79   28.17   0
  -5  -9  -5    2.23   20.26   0
   6   9   5    4.89   22.14   0
  -6  -9  -5   11.63   31.52   0
   5 -10  -5    0.21   32.12   0
  -5  10   5   12.38   32.23   0
  -5  10   5   13.51   21.99   0
  -4  10   5    9.68   31.21   0
   4 -10  -5    2.20   21.98   0
  -4  10   5    0.69   29.34   0
  -3  10   5   11.35   28.63   0
  -3  10   5   14.19   28.30   0
   3 -10  -5   14.04   28.33   0
  -2  10   5   42.39   27.81   0
  -2  10   5   60.44   28.39   0
   2 -10  -5   38.72   19.70   0
  -1  10   5   14.24   18.81   0
  -1  10   5    1.25   28.19   0
   1 -10  -5   35.58   26.53   0
   0 -10  -5   -6.94   19.21   0
   0  10   5   -2.87   27.23   0
   0  10   5    7.67   28.23   0
  -1 -10  -5   28.35   18.53   0
   1  10   5    7.26   28.43   0
   1  10   5   -9.27   18.65   0
   2  10   5   41.77   29.17   0
   2  10   5   28.08   27.93   0
  -2 -10  -5   21.31   20.47   0
   3  10   5    7.95   36.48   0
   3  10   5    3.83   29.22   0
  -3 -10  -5    1.21   20.68   0
  -4 -10  -5   12.32   30.39   0
   4  10   5  -15.25   30.22   0
   5  10   5   -7.08   22.51   0
  -5 -10  -5    3.06   22.44   0
   3 -11  -5    2.48   22.57   0
  -3  11   5   12.22   31.96   0
  -3  11   5   -4.85   31.95   0
  -2  11   5    9.54   31.53   0
   2 -11  -5   -0.80   21.23   0
  -2  11   5   -3.14   21.37   0
  -1  11   5    9.27   30.67   0
  -1  11   5    1.70   21.14   0
   1 -11  -5   19.43   29.42   0
   0  11   5    3.61   30.36   0
   0 -11  -5  -10.54   29.61   0
   0  11   5    0.56   31.23   0
   1  11   5    5.63   31.59   0
   1  11   5    3.02   31.25   0
  -1 -11  -5   -0.37   31.66   0
  -2 -11  -5   24.05   30.99   0
   2  11   5    9.51   38.85   0
   2  11   5   -7.22   31.47   0
   3  11   5   14.97   32.64   0
  -3 -11  -5   24.48   22.53   0
   3  11   5   17.56   22.49   0
   2  11  -6    1.65   31.04   0
   2  11  -6   -1.63   33.12   0
  -2 -11   6   38.49   30.81   0
   1  11  -6   11.52   31.86   0
  -1 -11   6   19.10   22.37   0
   1  11  -6    7.03   31.73   0
   0  11  -6    2.42   30.65   0
   0  11  -6   -3.87   22.06   0
   0 -11   6   14.79   30.51   0
  -1  11  -6   16.05   30.98   0
  -1  11  -6   12.75   30.81   0
   1 -11   6    5.21   30.55   0
  -2  11  -6   -3.46   32.22   0
   2 -11   6    0.74   30.74   0
  -2  11  -6    3.27   31.52   0
   5  10  -6   -6.20   23.16   0
  -5 -10   6    7.91   23.24   0
   5  10  -6    5.74   40.46   0
   4  10  -6   21.63   30.73   0
   4  10  -6   24.86   31.46   0
  -4 -10   6   34.89   22.44   0
  -4 -10   6   29.79   37.68   0
   3  10  -6    6.58   21.30   0
   3  10  -6    5.93   29.43   0
  -3 -10   6   32.91   36.25   0
  -3 -10   6   23.81   29.90   0
   2  10  -6    3.95   20.79   0
  -2 -10   6    8.70   29.33   0
   2  10  -6   13.06   28.75   0
  -2 -10   6    3.45   20.05   0
  -1 -10   6   13.90   20.24   0
  -1 -10   6    6.38   19.35   0
   1  10  -6   12.69   20.01   0
   1  10  -6   19.24   27.82   0
   0 -10   6   95.13   20.51   0
   0  10  -6   76.60   20.44   0
   0 -10   6  108.88   28.84   0
   0  10  -6  129.47   28.99   0
  -1  10  -6    9.36   19.42   0
  -1  10  -6   -3.71   19.50   0
   1 -10   6   25.66   26.96   0
  -2  10  -6    6.04   19.96   0
  -2  10  -6   22.24   28.48   0
   2 -10   6    5.94   20.25   0
  -3  10  -6   13.78   29.52   0
   3 -10   6   19.01   29.52   0
  -3  10  -6   -3.67   28.71   0
   4 -10   6   45.35   21.10   0
  -4  10  -6   42.40   30.12   0
  -4  10  -6   40.43   30.48   0
  -5  10  -6   19.10   31.25   0
  -5  10  -6    0.22   22.64   0
   5 -10   6   -5.19   31.28   0
   6   9  -6    9.34   31.23   0
  -6  -9   6    6.03   31.54   0
  -6  -9   6   10.97   44.62   0
   5   9  -6   23.98   29.83   0
  -5  -9   6   27.92   21.53   0
   5   9  -6   31.40   30.01   0
  -5  -9   6   32.18   30.28   0
  -4  -9   6   20.15   28.16   0
   4   9  -6    5.87   33.83   0
  -4  -9   6    6.69   27.55   0
   4   9  -6   -5.63   28.12   0
  -3  -9   6    8.19   26.73   0
   3   9  -6   -5.72   27.02   0
  -3  -9   6    6.12   27.02   0
   3   9  -6   12.50   27.18   0
  -2  -9   6   18.23   26.78   0
   2   9  -6   32.55   27.04   0
  -2  -9   6   36.21   26.14   0
   2   9  -6   26.25   26.33   0
  -1  -9   6   78.22   26.58   0
  -1  -9   6   47.24   18.68   0
   1   9  -6   58.29   19.01   0
   1   9  -6   52.32   26.27   0
   0  -9   6   13.43   25.97   0
   0  -9   6    7.99   24.83   0
   0   9  -6    9.87   25.40   0
   0   9  -6   15.55   25.96   0
   1  -9   6   56.67   26.34   0
  -1   9  -6   36.79   18.42   0
   1  -9   6   71.38   25.86   0
  -1   9  -6   64.05   26.38   0
   2  -9   6   38.07   18.29   0
  -2   9  -6   22.61   18.13   0
   2  -9   6   19.80   26.19   0
  -2   9  -6   39.92   26.26   0
   3  -9   6   -0.81   26.07   0
  -3   9  -6  -11.79   18.70   0
  -3   9  -6    4.96   18.48   0
  -4   9  -6   10.03   26.69   0
   4  -9   6   13.96   27.10   0
  -4   9  -6    9.14   20.33   0
   5  -9   6   45.66   20.58   0
  -5   9  -6   45.70   20.50   0
  -5   9  -6   36.78   29.35   0
  -6   9  -6   -6.91   21.24   0
   6  -9   6    1.56   21.27   0
  -6   9  -6   -2.53   21.31   0
   7   8  -6    6.39   31.28   0
  -7  -8   6    3.33   44.36   0
  -7  -8   6   13.85   22.20   0
  -6  -8   6   22.43   35.86   0
   6   8  -6    2.02   29.29   0
  -6  -8   6   11.61   29.46   0
  -5  -8   6    8.24   27.99   0
  -5  -8   6   15.85   27.93   0
   5   8  -6    3.46   28.15   0
   5   8  -6   -3.34   28.07   0
  -4  -8   6  153.79   27.39   0
   4   8  -6  148.31   27.44   0
   4   8  -6  106.53   27.16   0
  -4  -8   6  132.57   27.15   0
   3   8  -6   18.82   25.22   0
   3   8  -6    6.94   25.84   0
  -3  -8   6    8.22   17.59   0
  -3  -8   6    6.85   25.41   0
  -2  -8   6    0.22   16.94   0
   2   8  -6    3.64   17.07   0
  -2  -8   6   -0.91   17.05   0
   2   8  -6   -0.69   17.07   0
   1   8  -6   57.82   17.29   0
  -1  -8   6   87.98   24.61   0
  -1  -8   6  136.13   23.85   0
   1   8  -6  114.12   24.93   0
   0   8  -6  172.17   17.97   0
   0   8  -6  197.11   18.95   0
   0  -8   6  236.08   25.56   0
   0  -8   6  154.37   18.21   0
  -1   8  -6   81.40   24.62   0
   1  -8   6   90.92   17.65   0
   1  -8   6   79.73   17.70   0
  -1   8  -6   81.17   24.61   0
  -2   8  -6  -10.20   23.61   0
   2  -8   6  -15.58   23.85   0
  -2   8  -6    9.11   17.05   0
   2  -8   6   15.55   23.99   0
   3  -8   6    7.07   24.03   0
  -3   8  -6   17.72   17.20   0
  -3   8  -6   19.47   24.04   0
   3  -8   6   -4.84   24.25   0
   4  -8   6  117.88   18.70   0
  -4   8  -6  128.20   17.94   0
  -4   8  -6  118.87   18.69   0
   5  -8   6    0.32   18.42   0
  -5   8  -6   10.54   25.77   0
  -5   8  -6    0.64   18.56   0
  -6   8  -6    5.54   27.77   0
  -6   8  -6   22.42   19.88   0
   6  -8   6   22.73   19.64   0
  -7   8  -6    5.00   21.75   0
  -7   8  -6   11.32   21.64   0
   7  -8   6   -2.54   22.18   0
  -8  -7   6   10.64   45.02   0
  -8  -7   6    1.88   31.27   0
  -7  -7   6   21.21   30.18   0
  -7  -7   6   15.34   35.53   0
   7   7  -6   16.68   30.01   0
   6   7  -6   52.80   27.67   0
  -6  -7   6   50.79   33.39   0
  -6  -7   6   35.60   28.46   0
   5   7  -6   95.14   18.09   0
  -5  -7   6   88.75   25.52   0
  -5  -7   6   95.57   17.96   0
  -4  -7   6   12.71   23.92   0
  -4  -7   6   16.57   24.26   0
   4   7  -6    5.73   24.34   0
   4   7  -6   21.06   23.79   0
  -3  -7   6   23.88   22.57   0
   3   7  -6   35.78   22.87   0
   3   7  -6   25.52   23.80   0
  -3  -7   6   14.90   16.70   0
  -2  -7   6   20.92   22.65   0
   2   7  -6   19.85   22.84   0
  -2  -7   6   24.49   22.71   0
   2   7  -6   -6.80   23.00   0
  -1  -7   6   52.15   22.20   0
  -1  -7   6   52.65   22.40   0
   1   7  -6   38.89   15.87   0
   1   7  -6   66.70   22.64   0
   0  -7   6  138.32   22.95   0
   0   7  -6   84.05   16.34   0
   0   7  -6  121.33   23.87   0
   0  -7   6  115.60   16.82   0
  -1   7  -6   58.03   16.54   0
   1  -7   6   45.98   16.16   0
  -1   7  -6   52.76   16.35   0
   1  -7   6   49.53   16.42   0
  -2   7  -6   10.41   22.21   0
   2  -7   6   23.11   15.73   0
  -2   7  -6    6.11   15.77   0
   2  -7   6   27.58   22.00   0
  -3   7  -6   19.56   15.91   0
  -3   7  -6   19.61   22.30   0
   3  -7   6   30.39   22.40   0
   3  -7   6   23.54   16.07   0
   4  -7   6   -5.53   23.64   0
  -4   7  -6   -4.99   24.30   0
   4  -7   6  -24.02   24.43   0
  -4   7  -6    8.77   16.64   0
   5  -7   6   72.48   17.87   0
  -5   7  -6  114.32   18.03   0
  -5   7  -6   94.81   18.08   0
  -6   7  -6   36.11   18.11   0
  -6   7  -6   63.36   18.12   0
   6  -7   6   35.04   18.10   0
  -7   7  -6   15.73   20.65   0
  -7   7  -6   10.55   20.42   0
   7  -7   6   11.49   20.57   0
  -8   7  -6   15.82   31.21   0
  -8   7  -6   32.14   31.60   0
  -8  -6   6    2.72   36.41   0
  -8  -6   6   -3.20   29.75   0
   7   6  -6   10.14   26.81   0
  -7  -6   6   10.56   33.11   0
  -7  -6   6    5.91   27.42   0
  -6  -6   6   71.56   27.16   0
   6   6  -6   46.27   18.92   0
  -6  -6   6   57.26   25.12   0
  -5  -6   6   90.15   24.42   0
   5   6  -6  101.03   24.32   0
  -5  -6   6   90.09   30.17   0
  -4  -6   6   99.06   23.75   0
  -4  -6   6  118.34   23.66   0
   4   6  -6  111.04   24.01   0
   4   6  -6  167.86   23.62   0
   3   6  -6  149.28   22.48   0
  -3  -6   6  212.03   22.95   0
  -3  -6   6  217.79   23.53   0
   3   6  -6  193.47   17.49   0
   2   6  -6    6.36   21.43   0
  -2  -6   6    1.75   21.58   0
   2   6  -6   17.67   21.70   0
  -2  -6   6    9.38   20.72   0
  -1  -6   6  165.03   23.16   0
  -1  -6   6  119.68   16.14   0
   1   6  -6  136.66   17.07   0
   1   6  -6  132.39   22.32   0
   0  -6   6  782.71   25.51   0
   0   6  -6  796.77   26.80   0
   0   6  -6  709.38   20.55   0
   0  -6   6  798.72   26.77   0
  -1   6  -6  157.81   22.20   0
   1  -6   6  171.31   22.18   0
   1  -6   6  183.99   22.11   0
  -1   6  -6  125.89   15.93   0
  -2   6  -6   13.63   14.65   0
  -2   6  -6   14.53   21.18   0
   2  -6   6   20.45   20.62   0
   2  -6   6    6.05   21.14   0
  -3   6  -6  185.51   16.66   0
   3  -6   6  256.35   23.10   0
   3  -6   6  211.55   17.20   0
  -3   6  -6  208.72   22.84   0
  -4   6  -6  121.23   23.27   0
   4  -6   6  122.21   23.19   0
   4  -6   6  138.08   22.93   0
  -4   6  -6  138.00   23.07   0
  -5   6  -6   67.68   17.50   0
  -5   6  -6  128.11   23.51   0
   5  -6   6   55.56   17.77   0
  -6   6  -6   83.44   24.22   0
  -6   6  -6   81.32   25.17   0
   6  -6   6   86.82   25.17   0
  -7   6  -6   -6.11   27.64   0
  -7   6  -6   -0.24   26.00   0
  -8   6  -6   20.50   29.56   0
  -8   6  -6   25.31   29.48   0
  -9  -5   6   19.36   31.59   0
  -9  -5   6   20.66   38.91   0
  -8  -5   6    4.15   28.87   0
  -8  -5   6    1.32   28.75   0
  -7  -5   6   23.83   26.00   0
  -7  -5   6   31.86   26.97   0
   6   5  -6  108.11   24.95   0
  -6  -5   6  115.85   25.51   0
  -6  -5   6   85.62   30.21   0
   5   5  -6  113.99   23.58   0
  -5  -5   6  118.31   23.90   0
  -5  -5   6   92.90   23.92   0
  -4  -5   6   92.20   22.02   0
   4   5  -6   78.23   26.86   0
  -4  -5   6   76.34   22.09   0
   4   5  -6   81.74   21.56   0
   3   5  -6    0.10   20.85   0
  -3  -5   6   18.22   20.77   0
   3   5  -6   12.03   21.06   0
  -3  -5   6   13.26   14.80   0
  -2  -5   6   23.48   20.71   0
   2   5  -6   21.47   21.01   0
  -2  -5   6    7.31   14.53   0
   2   5  -6   15.63   14.80   0
  -1  -5   6   76.11   20.55   0
  -1  -5   6   46.71   20.98   0
   1   5  -6   57.60   21.23   0
   1   5  -6   73.55   21.72   0
   0   5  -6  395.76   22.78   0
   0  -5   6  408.47   22.58   0
   0   5  -6  399.33   23.13   0
   0  -5   6  388.48   22.70   0
  -1   5  -6   57.62   14.74   0
  -1   5  -6   79.46   20.26   0
   1  -5   6   59.31   20.15   0
   1  -5   6   63.23   20.37   0
   2  -5   6    2.75   14.55   0
   2  -5   6   25.20   20.93   0
  -2   5  -6    2.69   20.27   0
  -2   5  -6   18.77   21.10   0
  -3   5  -6    6.65   21.16   0
   3  -5   6   19.55   14.38   0
   3  -5   6   25.16   21.24   0
  -3   5  -6   25.64   20.35   0
  -4   5  -6   75.70   15.82   0
  -4   5  -6   88.17   22.12   0
   4  -5   6   72.20   16.21   0
   4  -5   6   92.58   22.41   0
  -5   5  -6   97.48   16.66   0
   5  -5   6  119.28   23.19   0
  -5   5  -6  108.48   22.98   0
  -6   5  -6  128.61   24.02   0
  -6   5  -6  132.40   23.60   0
  -7   5  -6   55.47   25.67   0
  -7   5  -6   21.07   17.50   0
  -8   5  -6    4.82   27.75   0
  -8   5  -6   15.21   19.79   0
  -9   5  -6   17.62   31.21   0
  -9   5  -6   30.81   30.95   0
  -9  -4   6   28.82   29.78   0
  -9  -4   6    5.42   30.16   0
  -9  -4   6    2.29   29.62   0
  -8  -4   6   36.16   27.46   0
  -8  -4   6   10.41   27.94   0
  -7  -4   6   47.51   26.32   0
  -7  -4   6   25.14   25.63   0
  -6  -4   6   26.48   23.83   0
  -6  -4   6   14.25   23.29   0
   5   4  -6   80.89   26.72   0
  -5  -4   6   90.57   27.76   0
  -5  -4   6   58.23   22.85   0
   4   4  -6  323.07   24.66   0
  -4  -4   6  244.95   23.70   0
  -4  -4   6  337.58   24.82   0
   3   4  -6    4.04   20.87   0
  -3  -4   6   12.09   20.70   0
   3   4  -6   -1.26   20.85   0
  -3  -4   6    3.71   20.70   0
  -2  -4   6   17.61   21.20   0
   2   4  -6   14.45   21.67   0
   2   4  -6    9.79   21.31   0
  -2  -4   6   14.21   20.81   0
   1   4  -6  337.34   23.44   0
  -1  -4   6  385.77   23.57   0
   1   4  -6  241.10   16.96   0
  -1  -4   6  385.91   22.97   0
   0  -4   6 1565.24   30.43   0
   0   4  -6 1354.51   29.51   0
   0  -4   6 1162.60   24.83   0
   0   4  -6 1377.71   29.99   0
   1  -4   6  443.00   22.48   0
  -1   4  -6  357.62   22.40   0
  -1   4  -6  298.24   17.09   0
   1  -4   6  410.08   23.25   0
  -2   4  -6   11.27   19.76   0
  -2   4  -6   24.09   21.19   0
   2  -4   6   20.47   20.99   0
   2  -4   6   11.48   20.13   0
  -3   4  -6    6.89   14.36   0
   3  -4   6  -16.59   20.57   0
   3  -4   6   13.76   19.96   0
  -3   4  -6    0.52   20.45   0
  -4   4  -6  373.63   23.29   0
  -4   4  -6  338.46   22.78   0
   4  -4   6  398.81   23.79   0
   4  -4   6  344.13   23.18   0
   5  -4   6   77.71   22.26   0
  -5   4  -6   61.49   15.87   0
  -5   4  -6   69.87   22.37   0
   5  -4   6   65.34   16.08   0
  -6   4  -6   37.28   22.25   0
  -6   4  -6   37.61   22.91   0
  -7   4  -6   61.71   23.99   0
  -7   4  -6   39.24   24.89   0
  -8   4  -6   43.64   27.23   0
  -8   4  -6   23.57   25.81   0
  -9   4  -6   -1.26   29.22   0
  -9   4  -6   13.05   20.49   0
 -10  -3   6   26.93   32.71   0
 -10  -3   6   34.41   40.46   0
 -10  -3   6   35.42   33.12   0
 -10  -3   6   18.08   32.38   0
  -9  -3   6   37.94   28.36   0
  -9  -3   6   16.44   28.60   0
  -9  -3   6   20.46   28.65   0
  -8  -3   6   17.02   26.61   0
  -8  -3   6   18.41   26.31   0
  -8  -3   6   20.93   26.56   0
  -7  -3   6   23.91   24.59   0
  -7  -3   6   23.71   24.69   0
  -6  -3   6   12.91   21.91   0
  -6  -3   6   20.00   27.73   0
  -5  -3   6  100.79   22.04   0
  -5  -3   6  143.45   22.90   0
  -4  -3   6  153.51   22.49   0
  -4  -3   6  198.39   23.65   0
   4   3  -6  181.55   22.72   0
   3   3  -6   27.16   22.18   0
  -3  -3   6   34.40   22.70   0
   3   3  -6   41.91   21.47   0
  -3  -3   6   53.65   22.37   0
  -2  -3   6  910.60   31.52   0
   2   3  -6  832.43   27.60   0
   2   3  -6  934.17   31.98   0
  -2  -3   6  694.60   22.24   0
  -1  -3   6 1001.24   28.66   0
  -1  -3   6 1045.13   31.09   0
   1   3  -6 1021.89   30.91   0
   1   3  -6  918.99   28.77   0
   0  -3   6  466.55   26.04   0
   0  -3   6  481.76   24.75   0
   0   3  -6  444.18   25.82   0
   0   3  -6  438.49   24.67   0
  -1   3  -6  850.53   23.04   0
   1  -3   6  865.05   22.15   0
  -1   3  -6  822.54   21.80   0
   1  -3   6 1041.92   28.91   0
   2  -3   6  827.86   21.99   0
   2  -3   6 1135.56   27.51   0
  -2   3  -6 1032.11   27.22   0
  -2   3  -6 1020.12   27.22   0
   3  -3   6   39.27   15.45   0
   3  -3   6   40.04   20.28   0
  -3   3  -6   17.34   15.43   0
  -3   3  -6   56.60   20.45   0
  -4   3  -6  212.41   21.48   0
   4  -3   6  220.23   15.75   0
  -4   3  -6  201.24   22.10   0
  -5   3  -6  152.22   21.31   0
  -5   3  -6  155.33   21.71   0
   5  -3   6  165.15   21.83   0
  -6   3  -6   10.98   21.88   0
  -6   3  -6   13.44   16.04   0
  -7   3  -6   19.43   16.51   0
  -7   3  -6   24.23   24.20   0
  -8   3  -6   27.22   26.37   0
  -8   3  -6   14.27   25.83   0
  -9   3  -6   21.81   19.79   0
  -9   3  -6   30.31   19.94   0
 -10   3  -6   19.20   32.01   0
 -10   3  -6   18.05   22.58   0
 -10  -2   6   12.78   31.69   0
 -10  -2   6    6.88   31.87   0
 -10  -2   6    6.41   31.36   0
 -10  -2   6    5.40   31.91   0
  -9  -2   6    3.30   28.73   0
  -9  -2   6   18.46   28.64   0
  -9  -2   6    7.38   28.23   0
  -8  -2   6   18.07   26.29   0
  -8  -2   6   26.60   26.57   0
  -8  -2   6    4.83   26.58   0
  -7  -2   6   61.58   28.99   0
  -7  -2   6   54.50   23.74   0
  -7  -2   6   48.85   23.70   0
  -6  -2   6   45.42   15.67   0
  -6  -2   6   69.34   22.77   0
  -5  -2   6  107.29   21.61   0
  -5  -2   6  118.60   22.04   0
  -4  -2   6  218.50   23.50   0
  -4  -2   6  233.54   24.54   0
   3   2  -6  291.90   28.14   0
  -3  -2   6  240.26   24.34   0
  -3  -2   6  254.95   22.36   0
   2   2  -6   76.58   22.29   0
  -2  -2   6   77.35   27.12   0
  -2  -2   6   81.77   22.45   0
   2   2  -6   91.86   27.35   0
  -1  -2   6 1729.68   43.08   0
   1   2  -6 1694.62   42.79   0
   1   2  -6 1326.91   30.20   0
  -1  -2   6 1852.17   37.58   0
   0   2  -6 1288.95   33.24   0
   0   2  -6 1289.12   35.09   0
   0  -2   6 1294.43   35.23   0
   0  -2   6 1269.66   32.73   0
  -1   2  -6 2057.06   36.30   0
   1  -2   6 1580.86   31.59   0
  -1   2  -6 2085.03   38.95   0
   1  -2   6 2175.29   36.44   0
  -2   2  -6   71.75   22.31   0
  -2   2  -6   72.68   15.76   0
   2  -2   6   68.92   16.07   0
   2  -2   6   92.97   21.62   0
  -3   2  -6  295.36   22.46   0
  -3   2  -6  302.10   22.41   0
   3  -2   6  264.20   16.94   0
  -4   2  -6  278.23   22.57   0
   4  -2   6  246.10   16.18   0
  -4   2  -6  231.49   16.23   0
  -5   2  -6  114.90   15.94   0
  -5   2  -6   85.99   15.98   0
   5  -2   6  139.25   22.08   0
  -6   2  -6   75.56   21.66   0
  -6   2  -6   79.68   22.30   0
  -7   2  -6   42.88   16.33   0
  -7   2  -6   60.80   22.62   0
  -8   2  -6    1.49   25.64   0
  -8   2  -6   11.26   18.14   0
  -9   2  -6   14.54   20.32   0
  -9   2  -6   20.51   27.94   0
  -9   2  -6   12.08   28.54   0
 -10   2  -6    4.46   31.46   0
 -10   2  -6    3.60   21.79   0
 -10   2  -6   10.58   31.62   0
 -10  -1   6    6.64   31.05   0
 -10  -1   6   14.02   21.87   0
 -10  -1   6    3.41   31.28   0
 -10  -1   6    3.03   21.60   0
  -9  -1   6   19.80   27.83   0
  -9  -1   6   11.02   27.94   0
  -8  -1   6   28.46   25.52   0
  -8  -1   6   11.77   25.52   0
  -7  -1   6  196.45   25.64   0
  -7  -1   6  209.22   25.76   0
  -6  -1   6  137.55   23.20   0
  -6  -1   6  147.81   23.12   0
  -5  -1   6   76.56   21.52   0
  -5  -1   6   91.41   21.40   0
  -4  -1   6  183.70   23.73   0
  -4  -1   6  205.75   24.12   0
  -3  -1   6  115.24   21.30   0
  -3  -1   6   94.78   27.77   0
  -3  -1   6  112.58   27.76   0
  -2  -1   6  136.39   24.05   0
   1   1  -6  221.79   19.76   0
   1   1  -6  233.83   33.85   0
  -1  -1   6  255.29   25.99   0
   0   1  -6  496.98   29.87   0
   0   1  -6  508.68   29.79   0
   0  -1   6  447.84   22.75   0
  -1   1  -6  305.40   25.85   0
   1  -1   6  299.08   26.08   0
  -1   1  -6  222.98   19.63   0
   2  -1   6  126.71   17.17   0
  -2   1  -6  117.58   17.53   0
  -2   1  -6  124.70   16.36   0
  -3   1  -6  100.20   21.25   0
  -3   1  -6   83.79   15.24   0
   3  -1   6  124.53   20.99   0
   4  -1   6  255.83   21.63   0
  -4   1  -6  249.80   22.10   0
  -4   1  -6  193.20   16.05   0
  -5   1  -6  123.40   21.82   0
  -5   1  -6  139.09   21.58   0
   5  -1   6  118.79   21.58   0
  -6   1  -6  166.65   22.63   0
  -6   1  -6  175.44   22.40   0
  -7   1  -6  175.05   17.85   0
  -7   1  -6  156.95   17.72   0
  -8   1  -6   20.77   24.96   0
  -8   1  -6    1.41   24.65   0
  -8   1  -6   11.26   17.02   0
  -9   1  -6   30.40   27.42   0
  -9   1  -6   19.72   19.35   0
  -9   1  -6   14.74   28.22   0
 -10   1  -6   12.59   30.34   0
 -10   1  -6    8.32   30.71   0
 -10   1  -6    9.46   31.08   0
 -10   0   6   -6.53   30.62   0
 -10   0   6   20.37   31.63   0
 -10   0   6    3.44   30.65   0
  -9   0   6   37.41   28.02   0
  -9   0   6   34.34   27.69   0
  -9   0   6   36.71   27.63   0
  -8   0   6    1.06   25.30   0
  -8   0   6    4.04   25.76   0
  -7   0   6    9.17   23.35   0
  -7   0   6    4.56   23.04   0
  -6   0   6  309.68   29.10   0
  -6   0   6  293.63   24.51   0
  -5   0   6   11.66   20.62   0
  -4   0   6   35.20   21.39   0
  -3   0   6 4311.41   66.76   0
   2   0  -6   20.21   29.91   0
  -2   0   6   20.04   25.85   0
  -1   0   6   14.43   27.29   0
  -1   0   6   12.61   24.75   0
   1   0  -6   17.95   29.05   0
   0   0  -6 1969.50   47.42   0
   0   0   6 1815.57   45.60   0
   0   0  -6 1868.05   40.99   0
   0   0   6 1771.77   40.22   0
  -1   0  -6   23.63   16.63   0
   1   0   6   22.99   23.11   0
  -1   0  -6   23.62   24.32   0
  -2   0  -6   23.72   21.81   0
  -2   0  -6   21.09   21.93   0
   2   0   6   26.26   21.29   0
  -3   0  -6 5175.23   54.68   0
  -3   0  -6 4881.70   43.07   0
   3   0   6 5483.98   55.96   0
  -4   0  -6   41.63   22.28   0
  -4   0  -6   37.22   20.39   0
   4   0   6   34.30   22.30   0
  -5   0  -6    9.65   14.31   0
  -5   0  -6   11.39   20.57   0
  -6   0  -6  311.42   23.65   0
  -6   0  -6  283.40   17.61   0
  -7   0  -6  -10.34   23.82   0
  -7   0  -6    8.04   23.14   0
  -7   0  -6   14.88   16.43   0
  -8   0  -6   -5.30   24.83   0
  -8   0  -6   11.75   17.69   0
  -8   0  -6   14.89   25.20   0
  -9   0  -6   44.65   18.86   0
  -9   0  -6   38.00   26.21   0
  -9   0  -6   34.14   28.24   0
 -10   0  -6    1.89   21.66   0
 -10   0  -6   -5.92   21.51   0
 -10   0  -6   12.75   31.06   0
 -10   1   6   14.93   30.71   0
 -10   1   6   -2.07   21.88   0
 -10   1   6    4.72   22.02   0
  -9   1   6    8.25   19.69   0
  -9   1   6   15.33   27.48   0
  -9   1   6   18.35   27.34   0
  -8   1   6   30.77   24.96   0
  -7   1   6  202.80   25.02   0
  -6   1   6  153.56   22.45   0
  -5   1   6  123.87   21.56   0
  -4   1   6  277.49   28.93   0
   4  -1  -6  192.91   24.10   0
  -3   1   6  105.30   21.83   0
   3  -1  -6   98.16   21.99   0
  -2   1   6  122.88   22.79   0
   2  -1  -6  138.33   22.90   0
  -1   1   6  286.14   26.22   0
   1  -1  -6  281.30   26.35   0
   0   1   6  421.00   22.42   0
   0  -1  -6  653.10   31.27   0
   0   1   6  624.24   29.91   0
   1   1   6  362.61   25.84   0
  -1  -1  -6  246.32   25.30   0
   1   1   6  247.17   24.86   0
  -1  -1  -6  326.31   26.41   0
   2   1   6  181.41   22.77   0
  -2  -1  -6  189.17   23.19   0
  -2  -1  -6  139.59   27.03   0
   2   1   6  122.63   22.12   0
  -3  -1  -6   86.11   22.06   0
  -3  -1  -6  133.61   21.63   0
   3   1   6   99.68   21.95   0
  -4  -1  -6  271.58   22.00   0
   4   1   6  227.20   23.86   0
  -4  -1  -6  243.67   28.42   0
  -5  -1  -6  101.68   21.19   0
  -5  -1  -6  108.84   26.13   0
  -6  -1  -6  108.44   16.12   0
  -6  -1  -6  177.78   28.06   0
  -7  -1  -6  216.02   19.04   0
  -7  -1  -6  182.97   25.06   0
  -8  -1  -6   12.62   24.76   0
  -8  -1  -6   22.40   30.80   0
  -9  -1  -6   28.85   26.97   0
  -9  -1  -6   21.31   34.02   0
  -9  -1  -6   28.68   26.67   0
 -10  -1  -6    7.91   21.77   0
 -10  -1  -6    3.79   30.67   0
 -10  -1  -6  -20.15   30.11   0
 -10   2   6    8.40   31.71   0
 -10   2   6   -2.57   31.51   0
 -10   2   6   37.75   31.80   0
  -9   2   6    5.85   27.94   0
  -9   2   6   28.30   28.12   0
  -8   2   6   12.88   17.31   0
  -8   2   6   15.29   24.85   0
  -7   2   6   49.51   24.15   0
  -6   2   6   67.28   21.79   0
   5  -2  -6  119.69   21.43   0
  -5   2   6  127.25   21.43   0
   4  -2  -6  265.37   23.81   0
  -4   2   6  293.47   24.03   0
  -3   2   6  229.24   17.11   0
   3  -2  -6  270.73   22.92   0
   2  -2  -6   80.35   21.87   0
  -2   2   6   60.92   15.88   0
   1  -2  -6 2291.24   40.91   0
  -1   2   6 2328.76   41.17   0
   0   2   6 1504.99   36.70   0
   0  -2  -6 1427.32   35.82   0
   1   2   6 1435.04   38.17   0
  -1  -2  -6 1728.70   30.93   0
   1   2   6 2254.06   37.26   0
   2   2   6   83.71   14.74   0
   2   2   6   67.42   26.60   0
  -2  -2  -6   74.00   14.77   0
  -3  -2  -6  323.99   22.71   0
   3   2   6  237.10   29.15   0
  -3  -2  -6  197.33   29.13   0
   3   2   6  344.60   22.30   0
  -4  -2  -6  299.28   22.32   0
   4   2   6  209.57   16.42   0
  -4  -2  -6  205.46   32.55   0
  -5  -2  -6  140.71   21.36   0
  -5  -2  -6  100.48   27.91   0
  -6  -2  -6   50.51   15.88   0
  -6  -2  -6   59.47   28.61   0
  -7  -2  -6   58.04   17.62   0
  -7  -2  -6   46.47   24.17   0
  -8  -2  -6   10.93   18.11   0
  -8  -2  -6   16.31   26.02   0
  -9  -2  -6    8.44   27.68   0
  -9  -2  -6   15.00   34.28   0
 -10  -2  -6   10.38   30.41   0
 -10  -2  -6    2.89   39.46   0
 -10  -2  -6   -4.19   21.48   0
 -10   3   6   12.80   23.16   0
 -10   3   6   38.09   32.03   0
  -9   3   6   38.87   28.54   0
  -9   3   6   30.11   29.07   0
  -8   3   6   21.87   25.67   0
  -8   3   6   36.04   25.58   0
  -7   3   6   28.18   23.59   0
  -7   3   6   26.13   17.13   0
  -6   3   6   13.26   21.97   0
   6  -3  -6   22.14   22.18   0
   5  -3  -6  111.25   16.54   0
  -5   3   6  147.54   22.37   0
   4  -3  -6  222.63   22.85   0
  -4   3   6  240.85   22.49   0
   3  -3  -6   40.72   19.95   0
  -3   3   6   59.56   19.80   0
  -2   3   6 1094.51   28.12   0
   2  -3  -6  809.78   22.05   0
  -1   3   6 1154.77   29.88   0
   1  -3  -6  895.79   23.51   0
   0   3   6  408.82   19.77   0
   0  -3  -6  423.68   20.26   0
  -1  -3  -6 1016.70   23.59   0
   1   3   6  992.14   23.19   0
   2   3   6  682.88   36.70   0
  -2  -3  -6 1143.13   28.56   0
   2   3   6 1131.90   27.76   0
   3   3   6   72.01   20.20   0
  -3  -3  -6   51.08   20.79   0
  -4  -3  -6  209.19   16.57   0
   4   3   6  226.97   21.48   0
   5   3   6  106.57   15.78   0
  -5  -3  -6  128.64   16.08   0
  -6  -3  -6   15.68   22.93   0
  -7  -3  -6   10.83   16.66   0
  -7  -3  -6   16.78   49.03   0
  -7  -3  -6   14.18   49.55   0
  -8  -3  -6   17.24   47.27   0
  -8  -3  -6   28.74   25.97   0
  -8  -3  -6   25.91   47.46   0
  -9  -3  -6   21.04   51.04   0
  -9  -3  -6   43.69   28.65   0
  -9  -3  -6   21.02   55.24   0
 -10  -3  -6   24.87   31.87   0
  -9   4   6   -1.39   20.90   0
  -9   4   6  -20.32   28.94   0
  -8   4   6   36.37   19.23   0
  -8   4   6   37.17   26.23   0
   7  -4  -6   29.43   18.16   0
  -7   4   6   50.39   17.97   0
  -7   4   6   39.43   17.90   0
  -6   4   6   26.86   22.40   0
  -6   4   6   24.32   15.72   0
   6  -4  -6   15.03   15.80   0
   5  -4  -6   85.78   22.42   0
  -5   4   6   66.92   16.09   0
   4  -4  -6  343.82   25.01   0
  -4   4   6  372.82   24.69   0
   3  -4  -6   -3.40   20.06   0
  -3   4   6   13.31   19.99   0
   2  -4  -6    0.68   19.81   0
  -2   4   6   16.38   14.22   0
  -1   4   6  421.25   23.17   0
   1  -4  -6  350.04   17.46   0
   0  -4  -6 1315.72   25.17   0
   0   4   6 1339.93   24.96   0
   1   4   6  412.73   24.75   0
  -1  -4  -6  425.24   25.33   0
   2   4   6   14.75   20.76   0
   2   4   6   16.75   27.74   0
  -2  -4  -6   23.40   15.11   0
   3   4   6   -6.18   14.77   0
  -3  -4  -6   -0.91   21.36   0
   4   4   6  346.78   23.61   0
  -4  -4  -6  362.24   23.98   0
   5   4   6   71.70   22.15   0
  -5  -4  -6   63.35   16.07   0
  -6  -4  -6   19.53   17.48   0
   6   4   6   20.79   24.43   0
  -7  -4  -6   34.47   17.73   0
  -8  -4  -6   28.56   25.84   0
  -9  -4  -6   -4.49   20.34   0
  -9   5   6   34.67   30.36   0
  -9   5   6   15.46   31.42   0
  -8   5   6    7.77   19.74   0
  -8   5   6   18.40   19.81   0
   7  -5  -6   25.83   25.71   0
  -7   5   6   49.56   24.56   0
  -7   5   6   35.47   18.30   0
   6  -5  -6  109.62   24.23   0
  -6   5   6  132.32   24.23   0
  -6   5   6  105.93   17.23   0
  -5   5   6  118.54   23.79   0
   5  -5  -6  106.46   23.69   0
  -5   5   6  106.81   16.63   0
   4  -5  -6  103.43   22.57   0
  -4   5   6   65.05   16.02   0
  -4   5   6   95.41   22.13   0
  -3   5   6   23.01   20.72   0
   3  -5  -6    4.21   14.70   0
  -2   5   6    8.99   15.03   0
   2  -5  -6   17.99   14.24   0
  -1   5   6   65.98   15.70   0
   1  -5  -6   63.61   15.32   0
   0   5   6  460.97   24.92   0
   0   5   6  371.93   18.10   0
   0  -5  -6  361.38   17.78   0
  -1  -5  -6   50.65   21.63   0
   1   5   6   70.53   21.42   0
   1   5   6   66.59   15.26   0
  -2  -5  -6    6.77   21.14   0
   2   5   6    8.21   20.35   0
   2   5   6    4.88   20.82   0
   3   5   6    8.46   39.78   0
  -3  -5  -6   31.35   21.92   0
   3   5   6    7.43   39.40   0
   3   5   6    9.92   15.05   0
   4   5   6  101.33   22.04   0
  -4  -5  -6  101.91   22.80   0
   5   5   6  119.65   22.93   0
  -5  -5  -6   88.61   16.90   0
   6   5   6  123.71   23.79   0
  -6  -5  -6  117.27   24.44   0
  -7  -5  -6   35.05   26.13   0
  -8  -5  -6   12.13   27.96   0
  -9  -5  -6    7.80   30.20   0
   8  -6  -6   14.18   20.66   0
  -8   6   6    8.43   29.06   0
  -8   6   6   -0.95   21.16   0
  -7   6   6    8.77   27.29   0
  -7   6   6   11.43   18.63   0
   7  -6  -6   -0.28   19.63   0
  -6   6   6   79.84   17.47   0
  -6   6   6   78.18   25.34   0
   6  -6  -6   56.98   18.23   0
   5  -6  -6   90.53   24.55   0
  -5   6   6  133.41   23.96   0
  -5   6   6   96.93   17.49   0
   4  -6  -6  110.66   17.71   0
  -4   6   6  150.49   23.45   0
  -4   6   6  102.39   18.00   0
  -3   6   6  262.09   23.48   0
   3  -6  -6  224.21   23.28   0
  -3   6   6  241.21   17.09   0
  -2   6   6    0.98   15.06   0
  -2   6   6   10.57   21.29   0
   2  -6  -6    1.12   14.96   0
  -1   6   6  195.72   23.64   0
   1  -6  -6  195.51   22.28   0
  -1   6   6  144.72   16.23   0
   0  -6  -6  818.74   26.06   0
   0   6   6  975.34   26.68   0
   0   6   6  939.27   27.96   0
  -1  -6  -6  173.24   22.52   0
   1   6   6  160.80   22.49   0
   1   6   6  130.01   22.13   0
   2   6   6    2.43   21.64   0
   2   6   6   21.18   14.98   0
  -2  -6  -6    7.32   15.05   0
   3   6   6  162.62   34.53   0
  -3  -6  -6  267.00   23.50   0
   3   6   6  216.97   16.78   0
   4   6   6  113.76   16.78   0
  -4  -6  -6   98.06   17.02   0
  -5  -6  -6  123.08   24.84   0
   5   6   6  107.07   24.46   0
   6   6   6   66.82   25.12   0
  -6  -6  -6   85.36   25.66   0
  -7  -6  -6   25.74   18.45   0
   7   6   6   -4.29   25.66   0
  -8  -6  -6   -1.66   20.37   0
  -8   7   6   14.51   30.95   0
   8  -7  -6   13.62   30.89   0
  -8   7   6   13.99   22.05   0
  -7   7   6   36.28   28.33   0
  -7   7   6   31.09   19.68   0
   7  -7  -6   19.36   28.51   0
   6  -7  -6   35.49   18.82   0
  -6   7   6   72.49   26.37   0
  -6   7   6   93.27   26.73   0
   5  -7  -6   93.87   18.32   0
  -5   7   6  112.40   18.64   0
  -5   7   6  155.01   25.33   0
   4  -7  -6   -0.31   23.65   0
  -4   7   6   19.64   23.85   0
  -4   7   6   12.97   16.67   0
  -3   7   6   28.96   22.44   0
  -3   7   6   18.97   16.50   0
   3  -7  -6   17.43   15.65   0
  -2   7   6   24.75   23.11   0
   2  -7  -6    6.09   22.85   0
  -2   7   6   27.26   23.34   0
  -1   7   6   71.83   22.35   0
  -1   7   6   55.99   22.64   0
   1  -7  -6   44.99   15.94   0
   0   7   6   91.26   16.43   0
   0  -7  -6  116.49   16.64   0
   0   7   6  132.55   23.35   0
  -1  -7  -6   58.71   22.44   0
   1   7   6   78.60   22.51   0
   1   7   6   64.96   21.94   0
   2   7   6   29.05   23.04   0
   2   7   6   20.21   22.80   0
  -2  -7  -6   18.26   23.08   0
   3   7   6   19.27   29.94   0
  -3  -7  -6   19.03   23.15   0
   3   7   6   32.63   15.93   0
  -4  -7  -6    6.64   17.36   0
   4   7   6    7.10   23.98   0
   5   7   6  108.16   26.39   0
  -5  -7  -6  124.19   26.57   0
   6   7   6   48.33   25.91   0
  -6  -7  -6   34.19   26.38   0
  -7  -7  -6   20.71   29.02   0
   7   7   6   14.71   28.76   0
   8   7   6    3.62   22.39   0
  -8  -7  -6   30.09   32.25   0
  -7   8   6    2.62   29.83   0
  -7   8   6    8.22   31.43   0
   7  -8  -6    3.92   31.33   0
  -6   8   6   12.45   27.69   0
  -6   8   6   17.41   20.28   0
   6  -8  -6    5.13   20.12   0
   5  -8  -6   14.31   27.35   0
  -5   8   6    5.93   27.53   0
  -5   8   6    4.21   26.42   0
  -4   8   6  162.31   27.18   0
   4  -8  -6  144.80   27.22   0
  -4   8   6  193.68   27.56   0
  -3   8   6    9.59   24.90   0
  -3   8   6   -8.22   24.41   0
   3  -8  -6   12.55   16.99   0
   2  -8  -6    9.03   16.52   0
  -2   8   6    8.43   17.29   0
  -2   8   6    8.13   16.82   0
   1  -8  -6  100.58   23.68   0
  -1   8   6  107.20   23.95   0
  -1   8   6   80.35   17.06   0
   0  -8  -6  221.45   24.63   0
   0   8   6  190.60   18.41   0
   0   8   6  260.26   25.04   0
   1   8   6  100.18   25.02   0
   1   8   6   91.47   23.94   0
  -1  -8  -6   91.96   23.72   0
  -2  -8  -6   -3.46   23.73   0
   2   8   6    2.74   16.92   0
   2   8   6    1.84   24.10   0
  -3  -8  -6   10.50   24.18   0
   3   8   6    1.46   16.86   0
   3   8   6    6.25   29.69   0
   4   8   6  143.94   26.92   0
  -4  -8  -6  123.82   19.59   0
   5   8   6   -9.21   26.82   0
  -5  -8  -6   -0.01   27.17   0
  -6  -8  -6   26.08   20.39   0
   6   8   6   16.18   28.25   0
   7   8   6   12.44   30.90   0
  -7  -8  -6    1.61   31.43   0
  -6   9   6   13.45   31.22   0
   6  -9  -6   13.40   30.89   0
  -6   9   6   -5.48   22.26   0
  -5   9   6   38.81   21.54   0
   5  -9  -6   32.04   29.59   0
  -5   9   6   48.01   29.26   0
  -4   9   6    2.44   20.27   0
  -4   9   6    4.78   26.99   0
   4  -9  -6    3.61   19.80   0
   3  -9  -6   -6.58   18.42   0
  -3   9   6   13.37   26.35   0
  -3   9   6    8.54   25.77   0
   2  -9  -6   26.38   17.88   0
  -2   9   6   46.91   25.58   0
  -2   9   6   32.57   26.33   0
  -1   9   6   59.36   25.34   0
  -1   9   6   62.91   26.18   0
   1  -9  -6   50.61   17.61   0
   0   9   6   14.63   24.61   0
   0  -9  -6    2.06   24.65   0
   0   9   6   27.94   24.70   0
   1   9   6   47.71   26.55   0
  -1  -9  -6   75.92   25.33   0
   1   9   6   50.59   18.06   0
  -2  -9  -6   27.14   25.61   0
   2   9   6   17.16   26.74   0
   2   9   6   41.20   18.49   0
  -3  -9  -6   11.89   27.30   0
   3   9   6    1.60   32.15   0
   3   9   6    2.86   27.29   0
   4   9   6    5.09   19.78   0
  -4  -9  -6    3.59   19.71   0
  -5  -9  -6   28.24   21.06   0
   5   9   6   47.49   29.51   0
  -6  -9  -6   -0.07   31.06   0
   6   9   6   15.46   30.93   0
   5 -10  -6   -2.78   32.23   0
  -5  10   6    5.79   22.97   0
  -5  10   6   -5.63   31.33   0
   4 -10  -6   33.27   21.33   0
  -4  10   6   41.20   30.08   0
  -4  10   6   30.01   21.60   0
   3 -10  -6  -19.27   29.39   0
  -3  10   6   17.14   28.84   0
  -3  10   6    6.98   20.78   0
  -2  10   6    3.04   19.67   0
  -2  10   6    7.90   28.04   0
   2 -10  -6   10.28   19.26   0
   1 -10  -6   17.27   26.60   0
  -1  10   6    8.74   27.24   0
  -1  10   6   16.81   19.96   0
   0 -10  -6  125.02   27.43   0
   0  10   6   98.08   19.81   0
   0  10   6  110.96   28.78   0
   1  10   6   15.65   28.93   0
  -1 -10  -6    1.84   18.68   0
   1  10   6    0.45   18.62   0
   2  10   6    4.90   28.25   0
   2  10   6   -2.16   28.96   0
  -2 -10  -6    5.42   20.53   0
   3  10   6   13.72   36.09   0
  -3 -10  -6   -4.50   20.76   0
   3  10   6   13.49   29.00   0
  -4 -10  -6   40.55   30.47   0
   4  10   6   19.00   30.72   0
   5  10   6    6.67   31.95   0
  -5 -10  -6   14.09   22.51   0
   2 -11  -6   -4.84   21.37   0
  -2  11   6   -7.38   30.15   0
  -2  11   6   18.15   31.67   0
  -1  11   6   36.59   31.18   0
   1 -11  -6   35.53   30.17   0
  -1  11   6   21.45   30.55   0
   0 -11  -6   15.72   29.49   0
   0  11   6   -0.71   29.86   0
   0  11   6    5.84   21.97   0
  -1 -11  -6    7.50   31.09   0
   1  11   6   25.31   31.46   0
   1  11   6    7.34   31.38   0
  -2 -11  -6   16.95   31.49   0
   2  11   6   32.72   31.58   0
   2  11   6   13.21   39.14   0
  -2 -11   7   -3.81   33.37   0
   2  11  -7    1.44   22.57   0
   2  11  -7   15.10   33.28   0
  -2 -11   7    9.19   32.18   0
   1  11  -7   10.20   31.34   0
  -1 -11   7    3.98   31.66   0
   1  11  -7   -0.84   32.28   0
  -1 -11   7   -3.86   31.76   0
   0  11  -7   11.99   31.40   0
   0 -11   7    9.06   30.91   0
   0  11  -7   -9.16   22.02   0
   1 -11   7  -13.60   31.21   0
  -1  11  -7    7.01   22.17   0
  -1  11  -7    6.35   21.97   0
  -2  11  -7  -15.80   32.49   0
  -2  11  -7   -0.52   31.54   0
   2 -11   7   10.23   31.59   0
  -4 -10   7   22.46   31.22   0
  -4 -10   7   12.32   21.78   0
   4  10  -7    0.19   31.20   0
   4  10  -7    1.33   30.75   0
  -3 -10   7   22.96   29.71   0
  -3 -10   7   14.56   30.16   0
   3  10  -7    6.76   29.99   0
   3  10  -7    5.50   30.26   0
   2  10  -7   31.95   28.67   0
  -2 -10   7   19.07   28.78   0
   2  10  -7   12.53   28.88   0
  -2 -10   7   21.34   20.35   0
   1  10  -7   11.58   19.91   0
  -1 -10   7  -23.54   27.99   0
  -1 -10   7   -4.34   29.13   0
   1  10  -7    3.89   20.49   0
   0  10  -7    7.65   27.54   0
   0 -10   7    4.02   19.34   0
   0  10  -7    6.76   27.64   0
   0 -10   7   -1.00   27.70   0
   1 -10   7   11.69   27.91   0
  -1  10  -7    7.78   19.92   0
  -1  10  -7   -0.49   19.70   0
   1 -10   7    4.26   19.61   0
  -2  10  -7   12.03   28.68   0
  -2  10  -7   14.76   19.93   0
   2 -10   7   36.20   28.43   0
  -3  10  -7    7.31   29.13   0
  -3  10  -7  -12.18   29.61   0
   3 -10   7   -1.43   20.74   0
   4 -10   7   33.03   31.18   0
  -4  10  -7    3.64   31.40   0
  -4  10  -7   -1.68   21.60   0
   6   9  -7    7.48   31.55   0
  -6  -9   7    2.72   31.84   0
  -6  -9   7    4.71   39.91   0
   5   9  -7    2.88   36.66   0
  -5  -9   7   16.33   30.10   0
  -5  -9   7    3.36   29.87   0
   5   9  -7    3.14   30.31   0
  -4  -9   7    2.24   27.86   0
   4   9  -7   -0.50   27.92   0
   4   9  -7   -1.63   20.23   0
  -4  -9   7    3.04   28.37   0
  -3  -9   7   75.88   27.61   0
   3   9  -7   40.58   26.87   0
   3   9  -7   65.88   27.69   0
  -3  -9   7   59.06   27.71   0
  -2  -9   7   10.44   26.89   0
  -2  -9   7   32.01   27.36   0
   2   9  -7   17.28   19.06   0
   2   9  -7   20.34   19.26   0
   1   9  -7   52.07   26.88   0
  -1  -9   7   66.80   18.86   0
   1   9  -7   72.55   26.63   0
  -1  -9   7   67.04   26.92   0
   0  -9   7   14.36   25.47   0
   0  -9   7   23.27   25.44   0
   0   9  -7    3.70   25.83   0
   0   9  -7    9.85   25.55   0
   1  -9   7   57.14   25.61   0
   1  -9   7   72.47   18.94   0
  -1   9  -7   62.37   25.93   0
  -1   9  -7   55.95   18.81   0
  -2   9  -7   22.28   18.01   0
  -2   9  -7    6.68   26.20   0
   2  -9   7   34.43   25.70   0
   2  -9   7   52.93   26.33   0
   3  -9   7   57.93   20.07   0
  -3   9  -7   73.67   20.12   0
  -3   9  -7   68.90   27.00   0
   3  -9   7   82.10   27.41   0
   4  -9   7   19.50   18.81   0
  -4   9  -7   -0.39   26.31   0
  -4   9  -7   20.65   19.94   0
   5  -9   7   23.58   28.18   0
  -5   9  -7  -13.33   19.73   0
  -5   9  -7  -16.56   29.09   0
  -6   9  -7   -4.25   30.87   0
  -6   9  -7   -1.39   21.60   0
   6  -9   7   10.86   21.91   0
  -7  -8   7   14.22   31.50   0
  -7  -8   7    9.89   38.43   0
   7   8  -7   10.53   31.32   0
  -6  -8   7   14.06   36.46   0
   6   8  -7   -5.46   30.06   0
  -6  -8   7    0.16   30.30   0
   5   8  -7   26.31   27.85   0
  -5  -8   7   25.71   27.87   0
  -5  -8   7   27.32   28.48   0
   5   8  -7   31.48   28.56   0
  -4  -8   7   52.26   25.88   0
  -4  -8   7   50.04   26.82   0
   4   8  -7   57.19   25.95   0
   4   8  -7   40.53   26.83   0
  -3  -8   7   47.79   25.15   0
   3   8  -7   56.66   25.54   0
   3   8  -7   25.72   25.53   0
  -3  -8   7   55.43   25.31   0
  -2  -8   7  100.37   24.78   0
   2   8  -7  100.63   17.99   0
  -2  -8   7   99.75   24.57   0
   2   8  -7   69.65   17.90   0
  -1  -8   7   18.08   23.79   0
   1   8  -7   10.29   23.99   0
  -1  -8   7   25.79   23.86   0
   1   8  -7   17.82   24.05   0
   0   8  -7   12.78   23.59   0
   0  -8   7    8.57   23.66   0
   0   8  -7   12.17   24.33   0
   0  -8   7    2.23   17.02   0
  -1   8  -7   24.51   23.77   0
  -1   8  -7   29.31   17.23   0
   1  -8   7   34.82   16.92   0
   1  -8   7   50.32   24.16   0
  -2   8  -7   90.38   25.09   0
   2  -8   7  102.68   25.22   0
  -2   8  -7   80.47   24.66   0
   2  -8   7  103.16   17.62   0
   3  -8   7   58.54   24.34   0
   3  -8   7   46.47   24.12   0
  -3   8  -7   36.07   17.22   0
  -3   8  -7   41.98   23.71   0
  -4   8  -7   45.68   25.49   0
   4  -8   7   42.51   25.53   0
  -4   8  -7   36.87   17.81   0
  -5   8  -7   32.67   18.64   0
   5  -8   7   43.63   26.39   0
  -5   8  -7   65.45   26.13   0
   6  -8   7   21.85   28.47   0
  -6   8  -7    4.07   28.27   0
  -6   8  -7   16.67   20.32   0
  -7   8  -7   12.36   22.39   0
   7  -8   7   18.97   22.45   0
  -7   8  -7   -3.57   21.78   0
  -8  -7   7    8.31   44.41   0
  -8  -7   7   -7.58   31.59   0
  -7  -7   7    4.10   36.16   0
  -7  -7   7   15.13   30.14   0
   7   7  -7    8.46   29.50   0
  -6  -7   7   24.52   33.94   0
   6   7  -7   17.93   27.42   0
  -6  -7   7   27.33   27.48   0
   5   7  -7   12.41   18.00   0
  -5  -7   7   24.18   30.43   0
  -5  -7   7   19.59   26.06   0
  -4  -7   7   41.51   24.35   0
  -4  -7   7   33.01   25.16   0
   4   7  -7   27.48   25.18   0
   4   7  -7   40.39   24.28   0
  -3  -7   7  149.69   24.51   0
  -3  -7   7  165.40   24.35   0
   3   7  -7  116.21   24.30   0
   3   7  -7  177.10   24.49   0
  -2  -7   7  225.84   25.16   0
  -2  -7   7  242.21   23.97   0
   2   7  -7  176.04   25.21   0
   2   7  -7  240.42   24.26   0
  -1  -7   7   83.26   22.36   0
  -1  -7   7  103.16   22.95   0
   1   7  -7   88.04   23.35   0
   1   7  -7   76.33   22.50   0
   0  -7   7    1.60   22.29   0
   0   7  -7   -0.59   22.33   0
   0  -7   7   -0.14   22.32   0
   0   7  -7   11.09   22.28   0
  -1   7  -7   95.93   23.33   0
   1  -7   7   88.95   23.08   0
   1  -7   7   82.06   23.89   0
  -1   7  -7   91.33   23.87   0
  -2   7  -7  204.62   23.78   0
   2  -7   7  171.10   17.47   0
  -2   7  -7  172.13   17.34   0
   2  -7   7  257.89   23.92   0
   3  -7   7  184.43   23.43   0
   3  -7   7  123.95   16.98   0
  -3   7  -7  127.26   17.13   0
  -3   7  -7  121.06   16.89   0
   4  -7   7   33.47   16.99   0
   4  -7   7   40.87   24.52   0
  -4   7  -7   35.83   24.44   0
  -4   7  -7   49.40   23.66   0
  -5   7  -7    6.89   17.13   0
   5  -7   7    2.51   24.60   0
  -5   7  -7   24.22   24.30   0
  -6   7  -7   14.31   18.76   0
   6  -7   7   28.83   26.32   0
  -6   7  -7   22.01   25.55   0
  -7   7  -7    7.60   20.05   0
  -7   7  -7   -6.03   29.25   0
  -8   7  -7   15.00   31.53   0
  -8   7  -7    5.05   31.75   0
  -8  -6   7   32.05   31.48   0
  -8  -6   7   32.21   37.51   0
  -7  -6   7   20.29   34.15   0
  -7  -6   7   26.74   28.71   0
   6   6  -7    0.25   25.54   0
  -6  -6   7    3.39   24.62   0
  -6  -6   7    6.70   26.02   0
   5   6  -7   22.25   24.83   0
  -5  -6   7   53.12   24.95   0
  -5  -6   7   36.81   29.87   0
   4   6  -7   36.65   22.99   0
  -4  -6   7   45.50   23.15   0
  -4  -6   7   46.00   23.52   0
   4   6  -7   50.20   23.41   0
   3   6  -7   95.77   23.13   0
  -3  -6   7  135.60   23.22   0
   3   6  -7  123.25   24.03   0
  -3  -6   7  134.18   23.15   0
  -2  -6   7   40.00   21.80   0
  -2  -6   7   41.37   21.64   0
   2   6  -7   44.91   22.30   0
   2   6  -7   22.65   21.95   0
  -1  -6   7   27.41   21.71   0
   1   6  -7    4.57   21.61   0
   1   6  -7   29.17   22.13   0
  -1  -6   7   21.90   15.07   0
   0  -6   7  -10.38   21.46   0
   0  -6   7   -7.78   14.93   0
   0   6  -7  -15.62   21.36   0
   0   6  -7    3.65   21.33   0
   1  -6   7   23.53   21.08   0
  -1   6  -7   16.02   14.97   0
  -1   6  -7   18.09   14.94   0
   1  -6   7   15.38   14.99   0
   2  -6   7   37.83   14.86   0
  -2   6  -7   47.00   21.56   0
  -2   6  -7   29.72   21.21   0
   2  -6   7   25.11   15.71   0
   3  -6   7  122.52   16.60   0
   3  -6   7  148.79   22.79   0
  -3   6  -7  134.32   22.82   0
  -3   6  -7  130.55   22.63   0
  -4   6  -7   38.65   22.58   0
   4  -6   7   42.82   22.55   0
  -4   6  -7   45.92   22.13   0
   4  -6   7   51.60   22.12   0
  -5   6  -7   44.72   16.94   0
   5  -6   7   56.16   17.11   0
  -5   6  -7   53.24   23.72   0
   5  -6   7   59.04   17.11   0
  -6   6  -7   -1.91   24.62   0
   6  -6   7   -0.39   17.59   0
  -6   6  -7   -0.54   16.85   0
  -7   6  -7   11.08   20.21   0
  -7   6  -7   36.23   26.26   0
  -8   6  -7   38.45   29.93   0
  -8   6  -7   71.04   30.20   0
  -9  -5   7   17.81   32.44   0
  -9  -5   7    3.19   39.54   0
  -8  -5   7    8.18   29.40   0
  -8  -5   7   24.67   34.88   0
  -7  -5   7   22.30   27.08   0
  -7  -5   7   51.42   27.24   0
  -6  -5   7   70.82   26.22   0
  -6  -5   7   47.36   25.13   0
   6   5  -7   59.98   25.56   0
   5   5  -7   44.70   27.97   0
  -5  -5   7   14.49   23.23   0
  -5  -5   7   30.06   23.55   0
  -4  -5   7   25.94   21.59   0
   4   5  -7   25.64   21.61   0
  -4  -5   7   40.23   21.76   0
   4   5  -7   33.23   21.48   0
  -3  -5   7  195.94   22.85   0
  -3  -5   7  158.76   22.38   0
   3   5  -7  147.98   22.44   0
   3   5  -7  188.85   22.92   0
  -2  -5   7  159.18   16.52   0
  -2  -5   7  135.24   16.35   0
   2   5  -7  223.47   23.34   0
   2   5  -7  147.89   22.46   0
   1   5  -7   14.65   20.37   0
   1   5  -7   -7.18   21.26   0
  -1  -5   7  -10.65   20.82   0
  -1  -5   7   -5.03   20.17   0
   0   5  -7    4.85   19.67   0
   0  -5   7    3.90   13.89   0
   0   5  -7    3.89   19.81   0
   0  -5   7   10.11   19.51   0
   1  -5   7   -8.80   19.74   0
   1  -5   7   -2.13   13.73   0
  -1   5  -7   14.87   19.84   0
  -1   5  -7   -7.46   13.79   0
   2  -5   7  191.38   22.04   0
  -2   5  -7  168.85   15.95   0
  -2   5  -7  166.89   16.26   0
   2  -5   7  201.48   16.35   0
   3  -5   7  169.04   16.46   0
   3  -5   7  233.83   22.15   0
  -3   5  -7  155.97   16.27   0
  -3   5  -7  168.43   16.17   0
   4  -5   7   23.17   15.74   0
  -4   5  -7   23.77   22.17   0
  -4   5  -7   49.14   21.94   0
   4  -5   7   31.07   15.95   0
  -5   5  -7   37.50   22.48   0
   5  -5   7   33.33   16.01   0
   5  -5   7   13.96   16.03   0
  -5   5  -7   27.81   22.48   0
  -6   5  -7   37.09   23.89   0
  -6   5  -7   53.33   17.19   0
  -7   5  -7   14.15   18.05   0
  -7   5  -7   13.62   18.44   0
  -8   5  -7   10.29   20.49   0
  -8   5  -7   10.34   27.60   0
  -9   5  -7   31.60   30.59   0
  -9   5  -7   -3.45   31.21   0
  -9  -4   7   21.08   30.45   0
  -9  -4   7   19.06   37.15   0
  -9  -4   7   15.73   30.63   0
  -8  -4   7  110.12   35.45   0
  -8  -4   7   56.74   28.32   0
  -7  -4   7   28.50   26.83   0
  -7  -4   7   31.82   26.61   0
  -6  -4   7    1.92   23.09   0
  -6  -4   7    8.21   23.16   0
   5   4  -7   15.61   21.96   0
  -5  -4   7   13.73   22.69   0
  -5  -4   7    3.37   21.82   0
   4   4  -7  167.86   23.20   0
  -4  -4   7  136.97   22.23   0
  -4  -4   7  179.49   23.42   0
  -3  -4   7  116.90   22.01   0
  -3  -4   7   99.95   21.63   0
   3   4  -7   67.47   15.72   0
   3   4  -7  104.49   21.74   0
  -2  -4   7  100.38   22.00   0
   2   4  -7   71.71   21.60   0
  -2  -4   7   89.52   21.34   0
   2   4  -7   64.94   22.08   0
  -1  -4   7   83.66   22.42   0
  -1  -4   7   68.44   20.03   0
   1   4  -7   68.96   22.71   0
   1   4  -7   36.96   14.44   0
   0  -4   7   -0.40   19.69   0
   0   4  -7   -3.87   13.82   0
   0  -4   7    7.47   19.26   0
   0   4  -7    0.62   19.39   0
   1  -4   7   86.89   20.61   0
   1  -4   7   44.01   14.92   0
  -1   4  -7   68.15   20.75   0
  -1   4  -7   46.64   14.66   0
   2  -4   7  122.22   21.03   0
  -2   4  -7   72.71   15.07   0
   2  -4   7  109.76   21.35   0
  -2   4  -7   87.37   20.83   0
  -3   4  -7   83.84   15.79   0
   3  -4   7  129.52   21.15   0
  -3   4  -7  114.99   21.29   0
   3  -4   7  112.29   22.11   0
   4  -4   7  173.49   22.16   0
  -4   4  -7  123.08   16.14   0
   4  -4   7  161.22   16.28   0
  -4   4  -7  157.68   15.96   0
   5  -4   7   13.66   15.41   0
  -5   4  -7   10.55   22.12   0
  -5   4  -7    7.20   15.31   0
  -6   4  -7    0.12   22.50   0
  -6   4  -7    9.01   23.61   0
  -7   4  -7   21.49   24.10   0
  -7   4  -7   24.41   24.80   0
  -8   4  -7  103.90   27.78   0
  -8   4  -7   83.26   26.38   0
  -9   4  -7   26.19   29.44   0
  -9   4  -7   23.62   29.71   0
 -10  -3   7   -0.35   33.14   0
 -10  -3   7    8.83   33.22   0
 -10  -3   7    4.09   33.64   0
 -10  -3   7    2.73   32.96   0
  -9  -3   7   11.77   28.14   0
  -9  -3   7   15.81   27.88   0
  -9  -3   7    9.96   28.50   0
  -8  -3   7   19.29   32.89   0
  -8  -3   7    3.39   26.42   0
  -8  -3   7    6.78   26.61   0
  -7  -3   7   36.26   25.36   0
  -7  -3   7   43.84   30.56   0
  -6  -3   7   44.08   22.96   0
  -6  -3   7   52.77   23.53   0
  -5  -3   7   75.07   21.91   0
  -5  -3   7   85.10   23.42   0
   4   3  -7   23.55   20.64   0
  -4  -3   7   28.48   26.22   0
  -4  -3   7   34.76   21.19   0
  -3  -3   7  502.89   27.66   0
   3   3  -7  452.90   25.32   0
   3   3  -7  519.63   27.62   0
  -3  -3   7  470.91   25.71   0
  -2  -3   7  361.36   22.78   0
  -2  -3   7  355.92   26.16   0
   2   3  -7  437.67   31.51   0
   2   3  -7  337.70   23.06   0
   1   3  -7  455.61   25.98   0
  -1  -3   7  456.40   23.94   0
   1   3  -7  336.11   18.56   0
  -1  -3   7  452.96   25.95   0
   0   3  -7   93.87   21.41   0
   0  -3   7   76.96   22.08   0
   0  -3   7  108.52   22.31   0
   0   3  -7   71.39   22.51   0
   1  -3   7  391.32   18.79   0
  -1   3  -7  388.50   18.06   0
  -1   3  -7  507.18   24.27   0
   1  -3   7  375.43   18.01   0
  -2   3  -7  430.33   23.68   0
   2  -3   7  395.99   23.11   0
  -2   3  -7  416.54   22.60   0
   2  -3   7  358.90   17.57   0
   3  -3   7  578.85   24.73   0
  -3   3  -7  625.83   23.63   0
  -3   3  -7  523.34   24.48   0
   3  -3   7  634.61   23.44   0
   4  -3   7   28.92   14.52   0
  -4   3  -7    8.75   14.68   0
  -4   3  -7   30.69   14.15   0
  -5   3  -7  101.31   21.32   0
   5  -3   7   89.38   15.49   0
  -5   3  -7   63.91   15.58   0
  -6   3  -7   28.56   22.80   0
  -6   3  -7   57.80   23.27   0
  -7   3  -7   43.88   16.75   0
  -7   3  -7   48.51   24.64   0
  -8   3  -7    8.47   25.73   0
  -8   3  -7   18.08   26.40   0
  -9   3  -7   20.99   20.19   0
  -9   3  -7    3.24   28.33   0
 -10   3  -7   15.87   32.76   0
 -10   3  -7    9.00   23.11   0
 -10  -2   7   -1.03   31.07   0
 -10  -2   7    8.36   32.47   0
 -10  -2   7    9.05   32.16   0
 -10  -2   7   -2.34   30.97   0
  -9  -2   7   -0.77   27.86   0
  -9  -2   7  -10.32   29.02   0
  -9  -2   7   -2.84   28.24   0
  -8  -2   7  144.48   32.72   0
  -8  -2   7  168.92   27.66   0
  -8  -2   7  124.04   27.13   0
  -7  -2   7   70.56   23.94   0
  -7  -2   7   64.87   24.14   0
  -7  -2   7   72.41   24.22   0
  -6  -2   7    6.32   22.94   0
  -6  -2   7    9.89   22.36   0
  -6  -2   7    7.75   28.01   0
  -5  -2   7   19.01   20.78   0
  -5  -2   7   20.52   21.83   0
  -4  -2   7  108.71   22.33   0
  -4  -2   7  105.57   23.21   0
   3   2  -7  374.67   30.77   0
  -3  -2   7  379.20   23.25   0
  -3  -2   7  397.52   32.15   0
  -2  -2   7  129.71   24.36   0
   2   2  -7  170.24   22.04   0
  -2  -2   7  152.87   22.17   0
   2   2  -7  163.64   29.99   0
  -1  -2   7   90.38   22.36   0
   1   2  -7   92.90   26.56   0
   1   2  -7   69.01   16.86   0
  -1  -2   7   76.12   16.99   0
   0  -2   7   59.35   15.77   0
   0  -2   7   89.91   22.75   0
   0   2  -7   84.36   22.78   0
   0   2  -7   96.11   22.79   0
  -1   2  -7   89.69   15.56   0
   1  -2   7   89.71   15.68   0
   1  -2   7  111.96   22.99   0
  -1   2  -7   67.61   16.32   0
  -2   2  -7  214.12   22.82   0
   2  -2   7  149.56   16.19   0
  -2   2  -7  202.98   22.60   0
  -3   2  -7  438.44   22.69   0
   3  -2   7  473.12   22.76   0
  -3   2  -7  321.20   17.41   0
   4  -2   7  145.74   20.77   0
  -4   2  -7  131.56   21.70   0
  -4   2  -7  122.49   20.84   0
  -5   2  -7   17.81   21.31   0
   5  -2   7   29.31   21.23   0
  -5   2  -7   23.12   14.95   0
  -6   2  -7   21.01   21.55   0
  -6   2  -7    4.79   15.36   0
  -7   2  -7   93.84   22.89   0
  -7   2  -7   66.05   16.45   0
  -8   2  -7  114.66   19.39   0
  -8   2  -7  145.06   19.40   0
  -9   2  -7   11.89   27.28   0
  -9   2  -7   19.90   27.90   0
  -9   2  -7    6.07   29.24   0
 -10   2  -7    9.16   30.92   0
 -10   2  -7    6.49   30.81   0
 -10   2  -7   10.50   31.27   0
 -10  -1   7   11.99   31.20   0
 -10  -1   7   -3.99   31.14   0
 -10  -1   7   10.62   31.38   0
 -10  -1   7   16.89   31.00   0
  -9  -1   7   -1.15   28.72   0
  -9  -1   7   -1.83   28.80   0
  -9  -1   7   -2.99   27.93   0
  -8  -1   7   10.93   26.16   0
  -8  -1   7   19.53   26.42   0
  -7  -1   7   38.50   23.32   0
  -7  -1   7   29.10   23.21   0
  -6  -1   7  310.99   30.69   0
  -6  -1   7  257.16   25.33   0
  -5  -1   7  158.48   23.04   0
  -5  -1   7  181.09   23.01   0
  -4  -1   7  142.19   27.14   0
  -4  -1   7  127.35   20.72   0
  -4  -1   7  133.41   27.14   0
  -3  -1   7  278.63   35.73   0
  -3  -1   7  351.71   22.54   0
  -3  -1   7  322.91   35.97   0
  -2  -1   7 1455.41   28.73   0
   1   1  -7  372.72   26.83   0
  -1  -1   7  358.39   26.47   0
   1   1  -7  309.85   33.98   0
   0   1  -7    4.92   23.97   0
   0   1  -7   16.93   21.67   0
   0  -1   7   18.54   23.53   0
  -1   1  -7  360.10   26.64   0
   1  -1   7  310.87   19.75   0
  -1   1  -7  305.51   20.51   0
  -2   1  -7 1855.96   34.48   0
  -2   1  -7 1895.39   35.14   0
   2  -1   7 2035.41   35.71   0
   3  -1   7  387.34   22.85   0
  -3   1  -7  381.77   23.42   0
  -3   1  -7  395.74   23.11   0
  -4   1  -7  152.59   21.99   0
  -4   1  -7  175.32   20.93   0
   4  -1   7  179.87   20.95   0
   5  -1   7  246.91   23.00   0
  -5   1  -7  194.27   22.89   0
  -5   1  -7  222.68   22.65   0
  -6   1  -7  249.12   23.86   0
  -6   1  -7  288.54   23.83   0
  -7   1  -7   52.53   23.07   0
  -7   1  -7   51.05   22.50   0
  -7   1  -7   41.49   16.02   0
  -8   1  -7   10.77   25.82   0
  -8   1  -7   20.36   25.48   0
  -8   1  -7   14.71   24.56   0
  -9   1  -7    7.38   27.52   0
  -9   1  -7    1.84   19.94   0
  -9   1  -7    9.40   28.12   0
 -10   1  -7    7.29   31.21   0
 -10   1  -7  -15.60   30.81   0
 -10   1  -7    7.86   31.27   0
 -10   0   7   17.82   30.89   0
 -10   0   7   15.94   31.39   0
 -10   0   7    3.26   31.21   0
  -9   0   7    8.79   27.88   0
  -9   0   7    5.88   27.67   0
  -8   0   7  152.12   27.21   0
  -8   0   7  158.97   27.11   0
  -7   0   7  275.95   26.59   0
  -7   0   7  291.95   26.06   0
  -6   0   7   10.13   21.47   0
  -6   0   7   12.09   26.07   0
  -5   0   7  182.88   23.00   0
  -4   0   7   16.93   20.95   0
  -3   0   7  318.52   31.27   0
  -2   0   7   20.84   22.22   0
  -2   0   7   14.80   30.02   0
   2   0  -7   15.67   29.27   0
  -1   0   7   80.76   27.29   0
   1   0  -7   83.00   28.81   0
  -1   0   7   84.94   23.57   0
   0   0  -7    0.30   17.33   0
   0   0  -7    4.08   15.03   0
   0   0   7   -9.53   24.09   0
   0   0   7    4.63   14.79   0
   1   0   7   52.19   17.05   0
  -1   0  -7   67.63   17.27   0
  -1   0  -7   77.41   24.48   0
  -2   0  -7   13.59   21.66   0
   2   0   7   19.86   21.23   0
  -2   0  -7   10.67   21.26   0
   3   0   7  362.43   23.86   0
  -3   0  -7  402.36   23.38   0
  -3   0  -7  243.24   17.92   0
  -4   0  -7   12.67   21.39   0
   4   0   7    9.08   21.15   0
  -4   0  -7   22.01   20.14   0
  -5   0  -7  182.85   16.69   0
   5   0   7  140.60   16.94   0
  -5   0  -7  210.83   23.06   0
  -6   0  -7   -0.36   21.26   0
  -6   0  -7   11.43   21.30   0
  -7   0  -7  272.75   25.26   0
  -7   0  -7  298.31   25.57   0
  -7   0  -7  260.93   18.75   0
  -8   0  -7  139.34   18.96   0
  -8   0  -7  154.78   25.81   0
  -8   0  -7  167.25   27.10   0
  -9   0  -7   21.26   27.73   0
  -9   0  -7   18.93   34.41   0
  -9   0  -7   -5.77   27.57   0
 -10   0  -7   20.53   30.80   0
 -10   0  -7   -3.74   31.06   0
 -10   0  -7    6.70   30.84   0
 -10   1   7   10.68   31.17   0
 -10   1   7    3.03   31.18   0
 -10   1   7    9.23   22.07   0
  -9   1   7    1.17   28.13   0
  -9   1   7    7.56   28.81   0
  -9   1   7  -10.64   28.04   0
  -8   1   7   22.52   26.21   0
  -7   1   7   51.66   24.08   0
  -6   1   7  286.32   24.03   0
  -5   1   7  190.75   22.99   0
   4  -1  -7  138.43   23.15   0
  -4   1   7  155.22   23.19   0
  -3   1   7  405.65   30.35   0
   3  -1  -7  335.35   25.77   0
  -2   1   7 2067.30   47.29   0
   2  -1  -7 2042.91   46.60   0
   1  -1  -7  388.36   27.42   0
  -1   1   7  395.67   26.92   0
   0   1   7    9.52   16.21   0
   0  -1  -7   17.08   23.99   0
   0   1   7   13.72   22.89   0
  -1  -1  -7  340.90   26.15   0
   1   1   7  432.92   26.47   0
  -1  -1  -7  335.69   20.31   0
   1   1   7  308.45   25.84   0
   2   1   7 1647.37   38.26   0
  -2  -1  -7 1783.61   29.85   0
  -2  -1  -7 1728.18   42.17   0
   2   1   7 2150.67   34.95   0
  -3  -1  -7  338.01   17.65   0
  -3  -1  -7  279.22   24.91   0
   3   1   7  344.94   25.08   0
  -4  -1  -7  122.41   22.36   0
   4   1   7  149.79   22.79   0
  -4  -1  -7  153.66   15.50   0
  -5  -1  -7  206.13   22.24   0
  -5  -1  -7  165.64   22.44   0
  -6  -1  -7  245.12   25.12   0
  -6  -1  -7  284.45   23.94   0
  -7  -1  -7   43.26   24.30   0
  -7  -1  -7   46.50   22.94   0
  -8  -1  -7    9.88   25.54   0
  -8  -1  -7    3.75   17.68   0
  -9  -1  -7   -8.90   28.33   0
  -9  -1  -7    0.90   19.45   0
  -9  -1  -7    8.04   19.30   0
 -10  -1  -7    2.22   22.36   0
 -10  -1  -7    5.65   30.51   0
 -10  -1  -7   -1.46   22.32   0
 -10   2   7   -3.96   32.32   0
 -10   2   7   -8.49   22.83   0
 -10   2   7  -15.43   31.39   0
  -9   2   7   16.29   27.55   0
  -9   2   7    1.52   28.32   0
  -8   2   7  133.03   19.28   0
  -7   2   7   82.08   24.01   0
  -6   2   7    7.66   16.00   0
   5  -2  -7   22.90   20.43   0
  -5   2   7   11.44   20.88   0
  -4   2   7  142.32   21.97   0
   4  -2  -7  136.64   22.17   0
   3  -2  -7  312.91   19.10   0
  -3   2   7  422.86   25.77   0
   2  -2  -7  191.60   22.15   0
  -2   2   7  162.15   17.08   0
  -1   2   7   86.30   23.13   0
   1  -2  -7   84.94   16.95   0
   0   2   7  104.94   24.29   0
   0  -2  -7  100.63   25.23   0
   1   2   7   83.32   22.20   0
   1   2   7  105.35   22.98   0
  -1  -2  -7  113.00   17.04   0
   2   2   7  223.10   21.55   0
  -2  -2  -7  199.94   21.45   0
   2   2   7  130.53   23.26   0
   3   2   7  474.10   23.18   0
   3   2   7  363.63   30.03   0
  -3  -2  -7  335.42   29.96   0
  -3  -2  -7  492.34   23.83   0
  -4  -2  -7  143.35   21.81   0
  -4  -2  -7   90.01   27.16   0
   4   2   7  115.70   15.69   0
   4   2   7  103.70   22.52   0
  -5  -2  -7    6.59   21.37   0
  -5  -2  -7   14.17   26.43   0
  -6  -2  -7   -5.10   23.02   0
  -6  -2  -7    3.42   15.76   0
  -7  -2  -7   84.00   17.68   0
  -7  -2  -7   79.89   30.02   0
  -8  -2  -7  142.30   19.14   0
  -8  -2  -7  139.81   33.57   0
  -9  -2  -7   20.17   28.02   0
  -9  -2  -7   11.42   34.51   0
 -10  -2  -7    6.84   39.82   0
 -10  -2  -7    4.38   31.84   0
 -10  -2  -7    1.52   22.80   0
 -10   3   7   -0.72   31.49   0
 -10   3   7   -9.25   32.49   0
  -9   3   7   -1.24   20.35   0
  -9   3   7   -8.89   28.31   0
  -8   3   7   20.68   26.86   0
  -8   3   7   -8.74   25.86   0
  -7   3   7   43.46   24.27   0
   6  -3  -7   52.43   22.80   0
  -6   3   7   49.30   22.60   0
   5  -3  -7   90.75   22.82   0
  -5   3   7   96.00   22.70   0
   4  -3  -7   36.83   20.70   0
  -4   3   7   30.28   20.55   0
   3  -3  -7  575.52   24.45   0
  -3   3   7  605.82   24.48   0
  -2   3   7  456.23   23.63   0
   2  -3  -7  445.18   23.42   0
  -1   3   7  582.33   25.32   0
   1  -3  -7  532.67   25.15   0
   0  -3  -7   89.46   23.59   0
   0   3   7  117.31   22.73   0
  -1  -3  -7  552.10   25.38   0
   1   3   7  535.92   24.58   0
   2   3   7  312.55   28.98   0
   2   3   7  450.82   23.88   0
  -2  -3  -7  446.63   24.64   0
   3   3   7  627.10   24.54   0
   3   3   7  445.22   41.97   0
  -3  -3  -7  521.81   19.28   0
   4   3   7   39.61   14.42   0
  -4  -3  -7   44.04   20.83   0
   5   3   7   84.90   21.76   0
  -5  -3  -7   79.05   16.15   0
  -6  -3  -7   55.94   22.35   0
  -7  -3  -7   27.43   58.83   0
  -7  -3  -7   44.40   16.89   0
  -8  -3  -7    5.11   56.69   0
  -8  -3  -7    8.74   25.76   0
  -8  -3  -7    2.96   57.03   0
  -9  -3  -7    4.99   19.97   0
 -10  -3  -7   -1.47   31.83   0
  -9   4   7   27.44   29.43   0
  -9   4   7   22.62   29.63   0
  -8   4   7  125.04   27.66   0
  -8   4   7   92.40   27.48   0
  -7   4   7   23.01   24.97   0
   7  -4  -7    5.74   25.14   0
  -7   4   7   23.93   17.61   0
   6  -4  -7   10.22   22.05   0
  -6   4   7   -1.18   22.12   0
   5  -4  -7   14.56   15.58   0
  -5   4   7    5.95   15.48   0
   4  -4  -7  174.93   23.48   0
  -4   4   7  175.92   23.43   0
   3  -4  -7  123.18   20.90   0
  -3   4   7  127.66   20.87   0
   2  -4  -7  121.84   20.55   0
  -2   4   7  103.69   20.79   0
  -1   4   7   89.10   20.60   0
   1  -4  -7   62.90   14.64   0
   0  -4  -7   -0.46   20.00   0
   0   4   7    2.35   14.07   0
   1   4   7   71.54   16.16   0
  -1  -4  -7   81.52   16.72   0
  -2  -4  -7  123.61   22.44   0
   2   4   7   73.73   15.36   0
   3   4   7  139.69   21.87   0
   3   4   7   84.65   44.19   0
  -3  -4  -7  139.96   22.62   0
   3   4   7   80.82   42.31   0
  -4  -4  -7  206.39   22.88   0
   4   4   7  183.38   22.32   0
   5   4   7   20.42   15.02   0
  -5  -4  -7   28.36   21.83   0
  -6  -4  -7   20.18   23.67   0
   6   4   7    7.79   16.62   0
  -7  -4  -7   17.70   24.98   0
  -8  -4  -7   95.62   26.41   0
  -9  -4  -7   37.92   29.58   0
  -9   5   7   -2.63   31.50   0
  -9   5   7   -2.32   21.89   0
   8  -5  -7    7.78   20.27   0
  -8   5   7   34.04   28.38   0
  -8   5   7   -0.09   20.60   0
  -7   5   7   46.88   25.16   0
  -7   5   7   47.48   26.32   0
   7  -5  -7   51.08   26.37   0
   6  -5  -7   48.85   24.58   0
  -6   5   7   59.34   24.70   0
  -6   5   7   72.47   17.38   0
  -5   5   7   46.85   15.93   0
   5  -5  -7   45.13   23.09   0
  -5   5   7   33.33   23.04   0
  -4   5   7   45.19   22.80   0
   4  -5  -7   38.38   22.59   0
   3  -5  -7  225.90   21.78   0
  -3   5   7  225.53   22.23   0
   2  -5  -7  225.24   22.04   0
  -2   5   7  178.51   16.32   0
   1  -5  -7   -0.51   14.66   0
  -1   5   7   -0.48   20.87   0
   0  -5  -7   -1.80   20.99   0
   0   5   7    0.38   21.08   0
   1   5   7   -2.92   14.54   0
  -1  -5  -7   17.11   14.88   0
   1   5   7   -2.28   20.37   0
   2   5   7  189.18   27.80   0
  -2  -5  -7  222.13   22.44   0
   2   5   7  171.40   16.01   0
   3   5   7  133.01   40.36   0
  -3  -5  -7  227.25   22.80   0
   3   5   7  200.53   22.27   0
   3   5   7  145.90   40.53   0
   4   5   7   26.43   22.16   0
  -4  -5  -7   22.13   16.07   0
   5   5   7   33.74   16.01   0
  -5  -5  -7   33.61   22.45   0
   6   5   7   55.55   17.35   0
  -6  -5  -7   59.15   17.85   0
  -7  -5  -7   26.99   25.73   0
  -8  -5  -7   -0.11   20.15   0
  -9  -5  -7   -4.00   22.58   0
  -8   6   7   27.50   30.60   0
  -8   6   7   29.79   30.08   0
   8  -6  -7   30.66   30.48   0
  -7   6   7   39.09   18.75   0
   7  -6  -7   19.36   28.09   0
  -7   6   7   27.21   27.92   0
  -6   6   7   -3.90   17.20   0
   6  -6  -7    7.65   17.59   0
  -6   6   7    7.32   24.76   0
  -5   6   7   57.82   25.13   0
   5  -6  -7   39.61   18.00   0
  -5   6   7   74.28   24.43   0
   4  -6  -7   40.43   17.65   0
  -4   6   7   55.69   16.23   0
  -4   6   7   66.22   24.60   0
  -3   6   7  129.13   16.97   0
   3  -6  -7  137.00   23.24   0
  -3   6   7  177.66   22.77   0
   2  -6  -7   37.71   21.76   0
  -2   6   7   37.66   15.76   0
  -2   6   7   48.84   22.12   0
   1  -6  -7   28.69   14.84   0
  -1   6   7   16.09   21.67   0
  -1   6   7   13.11   21.17   0
   0   6   7    9.41   20.69   0
   0   6   7  -12.95   14.72   0
   0  -6  -7    2.62   14.86   0
   1   6   7   44.01   21.55   0
  -1  -6  -7   35.59   21.62   0
   1   6   7   27.48   20.70   0
  -2  -6  -7   31.93   15.50   0
   2   6   7   43.25   27.91   0
   2   6   7   73.66   21.32   0
   3   6   7   97.31   33.80   0
  -3  -6  -7  176.01   23.46   0
   3   6   7  103.11   33.01   0
   3   6   7  146.71   22.92   0
   4   6   7   35.79   15.99   0
  -4  -6  -7   40.14   16.40   0
   5   6   7   31.85   17.17   0
  -5  -6  -7   49.93   24.21   0
   6   6   7   -5.28   17.77   0
  -6  -6  -7    4.94   18.21   0
   7   6   7   34.67   27.06   0
  -7  -6  -7   22.96   27.70   0
  -8  -6  -7   17.31   30.62   0
  -8   7   7   -0.67   32.27   0
  -8   7   7   -0.77   32.19   0
   8  -7  -7    3.67   31.47   0
   7  -7  -7   13.08   20.53   0
  -7   7   7   21.76   29.02   0
  -7   7   7   -5.37   28.46   0
  -6   7   7   24.38   18.70   0
   6  -7  -7   24.06   18.25   0
  -6   7   7   21.04   26.16   0
  -5   7   7   24.69   24.65   0
   5  -7  -7    6.53   17.93   0
  -5   7   7   16.81   18.13   0
  -4   7   7   25.39   17.04   0
   4  -7  -7   26.21   24.19   0
  -4   7   7   45.74   24.45   0
  -3   7   7  208.39   25.09   0
   3  -7  -7  142.83   16.90   0
  -3   7   7  177.41   23.80   0
  -2   7   7  268.72   24.54   0
   2  -7  -7  254.99   23.30   0
  -2   7   7  198.85   17.26   0
   1  -7  -7   64.00   16.57   0
  -1   7   7  122.83   23.28   0
  -1   7   7   94.70   22.67   0
   0  -7  -7    4.01   22.09   0
   0   7   7   17.88   21.87   0
   0   7   7    4.43   15.86   0
   1   7   7   93.06   16.47   0
  -1  -7  -7   63.48   16.49   0
   1   7   7   77.98   22.56   0
   2   7   7  192.77   24.86   0
  -2  -7  -7  279.65   24.96   0
   2   7   7  225.56   17.92   0
   3   7   7  122.30   31.60   0
  -3  -7  -7  160.35   24.48   0
   3   7   7  160.53   23.63   0
   4   7   7   30.89   24.27   0
  -4  -7  -7   27.89   24.44   0
   5   7   7    7.76   25.90   0
  -5  -7  -7   13.93   18.77   0
   6   7   7   17.13   19.09   0
  -6  -7  -7   28.74   27.69   0
   7   7   7    7.11   28.59   0
  -7  -7  -7   28.96   29.11   0
  -8  -7  -7   -4.22   32.53   0
   8   7   7    1.85   23.09   0
   7  -8  -7   14.38   31.82   0
  -7   8   7   18.16   21.16   0
  -7   8   7    5.68   22.45   0
  -6   8   7   25.80   27.75   0
  -6   8   7    0.63   20.43   0
   6  -8  -7   -0.73   20.59   0
   5  -8  -7   38.85   27.22   0
  -5   8   7   47.57   19.43   0
  -5   8   7   37.06   27.90   0
   4  -8  -7   40.94   25.75   0
  -4   8   7   72.43   26.46   0
  -4   8   7   56.06   26.17   0
   3  -8  -7   57.25   24.56   0
  -3   8   7   59.54   25.24   0
  -3   8   7   48.17   24.79   0
  -2   8   7  119.24   25.56   0
  -2   8   7   91.78   17.75   0
   2  -8  -7  102.70   17.60   0
  -1   8   7   30.63   23.82   0
  -1   8   7   26.51   16.61   0
   1  -8  -7   47.73   23.28   0
   0  -8  -7    5.11   16.64   0
   0   8   7    9.16   16.70   0
   0   8   7   11.59   23.72   0
  -1  -8  -7   27.23   24.34   0
   1   8   7   31.47   24.33   0
   1   8   7   20.01   17.48   0
   2   8   7   93.18   30.14   0
   2   8   7  104.68   24.44   0
  -2  -8  -7   92.22   17.63   0
   3   8   7   46.89   31.02   0
  -3  -8  -7   78.87   24.51   0
   3   8   7   55.53   17.13   0
  -4  -8  -7   42.02   18.79   0
   4   8   7   41.91   26.03   0
   5   8   7   32.51   27.15   0
  -5  -8  -7   37.97   27.52   0
  -6  -8  -7   10.77   28.47   0
   6   8   7   -9.12   28.10   0
  -7  -8  -7   12.59   31.21   0
   7   8   7    4.72   31.15   0
  -6   9   7    2.25   31.83   0
  -6   9   7   -0.38   31.54   0
   6  -9  -7   -5.11   31.32   0
   5  -9  -7  -24.68   29.59   0
  -5   9   7   -2.74   30.04   0
  -5   9   7    6.11   20.56   0
   4  -9  -7   -7.29   19.84   0
  -4   9   7   29.14   28.22   0
  -4   9   7    0.66   19.05   0
   3  -9  -7   45.39   19.94   0
  -3   9   7   60.63   20.13   0
  -3   9   7   67.50   26.43   0
   2  -9  -7   37.53   18.49   0
  -2   9   7   28.81   18.35   0
  -2   9   7   37.64   26.55   0
  -1   9   7   51.80   18.88   0
   1  -9  -7   64.23   18.49   0
  -1   9   7   87.08   25.97   0
   0   9   7   11.47   24.72   0
   0  -9  -7   -6.96   24.59   0
   0   9   7  -11.31   17.73   0
   1   9   7   70.59   27.11   0
  -1  -9  -7   87.45   25.95   0
   1   9   7   98.31   25.98   0
  -2  -9  -7   49.10   25.90   0
   2   9   7   23.29   27.13   0
   2   9   7   29.61   26.05   0
   3   9   7   59.33   33.19   0
  -3  -9  -7   53.78   27.98   0
   3   9   7   72.76   27.79   0
  -4  -9  -7   -1.02   19.94   0
   4   9   7  -14.42   27.97   0
   5   9   7   -2.82   20.86   0
  -5  -9  -7    4.15   20.97   0
  -6  -9  -7    6.51   22.38   0
   6   9   7  -10.29   31.43   0
  -4  10   7   14.21   21.60   0
   4 -10  -7    3.36   21.13   0
  -4  10   7   17.46   30.33   0
  -3  10   7   11.81   20.79   0
   3 -10  -7    4.99   29.74   0
  -3  10   7   10.70   29.60   0
  -2  10   7   25.99   28.12   0
   2 -10  -7   15.39   19.81   0
  -2  10   7   27.37   28.09   0
  -1  10   7    9.12   19.98   0
  -1  10   7   -0.35   27.60   0
   1 -10  -7    9.91   27.19   0
   0  10   7    5.18   19.65   0
   0 -10  -7  -22.50   26.91   0
   0  10   7   -6.12   27.16   0
  -1 -10  -7    5.07   19.77   0
   1  10   7    6.62   29.01   0
   1  10   7   27.06   27.62   0
   2  10   7   23.01   36.35   0
   2  10   7   23.09   20.56   0
  -2 -10  -7    8.71   20.69   0
   3  10   7    4.79   29.21   0
  -3 -10  -7   17.28   20.94   0
   3  10   7   19.49   29.25   0
  -4 -10  -7   23.95   30.43   0
   4  10   7    7.87   30.09   0
  -2  11   7   10.61   32.07   0
   2 -11  -7    0.50   22.71   0
  -2  11   7   13.51   22.30   0
   1 -11  -7   26.89   30.08   0
  -1  11   7   18.11   30.36   0
  -1  11   7    8.86   22.38   0
   0 -11  -7    8.82   29.61   0
   0  11   7    3.39   31.42   0
   0  11   7  -15.16   21.38   0
  -1 -11  -7   21.88   30.90   0
   1  11   7   10.54   31.54   0
   1  11   7   24.33   31.25   0
  -2 -11  -7   -4.46   31.69   0
   2  11   7    4.53   39.23   0
   2  11   7    9.95   31.75   0
  -2 -11   8    8.92   32.55   0
   2  11  -8   -0.62   32.56   0
  -2 -11   8    9.80   32.65   0
   2  11  -8  -26.82   33.07   0
  -1 -11   8    1.07   30.99   0
   1  11  -8    2.12   32.75   0
   1  11  -8    6.99   21.86   0
  -1 -11   8   -2.80   32.63   0
   0  11  -8   10.25   31.10   0
   0 -11   8   16.63   31.58   0
   0  11  -8    9.56   31.88   0
   0 -11   8    9.14   31.34   0
  -1  11  -8   -2.40   22.02   0
   1 -11   8  -12.03   22.07   0
  -1  11  -8   10.02   31.19   0
  -2  11  -8    6.78   22.86   0
  -2  11  -8    4.68   31.86   0
   2 -11   8   -2.20   22.43   0
  -4 -10   8    8.28   31.07   0
   4  10  -8   15.85   38.73   0
  -4 -10   8    2.53   31.62   0
   4  10  -8    1.16   31.39   0
  -3 -10   8    9.15   29.90   0
   3  10  -8   10.16   30.28   0
   3  10  -8   15.39   21.16   0
  -3 -10   8    6.64   29.95   0
  -2 -10   8    5.60   20.24   0
  -2 -10   8    7.92   20.20   0
   2  10  -8   -0.57   29.19   0
   2  10  -8    8.37   29.03   0
   1  10  -8    8.24   29.62   0
  -1 -10   8   32.91   20.19   0
   1  10  -8   20.01   29.03   0
  -1 -10   8   26.16   29.55   0
   0 -10   8    9.70   19.79   0
   0 -10   8   18.86   19.74   0
   0  10  -8    5.10   28.48   0
   0  10  -8   19.44   28.01   0
   1 -10   8   37.91   28.63   0
  -1  10  -8   17.51   28.39   0
  -1  10  -8   14.14   20.14   0
   1 -10   8   18.43   20.09   0
  -2  10  -8   19.33   29.11   0
   2 -10   8   28.04   29.61   0
  -2  10  -8    8.21   20.24   0
   2 -10   8    6.65   28.39   0
   3 -10   8   27.35   29.77   0
  -3  10  -8    4.35   29.85   0
  -3  10  -8   -0.58   20.99   0
   4 -10   8   11.17   22.51   0
  -4  10  -8   11.31   31.98   0
  -4  10  -8    5.63   21.64   0
   6   9  -8   -1.72   33.13   0
  -6  -9   8   -3.69   33.29   0
  -6  -9   8    2.85   39.31   0
  -5  -9   8   -0.61   30.47   0
   5   9  -8    3.40   30.10   0
   5   9  -8   11.97   30.64   0
  -5  -9   8   11.33   30.55   0
  -4  -9   8   11.37   28.36   0
   4   9  -8    4.65   28.01   0
   4   9  -8   10.68   28.31   0
  -4  -9   8    3.85   28.09   0
  -3  -9   8    1.43   27.43   0
   3   9  -8   10.06   27.11   0
   3   9  -8    9.21   27.45   0
  -3  -9   8    6.90   18.93   0
  -2  -9   8   51.87   19.15   0
  -2  -9   8   53.05   19.51   0
   2   9  -8   44.36   19.50   0
   2   9  -8   33.91   27.81   0
   1   9  -8    7.60   26.08   0
  -1  -9   8   10.87   26.45   0
  -1  -9   8    4.34   18.68   0
   1   9  -8   10.74   26.63   0
   0   9  -8   93.66   26.73   0
   0   9  -8   66.41   26.81   0
   0  -9   8   90.16   27.04   0
   0  -9   8   81.41   18.89   0
   1  -9   8   11.17   18.19   0
  -1   9  -8  -11.67   25.71   0
   1  -9   8   -6.65   25.31   0
  -1   9  -8    2.33   26.18   0
   2  -9   8   65.94   18.97   0
  -2   9  -8   47.07   26.58   0
   2  -9   8   54.07   18.83   0
  -2   9  -8   68.13   26.50   0
   3  -9   8   -3.84   28.10   0
  -3   9  -8    3.85   19.63   0
  -3   9  -8    3.66   26.95   0
   3  -9   8    9.95   19.22   0
   4  -9   8   17.30   27.92   0
  -4   9  -8    2.09   27.91   0
  -4   9  -8    2.52   20.50   0
  -5   9  -8   -9.48   28.56   0
   5  -9   8    0.75   20.03   0
  -5   9  -8    3.55   28.33   0
   6  -9   8    4.04   30.81   0
  -6   9  -8   -6.67   30.75   0
  -6   9  -8    7.87   30.57   0
  -7  -8   8   -5.59   40.24   0
  -7  -8   8   -3.52   31.37   0
   7   8  -8   -0.90   31.24   0
   6   8  -8   -4.53   36.57   0
  -6  -8   8    7.33   29.61   0
  -6  -8   8    7.89   30.07   0
   5   8  -8   21.47   27.63   0
  -5  -8   8   -1.81   27.68   0
  -5  -8   8    4.16   27.74   0
   5   8  -8    3.76   27.55   0
  -4  -8   8   44.32   26.76   0
   4   8  -8   51.25   19.53   0
   4   8  -8   52.09   26.74   0
  -4  -8   8   50.34   27.40   0
  -3  -8   8   16.73   25.56   0
  -3  -8   8   16.41   25.44   0
   3   8  -8   10.88   18.05   0
   3   8  -8   15.96   25.85   0
  -2  -8   8   -8.02   23.51   0
  -2  -8   8  -11.18   24.66   0
   2   8  -8   16.86   24.69   0
   2   8  -8   24.23   23.91   0
   1   8  -8   94.91   24.45   0
  -1  -8   8  129.58   24.88   0
   1   8  -8  138.69   24.99   0
  -1  -8   8  153.65   24.63   0
   0  -8   8   59.47   24.20   0
   0   8  -8   48.94   23.97   0
   0  -8   8   71.06   24.86   0
   0   8  -8   60.90   25.00   0
   1  -8   8  138.63   24.45   0
   1  -8   8  164.72   24.32   0
  -1   8  -8  114.91   17.38   0
  -1   8  -8   98.97   17.48   0
   2  -8   8   11.22   24.65   0
  -2   8  -8  -20.69   24.56   0
  -2   8  -8   -1.00   24.44   0
   2  -8   8   -4.14   17.42   0
   3  -8   8   39.69   24.27   0
  -3   8  -8   27.24   17.05   0
  -3   8  -8   31.62   24.03   0
   3  -8   8   17.21   24.32   0
   4  -8   8   43.95   25.83   0
   4  -8   8   54.13   25.71   0
  -4   8  -8   50.78   25.86   0
  -4   8  -8   57.19   25.60   0
  -5   8  -8   15.01   19.08   0
   5  -8   8   22.63   18.99   0
  -5   8  -8   -8.20   18.44   0
   6  -8   8   11.16   28.29   0
  -6   8  -8   12.48   28.34   0
  -6   8  -8   -4.18   20.09   0
  -7   8  -8   12.07   30.18   0
  -7   8  -8   11.03   22.64   0
  -8  -7   8   13.95   39.86   0
  -8  -7   8    1.14   32.99   0
   7   7  -8   11.22   29.13   0
  -7  -7   8   13.92   29.60   0
  -7  -7   8   19.70   36.34   0
   6   7  -8   67.10   28.06   0
  -6  -7   8   64.78   28.41   0
  -6  -7   8   71.30   28.47   0
   5   7  -8   -1.28   26.22   0
  -5  -7   8    7.51   26.78   0
  -5  -7   8   19.01   31.23   0
  -4  -7   8   31.49   25.51   0
  -4  -7   8   39.25   24.50   0
   4   7  -8   20.56   25.76   0
   4   7  -8   27.98   24.11   0
  -3  -7   8   12.49   23.17   0
  -3  -7   8   16.10   16.61   0
   3   7  -8   13.91   23.39   0
   3   7  -8   17.55   23.85   0
  -2  -7   8   31.84   23.27   0
   2   7  -8   35.07   23.49   0
  -2  -7   8   45.94   22.65   0
   2   7  -8   48.63   22.78   0
   1   7  -8   18.04   22.37   0
  -1  -7   8   16.51   22.51   0
  -1  -7   8   16.65   22.35   0
   1   7  -8   15.37   22.95   0
   0  -7   8  150.66   23.43   0
   0   7  -8  150.60   23.64   0
   0   7  -8  113.68   23.69   0
   0  -7   8  144.06   23.69   0
   1  -7   8    5.90   23.54   0
  -1   7  -8   36.43   23.48   0
   1  -7   8   10.84   16.75   0
  -1   7  -8   16.77   16.77   0
   2  -7   8   30.78   22.93   0
  -2   7  -8   46.94   22.75   0
   2  -7   8   32.91   22.39   0
  -2   7  -8   37.07   22.50   0
   3  -7   8   20.59   15.95   0
  -3   7  -8   13.55   22.33   0
  -3   7  -8   21.89   22.50   0
   3  -7   8   19.42   22.35   0
  -4   7  -8   37.27   17.07   0
   4  -7   8   18.63   17.21   0
  -4   7  -8   28.07   17.42   0
   4  -7   8   34.14   24.18   0
   5  -7   8   18.22   17.25   0
  -5   7  -8    9.93   24.48   0
  -5   7  -8   16.63   24.85   0
   5  -7   8    4.07   17.86   0
   6  -7   8   60.13   26.59   0
  -6   7  -8   35.88   19.13   0
  -6   7  -8   69.01   26.52   0
  -7   7  -8   28.24   19.80   0
  -7   7  -8   10.92   29.78   0
  -8   7  -8  -21.41   32.23   0
  -8   7  -8   13.27   31.91   0
  -8  -6   8    2.16   37.69   0
  -8  -6   8  -16.07   37.04   0
  -7  -6   8   30.78   28.33   0
  -7  -6   8   20.27   28.33   0
  -6  -6   8    5.07   25.18   0
   6   6  -8    7.36   26.31   0
  -6  -6   8    6.08   26.72   0
   5   6  -8  238.03   27.26   0
  -5  -6   8  239.68   26.88   0
  -5  -6   8  274.21   27.47   0
   4   6  -8    7.73   22.82   0
  -4  -6   8    3.70   22.77   0
  -4  -6   8   13.98   23.38   0
   4   6  -8   10.47   23.15   0
  -3  -6   8  230.80   24.53   0
   3   6  -8  181.03   24.63   0
   3   6  -8  235.18   24.85   0
  -3  -6   8  183.97   24.46   0
   2   6  -8   51.23   16.04   0
  -2  -6   8   59.21   21.91   0
   2   6  -8   55.34   22.25   0
  -2  -6   8   53.55   22.12   0
   1   6  -8   27.09   21.90   0
  -1  -6   8   51.64   22.05   0
  -1  -6   8   54.01   21.79   0
   1   6  -8   38.05   15.95   0
   0  -6   8   39.85   15.61   0
   0   6  -8   40.50   21.74   0
   0  -6   8   29.65   21.67   0
   0   6  -8   30.31   15.85   0
   1  -6   8   62.96   21.57   0
  -1   6  -8   51.61   21.29   0
  -1   6  -8   45.85   15.28   0
   1  -6   8   58.92   21.24   0
   2  -6   8   82.09   22.00   0
  -2   6  -8   51.89   21.79   0
  -2   6  -8   64.67   15.59   0
   2  -6   8   60.05   22.36   0
  -3   6  -8  218.03   23.18   0
   3  -6   8  168.85   17.15   0
   3  -6   8  224.76   23.26   0
  -3   6  -8  216.30   23.14   0
  -4   6  -8    4.66   15.98   0
   4  -6   8   15.09   15.83   0
  -4   6  -8    5.95   15.80   0
   4  -6   8   10.39   22.65   0
  -5   6  -8  180.10   18.56   0
   5  -6   8  269.19   18.46   0
   5  -6   8  251.89   25.55   0
  -5   6  -8  222.99   24.95   0
  -6   6  -8  -10.44   24.53   0
   6  -6   8  -11.87   17.28   0
  -6   6  -8   14.71   23.95   0
  -7   6  -8   28.02   26.56   0
  -7   6  -8   38.74   28.19   0
  -8   6  -8    9.01   29.76   0
  -8   6  -8  -15.87   30.44   0
  -9  -5   8   -2.42   39.27   0
  -9  -5   8   10.49   39.71   0
  -8  -5   8    1.74   29.55   0
  -8  -5   8    2.02   28.80   0
  -7  -5   8   29.58   27.52   0
  -7  -5   8   51.65   33.77   0
  -6  -5   8  189.78   28.07   0
   6   5  -8  202.25   33.11   0
  -6  -5   8  156.30   26.25   0
  -5  -5   8   -5.57   23.38   0
  -5  -5   8   11.04   23.30   0
   5   5  -8    2.04   23.13   0
  -4  -5   8  320.08   23.92   0
   4   5  -8  299.50   23.92   0
  -4  -5   8  356.87   25.04   0
   4   5  -8  374.48   25.23   0
  -3  -5   8   53.89   21.72   0
  -3  -5   8   41.93   21.11   0
   3   5  -8   56.60   21.77   0
   3   5  -8   43.38   21.16   0
   2   5  -8  186.90   23.57   0
  -2  -5   8  241.12   23.83   0
   2   5  -8  223.86   23.24   0
  -2  -5   8  248.73   23.36   0
  -1  -5   8  231.88   17.42   0
   1   5  -8  305.23   23.49   0
  -1  -5   8  301.46   23.09   0
   1   5  -8  204.64   16.92   0
   0  -5   8  362.44   17.18   0
   0   5  -8  349.00   22.30   0
   0  -5   8  420.34   23.72   0
   0   5  -8  402.67   23.83   0
   1  -5   8  261.46   16.52   0
  -1   5  -8  241.63   16.07   0
  -1   5  -8  282.95   22.51   0
   1  -5   8  323.00   22.35   0
   2  -5   8  277.89   23.06   0
  -2   5  -8  284.02   22.75   0
   2  -5   8  257.98   23.22   0
  -2   5  -8  220.57   17.05   0
  -3   5  -8   69.23   20.83   0
   3  -5   8   50.30   15.21   0
   3  -5   8   41.93   21.13   0
  -3   5  -8   54.68   15.46   0
  -4   5  -8  335.43   24.05   0
   4  -5   8  263.54   18.00   0
  -4   5  -8  312.82   17.79   0
   4  -5   8  400.64   24.19   0
   5  -5   8   -9.59   15.68   0
  -5   5  -8    0.90   22.28   0
   5  -5   8   11.30   15.71   0
  -5   5  -8  -11.37   22.13   0
  -6   5  -8  161.37   18.34   0
  -6   5  -8  212.01   25.92   0
  -7   5  -8   44.07   18.05   0
  -7   5  -8   40.05   25.86   0
  -8   5  -8    7.39   20.78   0
  -8   5  -8    7.60   19.86   0
  -9   5  -8    5.64   22.20   0
  -9   5  -8    7.31   22.38   0
  -9  -4   8   27.54   37.64   0
  -9  -4   8   25.73   31.17   0
  -9  -4   8   19.80   30.84   0
  -8  -4   8   -0.19   27.61   0
  -8  -4   8   12.55   28.12   0
  -7  -4   8   29.62   31.27   0
  -7  -4   8   18.29   26.60   0
  -6  -4   8    4.32   23.98   0
  -6  -4   8    3.04   23.53   0
  -5  -4   8  194.01   25.61   0
   5   4  -8  199.91   29.63   0
  -5  -4   8  166.89   23.54   0
  -4  -4   8  161.75   16.96   0
  -4  -4   8  230.30   24.92   0
   4   4  -8  214.30   24.21   0
  -3  -4   8  315.65   24.12   0
   3   4  -8  256.78   23.05   0
   3   4  -8  292.62   24.14   0
  -3  -4   8  214.07   16.66   0
  -2  -4   8  225.11   22.18   0
  -2  -4   8  232.49   23.22   0
   2   4  -8  215.16   23.43   0
   2   4  -8  143.17   16.39   0
  -1  -4   8  825.88   28.89   0
   1   4  -8  618.62   22.32   0
  -1  -4   8  631.46   20.21   0
   1   4  -8  710.25   25.79   0
   0   4  -8  369.61   22.77   0
   0  -4   8  440.96   23.38   0
   0  -4   8  436.48   22.12   0
   0   4  -8  358.46   21.94   0
  -1   4  -8  661.73   19.59   0
  -1   4  -8  619.54   20.03   0
   1  -4   8  872.36   25.18   0
   1  -4   8  837.45   26.27   0
   2  -4   8  251.87   21.89   0
  -2   4  -8  184.49   15.92   0
   2  -4   8  215.46   16.02   0
  -2   4  -8  242.86   21.78   0
   3  -4   8  269.32   17.57   0
  -3   4  -8  340.45   23.38   0
  -3   4  -8  283.41   17.01   0
   3  -4   8  288.28   17.06   0
  -4   4  -8  256.11   22.40   0
   4  -4   8  282.32   22.26   0
  -4   4  -8  224.59   16.53   0
   4  -4   8  243.71   22.60   0
  -5   4  -8  141.29   17.06   0
  -5   4  -8  232.63   22.99   0
   5  -4   8  269.92   23.18   0
  -6   4  -8   -4.53   22.75   0
  -6   4  -8   18.14   23.93   0
  -7   4  -8   47.32   25.17   0
  -7   4  -8   41.41   24.31   0
  -8   4  -8   -3.64   27.73   0
  -8   4  -8   -1.67   26.20   0
  -9   4  -8   17.50   29.54   0
  -9   4  -8   22.54   30.44   0
  -9  -3   8    8.82   30.05   0
  -9  -3   8   11.47   28.82   0
  -9  -3   8    6.99   30.39   0
  -8  -3   8   41.28   26.97   0
  -8  -3   8   45.32   27.84   0
  -8  -3   8   60.59   28.30   0
  -7  -3   8   56.92   24.77   0
  -7  -3   8   55.09   24.92   0
  -7  -3   8   71.53   25.40   0
  -6  -3   8   11.74   28.47   0
  -6  -3   8    3.72   23.01   0
  -5  -3   8   41.11   15.20   0
  -5  -3   8   86.36   29.23   0
  -4  -3   8  147.13   28.19   0
  -4  -3   8  133.43   21.97   0
   4   3  -8  110.64   22.43   0
  -3  -3   8   30.90   25.55   0
   3   3  -8   29.71   21.04   0
  -3  -3   8   40.65   21.34   0
   3   3  -8   26.65   20.90   0
  -2  -3   8   66.90   20.07   0
  -2  -3   8   65.67   21.86   0
   2   3  -8   61.39   14.76   0
   2   3  -8   90.39   27.17   0
  -1  -3   8   47.66   22.34   0
   1   3  -8   49.55   22.20   0
  -1  -3   8   63.71   19.99   0
   1   3  -8   45.90   20.66   0
   0  -3   8 4223.11   40.46   0
   0   3  -8 4700.05   45.63   0
   0  -3   8 3876.88   43.57   0
   0   3  -8 4854.36   50.83   0
  -1   3  -8   27.25   14.51   0
   1  -3   8   26.96   14.56   0
  -1   3  -8   35.58   15.25   0
   1  -3   8   48.80   14.74   0
  -2   3  -8  105.54   20.01   0
   2  -3   8   63.45   15.17   0
  -2   3  -8   89.13   21.29   0
   2  -3   8   83.31   20.25   0
  -3   3  -8   21.36   14.49   0
  -3   3  -8   49.29   20.22   0
   3  -3   8   44.68   20.29   0
   3  -3   8   28.74   20.58   0
   4  -3   8  172.86   21.63   0
  -4   3  -8  107.37   15.44   0
  -4   3  -8  135.08   21.57   0
   5  -3   8   76.63   21.65   0
  -5   3  -8   80.02   21.73   0
  -5   3  -8   71.84   22.01   0
  -6   3  -8   19.55   22.51   0
   6  -3   8    4.20   16.35   0
  -6   3  -8    7.89   23.23   0
  -7   3  -8   52.28   16.99   0
  -7   3  -8   89.36   25.16   0
  -8   3  -8   71.06   27.07   0
  -8   3  -8   55.02   19.58   0
  -9   3  -8    6.55   20.99   0
  -9   3  -8    7.55   28.90   0
 -10  -2   8   11.12   31.40   0
 -10  -2   8    0.68   32.33   0
 -10  -2   8   -1.07   32.65   0
  -9  -2   8   33.26   30.10   0
  -9  -2   8   39.41   35.33   0
  -9  -2   8   56.25   28.68   0
  -8  -2   8   19.16   25.60   0
  -8  -2   8    9.93   26.17   0
  -8  -2   8   16.93   25.72   0
  -7  -2   8   51.76   24.60   0
  -7  -2   8   52.23   23.83   0
  -7  -2   8   65.08   30.01   0
  -6  -2   8   65.35   22.44   0
  -6  -2   8   35.97   23.05   0
  -6  -2   8   43.12   23.10   0
  -5  -2   8  182.71   25.33   0
  -5  -2   8  214.97   25.33   0
  -5  -2   8  191.14   23.34   0
  -4  -2   8  646.40   35.79   0
  -4  -2   8  603.50   25.89   0
  -3  -2   8   24.81   19.90   0
  -3  -2   8   20.97   28.64   0
  -2  -2   8  101.90   20.86   0
   2   2  -8  115.43   31.80   0
  -2  -2   8  113.27   31.13   0
   2   2  -8   84.46   15.09   0
   1   2  -8 1261.89   40.71   0
  -1  -2   8 1245.03   40.96   0
   1   2  -8  927.20   24.09   0
  -1  -2   8  973.07   24.33   0
   0  -2   8  699.86   21.54   0
   0   2  -8  605.22   23.26   0
   0  -2   8  800.84   29.90   0
   0   2  -8  820.35   28.06   0
  -1   2  -8 1252.17   30.81   0
   1  -2   8 1279.04   31.37   0
  -1   2  -8  972.36   23.37   0
   1  -2   8 1068.91   23.79   0
  -2   2  -8  127.41   21.67   0
   2  -2   8  139.60   21.38   0
  -2   2  -8  113.21   21.46   0
  -3   2  -8   44.26   20.34   0
  -3   2  -8   17.81   13.67   0
   3  -2   8   23.52   13.65   0
   4  -2   8  773.83   25.19   0
  -4   2  -8  692.94   24.76   0
  -4   2  -8  764.64   25.02   0
   5  -2   8  272.18   23.65   0
  -5   2  -8  170.76   16.17   0
  -5   2  -8  198.01   17.02   0
  -6   2  -8   37.54   15.91   0
   6  -2   8   41.96   15.80   0
  -6   2  -8   39.03   21.86   0
  -7   2  -8   52.96   23.99   0
  -7   2  -8   61.36   23.85   0
  -8   2  -8    4.50   18.71   0
  -8   2  -8    3.95   26.24   0
  -9   2  -8   44.10   27.97   0
  -9   2  -8   39.62   29.76   0
  -9   2  -8   46.86   27.75   0
 -10   2  -8   -1.46   32.03   0
 -10   2  -8    2.52   22.06   0
 -10   2  -8   -8.70   22.45   0
 -10  -1   8   35.97   32.04   0
 -10  -1   8   30.75   32.36   0
 -10  -1   8   31.14   22.54   0
 -10  -1   8   22.49   32.34   0
  -9  -1   8   24.61   27.85   0
  -9  -1   8   21.10   27.76   0
  -9  -1   8   13.70   19.78   0
  -8  -1   8   20.54   30.86   0
  -8  -1   8   11.17   25.34   0
  -8  -1   8   20.15   25.34   0
  -7  -1   8   26.60   16.34   0
  -7  -1   8   22.92   23.69   0
  -7  -1   8   25.14   23.85   0
  -6  -1   8  481.47   28.80   0
  -6  -1   8  484.53   25.56   0
  -6  -1   8  449.56   28.34   0
  -5  -1   8   24.05   21.93   0
  -5  -1   8   24.64   22.26   0
  -5  -1   8   40.80   27.03   0
  -4  -1   8  331.00   31.58   0
  -4  -1   8  384.76   23.12   0
  -4  -1   8  364.54   31.57   0
  -3  -1   8  291.04   21.87   0
  -3  -1   8  280.89   53.69   0
  -2  -1   8   54.20   21.06   0
   1   1  -8   22.71   15.58   0
   1   1  -8   30.54   26.31   0
  -1  -1   8   35.19   22.13   0
   0  -1   8  301.78   24.53   0
   0   1  -8  223.36   24.24   0
   0   1  -8  193.21   18.32   0
   1  -1   8   35.88   22.50   0
  -1   1  -8   53.68   22.93   0
  -1   1  -8   44.96   23.15   0
   2  -1   8   32.70   14.85   0
  -2   1  -8   44.47   21.28   0
  -3   1  -8  298.86   21.92   0
   3  -1   8  316.19   22.04   0
  -3   1  -8  274.49   22.52   0
  -4   1  -8  308.61   17.40   0
  -4   1  -8  308.78   17.48   0
   4  -1   8  350.55   17.73   0
   5  -1   8   21.46   22.41   0
  -5   1  -8   32.55   22.07   0
  -5   1  -8   16.04   15.30   0
  -6   1  -8  415.91   19.38   0
  -6   1  -8  402.45   18.84   0
  -7   1  -8   25.80   16.12   0
  -7   1  -8   43.22   22.33   0
  -7   1  -8   32.02   23.37   0
  -8   1  -8   26.90   18.60   0
  -8   1  -8   17.45   18.51   0
  -8   1  -8   20.11   17.22   0
  -9   1  -8   20.05   19.57   0
  -9   1  -8   21.84   28.34   0
  -9   1  -8    0.51   19.52   0
 -10   1  -8   13.36   30.95   0
 -10   1  -8   14.43   32.09   0
 -10   1  -8   14.44   21.75   0
 -10   0   8    6.81   31.20   0
 -10   0   8    9.75   31.48   0
 -10   0   8   -2.10   31.24   0
  -9   0   8   -1.70   28.52   0
  -9   0   8    4.17   28.25   0
  -8   0   8    7.56   26.23   0
  -8   0   8   -1.77   25.94   0
  -7   0   8   97.06   23.92   0
  -7   0   8   84.56   23.73   0
  -6   0   8   81.78   23.15   0
  -6   0   8   71.97   23.06   0
  -5   0   8 1317.36   35.68   0
  -4   0   8    1.68   20.44   0
  -3   0   8  306.74   34.72   0
   2   0  -8   68.73   31.44   0
  -2   0   8  112.79   22.29   0
  -2   0   8   83.24   35.59   0
  -1   0   8   75.41   22.15   0
  -1   0   8   92.15   23.18   0
   1   0  -8   82.86   23.20   0
   0   0  -8 2059.02   42.57   0
   0   0   8 1492.32   30.41   0
   0   0  -8 1546.85   31.13   0
   1   0   8   77.74   23.94   0
  -1   0  -8   84.89   17.61   0
  -1   0  -8   98.30   24.84   0
  -2   0  -8   72.19   16.02   0
   2   0   8   97.35   22.22   0
  -2   0  -8   55.48   16.18   0
   3   0   8  332.01   23.56   0
  -3   0  -8  322.66   23.53   0
  -3   0  -8  340.96   23.95   0
  -4   0  -8   11.57   14.56   0
  -4   0  -8   -3.94   20.41   0
   4   0   8    8.13   20.43   0
   5   0   8 1272.71   26.75   0
  -5   0  -8 1539.80   32.41   0
  -5   0  -8 1412.21   25.00   0
  -6   0  -8   84.40   21.98   0
  -6   0  -8   75.34   21.82   0
  -7   0  -8   88.92   24.28   0
  -7   0  -8   80.30   22.67   0
  -7   0  -8   95.66   22.74   0
  -8   0  -8   12.12   25.37   0
  -8   0  -8   10.09   25.81   0
  -8   0  -8   13.08   25.78   0
  -9   0  -8   16.77   19.50   0
  -9   0  -8   13.69   28.47   0
  -9   0  -8    9.29   27.93   0
 -10   0  -8    6.56   31.26   0
 -10   0  -8   28.98   30.56   0
 -10   0  -8    0.22   31.06   0
 -10   1   8   24.33   31.54   0
 -10   1   8   20.77   32.03   0
 -10   1   8   21.31   22.38   0
  -9   1   8   29.76   29.05   0
  -9   1   8   28.35   35.07   0
  -8   1   8   19.76   26.23   0
  -7   1   8   38.45   23.20   0
  -6   1   8  521.48   26.76   0
  -5   1   8   35.36   21.18   0
   4  -1  -8  356.72   25.62   0
  -4   1   8  360.15   25.29   0
   3  -1  -8  315.79   28.86   0
  -3   1   8  269.57   24.31   0
   2  -1  -8   41.56   20.74   0
  -2   1   8   37.42   21.44   0
   1  -1  -8   36.14   21.49   0
  -1   1   8   34.09   21.20   0
   0   1   8  302.48   24.92   0
   0   1   8  191.52   19.54   0
   0  -1  -8  335.15   26.19   0
  -1  -1  -8   37.25   16.90   0
  -1  -1  -8   25.06   21.96   0
   1   1   8   56.21   22.91   0
   1   1   8   30.80   22.11   0
  -2  -1  -8   46.97   22.42   0
   2   1   8   38.89   20.37   0
   2   1   8   48.24   21.51   0
  -2  -1  -8   35.96   20.80   0
  -3  -1  -8  342.86   23.03   0
   3   1   8  268.24   23.90   0
  -3  -1  -8  253.08   24.66   0
  -4  -1  -8  333.07   24.87   0
  -4  -1  -8  421.56   23.89   0
   4   1   8  365.30   24.80   0
   5   1   8   37.13   26.40   0
  -5  -1  -8   19.55   21.23   0
  -5  -1  -8   24.49   21.96   0
  -6  -1  -8  546.16   25.52   0
  -6  -1  -8  462.96   27.29   0
  -7  -1  -8   27.83   23.16   0
  -7  -1  -8   25.94   23.46   0
  -8  -1  -8   13.44   25.08   0
  -8  -1  -8   36.60   25.22   0
  -9  -1  -8   15.69   28.05   0
  -9  -1  -8    6.05   28.73   0
  -9  -1  -8   21.90   20.21   0
 -10  -1  -8   38.19   31.57   0
 -10  -1  -8   24.26   31.48   0
 -10  -1  -8   16.03   32.00   0
 -10   2   8    8.03   31.99   0
 -10   2   8   -1.24   31.90   0
 -10   2   8   13.47   22.37   0
  -9   2   8   50.18   30.07   0
  -9   2   8   56.19   28.52   0
  -8   2   8    7.21   26.62   0
  -7   2   8   74.58   24.49   0
  -6   2   8   41.09   22.86   0
   5  -2  -8  213.77   23.34   0
  -5   2   8  224.94   23.19   0
  -4   2   8  744.61   27.38   0
   4  -2  -8  655.60   27.49   0
   3  -2  -8   27.37   22.29   0
  -3   2   8   36.62   22.45   0
   2  -2  -8  129.79   21.35   0
  -2   2   8   95.21   16.00   0
   1  -2  -8 1037.37   27.15   0
  -1   2   8 1425.88   33.57   0
   0   2   8  990.40   29.33   0
   0  -2  -8  978.85   30.18   0
   1   2   8 1161.95   25.19   0
   1   2   8 1060.92   31.70   0
  -1  -2  -8 1244.39   26.31   0
   2   2   8   86.52   22.32   0
  -2  -2  -8  115.02   15.67   0
   2   2   8  124.82   15.17   0
  -3  -2  -8   22.38   24.57   0
   3   2   8   29.83   21.19   0
  -3  -2  -8   33.37   21.67   0
   3   2   8   18.47   19.67   0
  -4  -2  -8  756.58   25.90   0
   4   2   8  743.40   25.31   0
   4   2   8  681.41   34.92   0
  -4  -2  -8  519.07   33.82   0
  -5  -2  -8  265.71   22.90   0
  -5  -2  -8  198.17   30.58   0
  -6  -2  -8   44.09   15.58   0
  -6  -2  -8   41.57   28.06   0
  -7  -2  -8   73.40   24.12   0
  -7  -2  -8   44.25   30.37   0
  -8  -2  -8   12.66   32.51   0
  -8  -2  -8  -10.57   17.68   0
  -9  -2  -8   30.34   28.74   0
  -9  -2  -8   40.22   34.97   0
 -10  -2  -8    1.85   40.09   0
 -10  -2  -8  -23.56   32.44   0
 -10  -2  -8  -14.31   22.48   0
  -9   3   8    6.94   29.80   0
  -9   3   8    8.77   20.31   0
  -8   3   8   76.17   27.71   0
  -7   3   8   84.92   24.52   0
   6  -3  -8   10.37   22.77   0
  -6   3   8   22.23   22.63   0
  -5   3   8   66.41   22.72   0
   5  -3  -8   62.64   22.64   0
   4  -3  -8  162.93   22.21   0
  -4   3   8  122.80   22.07   0
   3  -3  -8   24.52   15.11   0
  -3   3   8   43.91   21.42   0
  -2   3   8  100.66   20.90   0
   2  -3  -8   78.54   20.22   0
  -1   3   8   50.14   20.78   0
   1  -3  -8   35.44   14.56   0
   0  -3  -8 4668.75   42.83   0
   0   3   8 6024.45   50.43   0
  -1  -3  -8   59.57   21.77   0
   1   3   8   42.55   14.75   0
   2   3   8   81.03   15.57   0
  -2  -3  -8   90.81   22.56   0
   2   3   8   73.69   25.46   0
   3   3   8   22.87   28.30   0
  -3  -3  -8   28.70   21.35   0
   3   3   8   29.80   14.61   0
   4   3   8  157.13   21.87   0
   4   3   8   50.14   30.78   0
  -4  -3  -8  165.75   22.31   0
   5   3   8   89.39   21.29   0
  -5  -3  -8   62.21   21.44   0
  -6  -3  -8   -8.61   21.92   0
  -7  -3  -8   58.57   17.51   0
  -8  -3  -8   59.19   18.80   0
  -9  -3  -8   -1.12   20.59   0
  -9   4   8   30.11   31.51   0
  -9   4   8   15.94   29.54   0
  -8   4   8    6.70   27.01   0
  -8   4   8   14.81   27.73   0
  -7   4   8   30.28   25.71   0
   7  -4  -8   30.61   25.59   0
   6  -4  -8    7.70   22.70   0
  -6   4   8   -0.61   22.41   0
   5  -4  -8  208.24   23.75   0
  -5   4   8  210.98   23.45   0
   4  -4  -8  248.33   23.42   0
  -4   4   8  266.63   23.57   0
  -3   4   8  386.77   23.79   0
   3  -4  -8  362.01   23.59   0
   2  -4  -8  261.49   21.66   0
  -2   4   8  280.32   22.40   0
   1  -4  -8  729.60   20.66   0
  -1   4   8  755.11   20.68   0
   0  -4  -8  476.25   23.50   0
   0   4   8  463.58   23.46   0
  -1  -4  -8  918.81   26.47   0
   1   4   8  948.04   26.31   0
  -2  -4  -8  279.53   22.59   0
   2   4   8  168.69   23.52   0
   2   4   8  230.98   16.09   0
   3   4   8  356.90   22.71   0
   3   4   8  231.43   37.41   0
  -3  -4  -8  354.52   23.24   0
   4   4   8  257.61   22.30   0
  -4  -4  -8  238.80   16.96   0
  -5  -4  -8  230.15   16.99   0
   5   4   8  206.36   22.54   0
   6   4   8    5.89   16.35   0
  -6  -4  -8   19.81   23.23   0
  -7  -4  -8   45.79   25.19   0
  -8  -4  -8    3.05   19.08   0
  -9  -4  -8   40.47   30.60   0
  -9   5   8   13.43   22.98   0
  -9   5   8    9.84   30.78   0
  -8   5   8    6.68   29.49   0
   8  -5  -8    9.45   29.49   0
  -8   5   8   23.23   28.69   0
   7  -5  -8   24.84   18.78   0
  -7   5   8   24.66   18.59   0
  -7   5   8   25.97   26.22   0
   6  -5  -8  160.79   18.80   0
  -6   5   8  264.50   25.63   0
  -6   5   8  183.26   19.01   0
   5  -5  -8    3.77   16.30   0
  -5   5   8    3.03   23.16   0
   4  -5  -8  404.47   24.09   0
  -4   5   8  424.58   24.48   0
   3  -5  -8   65.12   15.94   0
  -3   5   8   57.53   16.08   0
   2  -5  -8  283.53   22.77   0
  -2   5   8  326.09   23.04   0
   1  -5  -8  341.51   22.53   0
  -1   5   8  333.86   23.01   0
   0  -5  -8  403.53   18.49   0
   0   5   8  473.96   24.32   0
  -1  -5  -8  355.31   23.42   0
   1   5   8  347.65   22.99   0
  -2  -5  -8  298.59   22.96   0
   2   5   8  256.01   29.39   0
   2   5   8  338.18   22.34   0
   3   5   8   39.15   35.30   0
   3   5   8   56.69   14.92   0
  -3  -5  -8   61.43   21.19   0
   3   5   8   51.40   35.07   0
   4   5   8  389.90   23.49   0
  -4  -5  -8  343.57   18.37   0
   5   5   8   16.07   21.90   0
  -5  -5  -8    4.41   15.93   0
   6   5   8  205.76   25.56   0
  -6  -5  -8  196.62   25.69   0
  -7  -5  -8   58.60   26.04   0
  -8  -5  -8   18.35   28.63   0
  -9  -5  -8   10.88   31.90   0
  -8   6   8   12.56   31.31   0
  -8   6   8    2.77   30.12   0
   8  -6  -8   16.88   22.19   0
  -7   6   8   37.70   27.15   0
  -7   6   8   43.65   28.48   0
   7  -6  -8   21.13   28.31   0
   6  -6  -8    1.84   18.64   0
  -6   6   8   -2.83   26.07   0
  -6   6   8   -0.77   24.80   0
  -5   6   8  266.10   26.98   0
   5  -6  -8  223.98   19.46   0
  -5   6   8  285.71   25.64   0
   4  -6  -8   -2.27   23.75   0
  -4   6   8   -4.20   15.77   0
  -4   6   8   17.31   24.34   0
  -3   6   8  201.79   17.54   0
   3  -6  -8  188.55   18.07   0
  -3   6   8  256.42   24.94   0
  -2   6   8   72.55   22.32   0
   2  -6  -8   71.68   22.13   0
  -1   6   8   76.44   22.20   0
   1  -6  -8   62.91   21.28   0
  -1   6   8   50.68   15.22   0
   0   6   8   45.61   14.78   0
   0   6   8   28.73   15.53   0
   0  -6  -8   15.36   20.89   0
  -1  -6  -8   44.92   16.02   0
   1   6   8   46.81   21.78   0
   1   6   8   40.10   22.40   0
   2   6   8   49.22   23.13   0
  -2  -6  -8   84.67   22.82   0
   2   6   8   74.34   15.91   0
   3   6   8  169.96   34.97   0
   3   6   8  164.39   35.04   0
  -3  -6  -8  240.15   24.79   0
   3   6   8  248.11   24.02   0
   4   6   8    6.33   15.83   0
  -4  -6  -8   15.09   16.39   0
   5   6   8  220.15   19.00   0
  -5  -6  -8  238.37   19.21   0
   6   6   8  -10.23   25.48   0
  -6  -6  -8    6.24   25.80   0
   7   6   8   12.90   20.01   0
  -7  -6  -8   35.16   20.30   0
  -8  -6  -8    7.15   21.15   0
  -8   7   8   10.03   23.28   0
  -8   7   8   24.17   22.28   0
   8  -7  -8   -0.88   32.77   0
   7  -7  -8  -11.65   29.74   0
  -7   7   8   -1.32   29.57   0
  -7   7   8   -0.83   20.24   0
  -6   7   8   80.79   26.62   0
   6  -7  -8   66.64   27.34   0
  -6   7   8   66.64   27.53   0
   5  -7  -8    6.34   18.15   0
  -5   7   8   19.49   17.26   0
  -5   7   8    5.61   18.16   0
  -4   7   8   20.80   17.55   0
   4  -7  -8   36.35   24.09   0
  -4   7   8   35.20   24.60   0
  -3   7   8   10.16   17.01   0
   3  -7  -8   21.30   23.61   0
  -3   7   8   22.31   23.95   0
  -2   7   8   47.37   23.69   0
   2  -7  -8   33.63   16.10   0
  -2   7   8   39.30   16.51   0
   1  -7  -8   26.55   22.69   0
  -1   7   8   24.53   15.93   0
  -1   7   8   21.93   22.96   0
   0  -7  -8  165.85   23.28   0
   0   7   8  143.28   16.81   0
   0   7   8  144.40   23.18   0
   1   7   8   19.38   21.97   0
   1   7   8   36.87   22.43   0
  -1  -7  -8   31.10   15.98   0
  -2  -7  -8   52.05   23.17   0
   2   7   8   38.00   22.73   0
   2   7   8   38.54   22.85   0
   3   7   8   15.96   29.86   0
  -3  -7  -8   27.34   23.12   0
   3   7   8   -2.49   22.57   0
   4   7   8   51.39   23.64   0
  -4  -7  -8   23.25   24.07   0
   5   7   8   11.78   18.65   0
  -5  -7  -8   17.14   18.54   0
   6   7   8   74.58   27.46   0
  -6  -7  -8   68.83   27.93   0
   7   7   8  -10.44   20.17   0
  -7  -7  -8   11.30   20.25   0
   8   7   8    4.30   22.23   0
  -8  -7  -8   11.47   22.72   0
  -7   8   8   -7.32   22.62   0
   7  -8  -8    3.25   22.39   0
  -7   8   8   22.07   30.22   0
  -6   8   8    5.33   29.19   0
  -6   8   8   -1.87   20.12   0
   6  -8  -8  -12.77   29.27   0
   5  -8  -8   -6.66   27.78   0
  -5   8   8   12.68   27.89   0
  -5   8   8   19.33   19.13   0
  -4   8   8   67.26   26.30   0
   4  -8  -8   67.61   25.97   0
  -4   8   8   45.52   26.04   0
   3  -8  -8   37.34   25.29   0
  -3   8   8   21.20   25.05   0
  -3   8   8   32.68   25.56   0
  -2   8   8   -5.00   17.00   0
  -2   8   8    6.94   24.84   0
   2  -8  -8   -3.04   16.83   0
   1  -8  -8  138.99   24.07   0
  -1   8   8  132.50   24.72   0
  -1   8   8  136.92   17.52   0
   0   8   8   46.34   24.14   0
   0  -8  -8   63.87   17.40   0
   0   8   8   73.09   24.87   0
  -1  -8  -8  152.25   24.33   0
   1   8   8  131.92   25.29   0
   1   8   8  138.54   24.73   0
  -2  -8  -8   16.06   24.32   0
   2   8   8   -3.74   23.98   0
   2   8   8    8.38   17.04   0
  -3  -8  -8   28.30   17.55   0
   3   8   8   17.72   31.48   0
   3   8   8   23.50   24.07   0
   4   8   8   61.14   26.55   0
  -4  -8  -8   56.58   19.19   0
   5   8   8    8.58   19.18   0
  -5  -8  -8   10.06   19.37   0
   6   8   8    3.32   29.19   0
  -6  -8  -8    1.25   29.28   0
  -7  -8  -8   -9.07   22.32   0
   7   8   8  -14.75   31.33   0
  -6   9   8    5.74   22.62   0
  -6   9   8   -2.21   22.33   0
   6  -9  -8    0.09   31.83   0
  -5   9   8    2.62   29.75   0
  -5   9   8    6.90   29.73   0
   5  -9  -8    5.43   29.31   0
  -4   9   8   13.34   19.40   0
   4  -9  -8   15.67   27.75   0
  -4   9   8   13.66   19.66   0
  -3   9   8    7.18   25.79   0
   3  -9  -8   13.52   19.64   0
  -3   9   8    8.14   28.09   0
   2  -9  -8   49.29   18.92   0
  -2   9   8   58.77   19.03   0
  -2   9   8   73.31   26.98   0
   1  -9  -8    2.11   17.67   0
  -1   9   8    9.29   26.12   0
  -1   9   8   32.87   25.45   0
   0   9   8   84.67   26.68   0
   0  -9  -8  100.18   25.44   0
   0   9   8   76.29   25.88   0
  -1  -9  -8  -11.69   25.59   0
   1   9   8   21.28   26.48   0
   1   9   8    5.56   18.25   0
  -2  -9  -8   65.59   25.90   0
   2   9   8   59.90   25.81   0
   2   9   8   60.21   27.52   0
  -3  -9  -8   20.51   26.69   0
   3   9   8    9.67   33.08   0
   3   9   8   -0.32   26.76   0
  -4  -9  -8   13.99   20.36   0
   4   9   8   -0.15   28.59   0
   5   9   8   -3.88   20.92   0
  -5  -9  -8   24.95   29.98   0
   6   9   8   -6.78   22.57   0
  -6  -9  -8    7.82   22.08   0
   4 -10  -8   10.48   30.28   0
  -4  10   8  -16.76   21.89   0
  -4  10   8  -13.85   30.56   0
   3 -10  -8   -8.16   29.84   0
  -3  10   8   14.52   20.83   0
  -3  10   8    5.91   21.37   0
  -2  10   8   14.49   20.80   0
  -2  10   8    1.97   28.45   0
   2 -10  -8   -2.64   20.49   0
   1 -10  -8   42.26   27.62   0
  -1  10   8   32.40   19.71   0
  -1  10   8   43.09   20.92   0
   0  10   8    6.40   27.79   0
   0 -10  -8   -9.90   27.38   0
   0  10   8   -4.22   28.06   0
   1  10   8   26.24   29.13   0
   1  10   8   19.55   28.10   0
  -1 -10  -8   32.03   19.78   0
  -2 -10  -8  -10.52   19.90   0
   2  10   8    6.78   30.05   0
   2  10   8   16.61   20.08   0
   3  10   8    8.49   36.31   0
  -3 -10  -8   11.66   21.28   0
   3  10   8   13.53   30.00   0
  -4 -10  -8   -7.20   21.58   0
   4  10   8   -8.50   30.62   0
   2 -11  -8   21.11   32.37   0
  -2  11   8   14.65   31.88   0
  -2  11   8   17.86   22.94   0
  -1  11   8   -8.95   32.78   0
  -1  11   8  -22.17   21.66   0
   1 -11  -8    8.72   30.00   0
   0  11   8   -4.54   31.18   0
   0 -11  -8   11.99   21.52   0
   0  11   8    5.36   21.71   0
  -1 -11  -8  -12.88   31.19   0
   1  11   8   12.05   22.39   0
   1  11   8   -0.66   38.37   0
  -2 -11  -8   17.56   22.98   0
   2  11   8   -4.99   39.35   0
   2  11   8    2.48   32.35   0
  -1 -11   9    7.77   31.74   0
   1  11  -9   -4.05   32.34   0
  -1 -11   9    3.55   32.94   0
   1  11  -9   -6.06   33.06   0
   0 -11   9   -0.26   23.16   0
   0  11  -9   -6.91   31.36   0
   0 -11   9   11.86   31.57   0
   0  11  -9   27.19   32.71   0
  -1  11  -9    6.44   31.87   0
   1 -11   9  -11.35   31.96   0
  -1  11  -9   13.91   32.17   0
   1 -11   9   -7.87   32.01   0
  -4 -10   9   -9.96   31.91   0
  -4 -10   9   11.38   31.73   0
   4  10  -9    7.64   31.58   0
   4  10  -9    1.55   22.19   0
  -3 -10   9   -6.23   29.69   0
   3  10  -9    7.52   29.72   0
  -3 -10   9    7.92   21.23   0
   3  10  -9    6.35   30.17   0
  -2 -10   9   53.54   29.70   0
  -2 -10   9   53.59   29.25   0
   2  10  -9   51.31   29.99   0
   2  10  -9   38.99   29.46   0
   1  10  -9   13.37   29.44   0
  -1 -10   9   -0.58   20.62   0
  -1 -10   9    8.56   29.52   0
   1  10  -9   19.45   29.42   0
   0 -10   9   14.82   20.05   0
   0  10  -9    2.63   27.93   0
   0  10  -9    7.78   20.12   0
   0 -10   9   -7.65   19.83   0
  -1  10  -9   -2.43   28.20   0
  -1  10  -9    7.62   28.56   0
   1 -10   9    3.25   28.21   0
   1 -10   9   10.26   20.05   0
   2 -10   9   47.50   21.07   0
  -2  10  -9   44.03   20.94   0
  -2  10  -9   39.49   20.24   0
   2 -10   9   52.54   20.49   0
   3 -10   9   15.19   30.35   0
  -3  10  -9   20.75   21.71   0
  -3  10  -9    8.68   21.10   0
   3 -10   9    0.19   30.11   0
   4 -10   9   -0.42   31.43   0
  -4  10  -9  -13.15   31.40   0
  -4  10  -9   -9.23   22.28   0
   6   9  -9    5.28   32.82   0
  -6  -9   9    7.19   32.78   0
  -6  -9   9   10.66   32.88   0
   5   9  -9   -2.89   30.31   0
  -5  -9   9   -1.04   30.47   0
  -5  -9   9    3.14   30.10   0
   5   9  -9   -2.19   30.66   0
   4   9  -9    1.04   28.74   0
  -4  -9   9    4.44   28.72   0
  -4  -9   9   12.34   19.87   0
   4   9  -9    4.45   28.08   0
   3   9  -9    6.68   27.47   0
   3   9  -9    3.16   27.37   0
  -3  -9   9    5.09   19.32   0
  -3  -9   9  -17.11   27.01   0
  -2  -9   9   32.79   27.09   0
   2   9  -9   30.94   27.49   0
   2   9  -9   19.80   27.77   0
  -2  -9   9   36.02   27.30   0
   1   9  -9    3.96   25.64   0
  -1  -9   9    9.61   26.62   0
   1   9  -9   10.64   26.88   0
  -1  -9   9    0.18   25.97   0
   0   9  -9   -1.58   26.29   0
   0  -9   9   -1.68   18.87   0
   0  -9   9   -6.39   26.39   0
   0   9  -9   -1.21   26.83   0
   1  -9   9   11.24   26.06   0
  -1   9  -9   -7.18   25.65   0
  -1   9  -9   15.20   25.98   0
   1  -9   9  -14.57   17.93   0
   2  -9   9   35.43   19.36   0
   2  -9   9   31.51   19.27   0
  -2   9  -9   33.97   26.86   0
  -2   9  -9   34.60   27.21   0
   3  -9   9    1.30   27.66   0
  -3   9  -9    4.46   27.63   0
  -3   9  -9  -19.12   28.11   0
   3  -9   9    2.84   27.51   0
   4  -9   9   -3.17   20.40   0
  -4   9  -9    2.20   19.92   0
  -4   9  -9   -2.98   20.35   0
   4  -9   9    0.81   28.28   0
  -5   9  -9   -0.81   29.18   0
  -5   9  -9   29.33   28.41   0
   5  -9   9    0.22   29.23   0
   6  -9   9   17.17   30.93   0
  -6   9  -9   -2.71   30.62   0
  -6   9  -9    8.51   31.17   0
   7   8  -9    0.46   31.98   0
  -7  -8   9    8.97   39.54   0
  -7  -8   9   21.57   32.07   0
   6   8  -9   15.53   29.83   0
  -6  -8   9   18.45   36.85   0
  -6  -8   9    5.44   29.86   0
  -5  -8   9   -4.62   27.86   0
  -5  -8   9   -9.23   27.53   0
   5   8  -9    2.88   28.21   0
   5   8  -9    8.83   33.72   0
  -4  -8   9   -5.92   26.21   0
  -4  -8   9   12.23   26.69   0
   4   8  -9   14.74   26.37   0
   4   8  -9   11.80   26.77   0
   3   8  -9   29.13   25.69   0
  -3  -8   9   63.85   25.79   0
  -3  -8   9   56.87   25.51   0
   3   8  -9   52.48   25.76   0
   2   8  -9   27.06   25.05   0
  -2  -8   9   25.54   17.58   0
  -2  -8   9   24.11   24.43   0
   2   8  -9   18.65   24.85   0
   1   8  -9   13.31   24.41   0
   1   8  -9   11.51   25.11   0
  -1  -8   9   25.80   17.33   0
  -1  -8   9   48.29   24.57   0
   0   8  -9   12.35   24.89   0
   0  -8   9    3.02   24.86   0
   0   8  -9    2.67   25.07   0
   0  -8   9   23.70   24.71   0
  -1   8  -9   36.68   24.20   0
   1  -8   9   33.49   24.53   0
  -1   8  -9   21.83   17.33   0
   1  -8   9   35.93   23.98   0
  -2   8  -9   34.41   24.74   0
   2  -8   9   29.69   24.87   0
   2  -8   9    3.30   25.34   0
  -2   8  -9   28.28   18.14   0
   3  -8   9   47.16   25.65   0
  -3   8  -9   47.38   17.19   0
  -3   8  -9   46.45   18.28   0
   3  -8   9   39.95   17.24   0
   4  -8   9    1.35   25.34   0
  -4   8  -9   13.19   18.47   0
  -4   8  -9   -1.23   25.31   0
   4  -8   9   -0.36   18.53   0
   5  -8   9  -11.81   27.19   0
  -5   8  -9   15.51   26.98   0
  -5   8  -9    2.54   18.37   0
  -6   8  -9   32.87   28.84   0
  -6   8  -9   17.23   19.96   0
   6  -8   9    8.39   20.38   0
  -7   8  -9   10.62   30.68   0
  -7   8  -9   22.86   32.49   0
  -7  -7   9   17.71   29.97   0
   7   7  -9    6.60   29.77   0
  -7  -7   9    8.43   29.69   0
   6   7  -9   14.45   28.59   0
  -6  -7   9   21.42   28.87   0
  -6  -7   9   13.13   27.91   0
   5   7  -9   24.89   26.96   0
  -5  -7   9   22.67   27.19   0
  -5  -7   9   32.40   26.46   0
  -4  -7   9   56.14   25.26   0
   4   7  -9   59.67   25.37   0
  -4  -7   9   63.97   24.95   0
   4   7  -9   44.20   25.12   0
  -3  -7   9  -11.08   23.18   0
  -3  -7   9   11.34   23.34   0
   3   7  -9   -1.40   16.60   0
   3   7  -9    0.30   23.58   0
  -2  -7   9  127.16   23.95   0
  -2  -7   9  133.98   23.32   0
   2   7  -9  114.77   24.35   0
   2   7  -9   97.27   23.42   0
   1   7  -9   17.18   22.55   0
  -1  -7   9   10.98   22.41   0
   1   7  -9   13.15   16.20   0
  -1  -7   9   -0.01   16.02   0
   0  -7   9    1.25   15.80   0
   0   7  -9   14.25   22.36   0
   0  -7   9   -1.14   16.27   0
   0   7  -9   26.31   22.97   0
  -1   7  -9    2.79   23.51   0
  -1   7  -9    9.57   16.55   0
   1  -7   9    0.59   23.56   0
   1  -7   9   17.88   16.60   0
   2  -7   9  136.61   22.50   0
  -2   7  -9  100.25   17.16   0
  -2   7  -9  101.36   16.07   0
   2  -7   9  105.11   23.96   0
   3  -7   9   -4.10   16.33   0
  -3   7  -9  -24.37   22.92   0
  -3   7  -9  -11.17   15.89   0
   3  -7   9    8.02   22.62   0
   4  -7   9   63.61   24.66   0
  -4   7  -9   80.64   24.18   0
   4  -7   9   68.12   17.42   0
  -4   7  -9   37.05   24.48   0
   5  -7   9   20.74   25.70   0
  -5   7  -9   29.34   25.40   0
   5  -7   9   21.24   17.77   0
  -5   7  -9   54.95   25.09   0
  -6   7  -9   29.08   26.39   0
  -6   7  -9   26.56   18.93   0
   6  -7   9   26.85   19.05   0
  -7   7  -9   -0.86   28.38   0
  -7   7  -9    8.08   29.64   0
  -8  -6   9    7.87   30.94   0
  -8  -6   9    3.09   37.57   0
  -7  -6   9   63.61   29.35   0
  -7  -6   9   82.15   35.07   0
   6   6  -9   26.86   26.42   0
  -6  -6   9   21.26   26.37   0
  -6  -6   9   33.98   26.48   0
   5   6  -9   57.07   25.89   0
  -5  -6   9   48.27   25.99   0
  -5  -6   9   35.12   25.87   0
   4   6  -9    5.89   22.97   0
  -4  -6   9   13.49   23.53   0
  -4  -6   9    3.54   23.02   0
   4   6  -9   -2.16   23.38   0
  -3  -6   9  171.92   23.96   0
   3   6  -9  146.68   23.86   0
  -3  -6   9  175.99   23.66   0
   3   6  -9  190.96   24.38   0
  -2  -6   9  136.45   22.49   0
   2   6  -9  166.58   23.21   0
   2   6  -9  125.36   22.94   0
  -2  -6   9  159.15   22.56   0
  -1  -6   9  127.82   22.22   0
   1   6  -9  143.70   23.09   0
  -1  -6   9  139.19   22.60   0
   1   6  -9  107.29   16.33   0
   0   6  -9   17.68   15.33   0
   0   6  -9    4.97   21.82   0
   0  -6   9   30.15   21.49   0
   0  -6   9   15.45   15.60   0
  -1   6  -9  133.42   22.27   0
  -1   6  -9  153.78   22.74   0
   1  -6   9  110.53   16.61   0
   1  -6   9  132.53   22.09   0
  -2   6  -9  133.78   16.63   0
  -2   6  -9  144.46   22.75   0
   2  -6   9  158.45   22.57   0
   2  -6   9  116.86   16.55   0
  -3   6  -9  145.22   16.79   0
   3  -6   9  206.52   23.56   0
  -3   6  -9  167.87   23.06   0
   3  -6   9  150.63   16.78   0
   4  -6   9   17.37   22.45   0
  -4   6  -9   -4.81   15.78   0
  -4   6  -9   12.99   22.21   0
   4  -6   9    6.96   22.50   0
   5  -6   9   43.05   17.62   0
  -5   6  -9   48.21   23.92   0
  -5   6  -9   41.12   24.58   0
   5  -6   9   62.66   17.18   0
  -6   6  -9   22.18   17.82   0
  -6   6  -9   21.02   25.58   0
  -7   6  -9   59.46   19.86   0
  -7   6  -9   51.73   28.71   0
  -8   6  -9    5.88   30.25   0
  -8   6  -9   10.60   21.23   0
  -9  -5   9   13.28   39.01   0
  -9  -5   9   14.74   31.97   0
  -9  -5   9   11.39   32.14   0
  -8  -5   9   38.70   36.50   0
  -8  -5   9   57.71   30.56   0
  -7  -5   9   25.14   27.12   0
  -7  -5   9    9.39   27.82   0
  -6  -5   9   65.48   25.90   0
  -6  -5   9   52.42   25.86   0
   5   5  -9   40.24   23.19   0
  -5  -5   9   44.15   23.47   0
  -5  -5   9   45.10   23.40   0
  -4  -5   9   44.48   16.32   0
  -4  -5   9   63.50   23.17   0
   4   5  -9   62.02   22.95   0
   4   5  -9   57.54   23.10   0
  -3  -5   9   28.59   26.68   0
   3   5  -9   15.61   21.97   0
  -3  -5   9    5.51   15.47   0
   3   5  -9   24.63   21.95   0
  -2  -5   9  405.11   24.25   0
   2   5  -9  435.37   25.01   0
  -2  -5   9  380.31   24.61   0
   2   5  -9  270.58   18.29   0
  -1  -5   9  296.76   22.45   0
  -1  -5   9  281.82   23.76   0
   1   5  -9  299.61   23.74   0
   1   5  -9  257.33   22.82   0
   0   5  -9   12.02   19.77   0
   0   5  -9    8.50   22.01   0
   0  -5   9   -9.23   21.98   0
   0  -5   9  -15.53   19.56   0
  -1   5  -9  302.97   22.03   0
   1  -5   9  265.48   16.94   0
  -1   5  -9  309.34   22.86   0
   1  -5   9  236.51   16.52   0
   2  -5   9  307.40   17.42   0
  -2   5  -9  329.47   17.75   0
   2  -5   9  351.81   17.48   0
  -2   5  -9  330.22   17.07   0
   3  -5   9   35.10   21.02   0
   3  -5   9   16.24   15.76   0
  -3   5  -9   18.54   20.89   0
  -3   5  -9   15.48   15.71   0
  -4   5  -9   51.72   16.02   0
   4  -5   9   48.57   22.59   0
   4  -5   9   70.47   22.63   0
  -4   5  -9   75.01   15.81   0
   5  -5   9   37.98   16.25   0
  -5   5  -9   40.79   22.18   0
  -5   5  -9   55.84   22.64   0
   6  -5   9   88.08   25.53   0
  -6   5  -9   71.80   25.56   0
  -6   5  -9   60.39   24.43   0
  -7   5  -9   21.47   18.12   0
  -7   5  -9   11.40   18.29   0
  -8   5  -9   51.17   29.02   0
  -8   5  -9   71.39   28.43   0
  -9   5  -9    8.12   32.09   0
  -9   5  -9    4.35   22.21   0
  -9  -4   9    8.96   38.12   0
  -9  -4   9    6.96   31.35   0
  -9  -4   9    9.27   30.95   0
  -8  -4   9    5.87   28.05   0
  -8  -4   9   -1.14   28.32   0
  -8  -4   9   13.53   28.73   0
  -7  -4   9   79.16   25.86   0
  -7  -4   9   72.96   26.61   0
  -6  -4   9   31.08   24.92   0
  -6  -4   9   15.44   24.68   0
   5   4  -9    3.29   27.55   0
  -5  -4   9   11.97   28.03   0
  -5  -4   9    0.69   23.07   0
  -4  -4   9   30.08   21.12   0
   4   4  -9   29.18   26.93   0
  -4  -4   9   18.48   22.42   0
  -3  -4   9  145.05   16.48   0
   3   4  -9  143.16   16.58   0
   3   4  -9  191.99   23.27   0
  -3  -4   9  216.29   27.51   0
  -2  -4   9  389.28   23.51   0
  -2  -4   9  452.27   29.78   0
   2   4  -9  346.23   23.68   0
   2   4  -9  505.77   30.37   0
   1   4  -9  428.71   24.91   0
  -1  -4   9  441.55   24.98   0
  -1  -4   9  350.15   17.22   0
   1   4  -9  364.83   22.97   0
   0   4  -9   13.03   20.17   0
   0  -4   9    2.99   14.49   0
   0  -4   9   24.49   19.81   0
   0   4  -9    3.52   14.36   0
  -1   4  -9  351.67   17.43   0
  -1   4  -9  421.87   23.13   0
   1  -4   9  386.69   17.89   0
   1  -4   9  393.51   17.41   0
   2  -4   9  438.78   23.07   0
  -2   4  -9  397.74   22.67   0
   2  -4   9  433.11   23.00   0
  -2   4  -9  376.38   17.63   0
   3  -4   9  201.54   22.84   0
  -3   4  -9  187.98   16.57   0
  -3   4  -9  217.56   22.58   0
   3  -4   9  232.23   22.40   0
   4  -4   9   23.02   14.52   0
  -4   4  -9    3.32   20.97   0
  -4   4  -9   38.76   20.48   0
  -5   4  -9   32.18   21.99   0
  -5   4  -9   18.10   15.80   0
   5  -4   9    1.14   21.89   0
  -6   4  -9   12.62   17.31   0
  -6   4  -9   33.62   23.27   0
   6  -4   9   43.95   24.19   0
  -7   4  -9   80.43   17.89   0
  -7   4  -9   74.26   18.62   0
  -8   4  -9   15.61   27.50   0
  -8   4  -9   22.60   27.15   0
  -9   4  -9    6.39   21.28   0
  -9   4  -9    1.70   28.75   0
  -9  -3   9   28.21   29.88   0
  -9  -3   9   26.85   37.43   0
  -9  -3   9   31.92   30.68   0
  -8  -3   9   33.94   34.43   0
  -8  -3   9   12.41   26.40   0
  -8  -3   9   36.91   28.53   0
  -7  -3   9   14.52   24.72   0
  -7  -3   9   21.11   24.26   0
  -7  -3   9   25.14   30.23   0
  -6  -3   9   44.49   23.13   0
  -6  -3   9   38.37   29.20   0
  -5  -3   9   88.07   29.20   0
  -5  -3   9   70.92   22.19   0
  -4  -3   9   69.93   27.40   0
   4   3  -9   62.09   26.59   0
  -4  -3   9   43.34   15.78   0
  -3  -3   9   53.21   22.08   0
   3   3  -9   69.38   20.84   0
  -3  -3   9   54.75   15.22   0
   3   3  -9   68.49   26.47   0
  -2  -3   9  221.15   21.19   0
  -2  -3   9  202.08   24.03   0
   2   3  -9  169.60   15.74   0
   2   3  -9  234.30   29.07   0
  -1  -3   9  316.57   17.21   0
   1   3  -9  358.25   25.01   0
  -1  -3   9  352.52   25.10   0
   1   3  -9  260.10   17.17   0
   0  -3   9  102.46   21.54   0
   0   3  -9   87.99   21.51   0
   0  -3   9   83.18   14.85   0
   0   3  -9   91.50   21.21   0
   1  -3   9  307.40   17.34   0
  -1   3  -9  362.98   22.98   0
  -1   3  -9  304.20   17.24   0
   1  -3   9  398.81   23.44   0
   2  -3   9  247.99   22.62   0
  -2   3  -9  250.33   22.90   0
  -2   3  -9  185.27   15.88   0
   2  -3   9  240.02   21.58   0
  -3   3  -9   75.41   21.15   0
  -3   3  -9   63.46   15.13   0
   3  -3   9   57.77   14.92   0
   4  -3   9   94.14   20.69   0
  -4   3  -9   84.99   20.77   0
  -4   3  -9   70.62   15.50   0
   5  -3   9   76.08   15.79   0
  -5   3  -9   58.99   15.68   0
  -5   3  -9   48.48   22.27   0
  -6   3  -9   12.02   22.89   0
   6  -3   9   35.12   23.14   0
  -6   3  -9   39.10   23.18   0
  -7   3  -9   37.23   24.05   0
  -7   3  -9   29.56   24.84   0
  -8   3  -9   14.86   27.71   0
  -8   3  -9   44.95   27.30   0
  -9   3  -9   39.88   29.73   0
  -9   3  -9   32.10   29.61   0
 -10  -2   9    6.43   32.58   0
 -10  -2   9    0.71   32.67   0
 -10  -2   9   -4.39   39.67   0
  -9  -2   9    8.76   36.50   0
  -9  -2   9    9.03   29.66   0
  -9  -2   9    9.89   29.60   0
  -8  -2   9   24.08   27.02   0
  -8  -2   9   16.40   26.00   0
  -8  -2   9   15.82   33.08   0
  -7  -2   9   48.52   24.72   0
  -7  -2   9   46.73   24.02   0
  -7  -2   9   63.58   30.21   0
  -6  -2   9   19.95   27.53   0
  -6  -2   9   23.23   22.19   0
  -6  -2   9   16.35   27.98   0
  -5  -2   9   27.89   15.72   0
  -5  -2   9   29.25   27.86   0
  -5  -2   9   29.88   28.19   0
  -4  -2   9   14.66   30.60   0
  -4  -2   9    8.84   15.11   0
  -3  -2   9  436.62   46.52   0
  -3  -2   9  438.22   23.63   0
   2   2  -9   87.64   20.77   0
  -2  -2   9   76.88   30.38   0
   2   2  -9   93.83   34.49   0
  -2  -2   9   56.14   15.34   0
  -1  -2   9  560.56   29.86   0
   1   2  -9  574.39   29.61   0
   1   2  -9  613.69   26.57   0
  -1  -2   9  655.57   26.44   0
   0  -2   9    1.44   14.29   0
   0   2  -9   15.01   20.35   0
   0   2  -9   -2.20   20.73   0
   0  -2   9    5.91   20.63   0
  -1   2  -9  534.72   19.73   0
  -1   2  -9  665.67   26.26   0
   1  -2   9  737.29   25.32   0
  -2   2  -9   96.02   20.36   0
   2  -2   9  111.36   20.31   0
  -2   2  -9  102.43   20.59   0
   3  -2   9  426.50   17.81   0
  -3   2  -9  391.17   17.61   0
  -3   2  -9  447.03   22.87   0
  -4   2  -9   20.12   19.89   0
  -4   2  -9   13.07   20.58   0
   4  -2   9   17.92   19.73   0
  -5   2  -9   44.84   22.12   0
   5  -2   9   33.78   15.89   0
  -5   2  -9   26.31   15.39   0
  -6   2  -9   22.26   15.95   0
   6  -2   9   10.52   22.31   0
  -6   2  -9   23.52   22.18   0
  -7   2  -9   48.97   23.85   0
  -7   2  -9   40.32   24.04   0
  -8   2  -9    3.74   25.93   0
  -8   2  -9   11.88   18.45   0
  -9   2  -9    5.86   28.33   0
  -9   2  -9   -0.01   29.58   0
  -9   2  -9   26.48   28.25   0
 -10   2  -9   -0.67   22.45   0
 -10   2  -9   30.18   31.43   0
 -10   2  -9    6.42   32.38   0
 -10  -1   9   -4.61   31.63   0
 -10  -1   9    2.03   31.86   0
 -10  -1   9   -3.72   32.22   0
  -9  -1   9   25.27   35.66   0
  -9  -1   9   51.26   27.82   0
  -9  -1   9   33.81   28.82   0
  -8  -1   9   88.63   26.47   0
  -8  -1   9   98.23   32.11   0
  -8  -1   9   86.17   26.25   0
  -7  -1   9   25.05   24.34   0
  -7  -1   9   23.71   16.62   0
  -7  -1   9   20.62   29.93   0
  -6  -1   9   80.43   23.74   0
  -6  -1   9   73.21   22.46   0
  -6  -1   9   82.92   29.03   0
  -5  -1   9  295.88   31.27   0
  -5  -1   9  265.89   31.11   0
  -5  -1   9  292.69   24.04   0
  -4  -1   9  790.11   45.44   0
  -4  -1   9  971.31   26.46   0
  -4  -1   9  996.38   49.52   0
  -3  -1   9   86.94   20.37   0
  -2  -1   9  733.39   26.27   0
   1   1  -9  170.06   28.16   0
   1   1  -9  197.21   28.21   0
   1   1  -9  180.51   16.89   0
  -1  -1   9  158.87   16.55   0
   0   1  -9   27.55   20.84   0
   0   1  -9   11.06   15.49   0
   0  -1   9   10.71   21.66   0
   1  -1   9  206.99   22.77   0
  -1   1  -9  161.04   17.41   0
  -2   1  -9  713.10   25.72   0
   2  -1   9  666.32   20.36   0
   3  -1   9   47.46   14.22   0
  -3   1  -9   73.84   14.52   0
  -4   1  -9  764.94   20.54   0
  -4   1  -9 1015.41   28.00   0
   4  -1   9 1095.31   28.41   0
   5  -1   9  353.56   24.68   0
  -5   1  -9  245.28   16.84   0
  -5   1  -9  321.06   24.15   0
  -6   1  -9   62.02   22.84   0
   6  -1   9   96.73   23.27   0
  -6   1  -9   87.64   22.83   0
  -7   1  -9   18.77   16.68   0
  -7   1  -9   22.15   16.52   0
  -7   1  -9   20.52   23.79   0
  -8   1  -9   74.29   25.96   0
  -8   1  -9   82.14   26.79   0
  -8   1  -9   90.65   26.36   0
  -9   1  -9   22.27   28.10   0
  -9   1  -9   18.94   27.70   0
  -9   1  -9   41.96   27.68   0
 -10   1  -9   -5.43   22.34   0
 -10   1  -9    1.37   31.18   0
 -10   1  -9   -1.69   32.81   0
 -10   0   9    4.66   32.34   0
 -10   0   9    9.73   39.38   0
  -9   0   9   25.40   27.92   0
  -9   0   9   19.48   28.19   0
  -8   0   9    0.21   25.04   0
  -8   0   9    1.44   25.08   0
  -7   0   9   89.39   24.64   0
  -7   0   9  103.43   29.90   0
  -6   0   9   17.82   27.55   0
  -6   0   9   10.56   22.73   0
  -5   0   9   95.02   27.82   0
  -4   0   9  146.88   27.51   0
  -3   0   9 1534.57   56.30   0
  -3   0   9 1748.08   30.60   0
  -2   0   9  473.66   43.60   0
   2   0  -9  386.82   39.81   0
  -2   0   9  396.28   18.31   0
  -1   0   9  509.96   29.64   0
  -1   0   9  461.88   19.55   0
   1   0  -9  531.12   31.00   0
   1   0  -9  503.09   19.99   0
   0   0  -9    6.59   20.50   0
   0   0  -9    6.96   22.36   0
   0   0   9   -2.29   15.71   0
  -1   0  -9  683.41   27.35   0
  -1   0  -9  417.94   20.48   0
   1   0   9  455.75   20.33   0
   2   0   9  356.42   18.74   0
  -2   0  -9  540.29   25.54   0
  -2   0  -9  339.27   19.28   0
  -3   0  -9 1596.44   32.68   0
  -3   0  -9 1585.65   26.48   0
   3   0   9 1727.49   33.08   0
  -4   0  -9  160.56   15.65   0
  -4   0  -9  113.80   15.85   0
   4   0   9  163.47   22.09   0
  -5   0  -9   96.44   22.26   0
   5   0   9  102.15   22.12   0
  -5   0  -9   91.35   21.90   0
   6   0   9    3.67   15.79   0
  -6   0  -9    8.25   21.85   0
  -6   0  -9   -7.09   15.52   0
  -7   0  -9   89.26   16.79   0
  -7   0  -9   92.00   25.12   0
  -7   0  -9   61.38   16.82   0
  -8   0  -9   -9.40   18.33   0
  -8   0  -9    4.85   25.74   0
  -8   0  -9    5.89   26.01   0
  -9   0  -9   14.34   27.74   0
  -9   0  -9  -10.82   27.29   0
  -9   0  -9   -0.50   28.38   0
 -10   0  -9   -3.11   21.98   0
 -10   0  -9    9.54   38.75   0
 -10   0  -9    5.46   21.83   0
 -10   1   9   -0.56   31.58   0
 -10   1   9    5.03   31.69   0
 -10   1   9    3.05   31.15   0
  -9   1   9   35.91   28.39   0
  -9   1   9   16.83   28.19   0
  -8   1   9   89.28   27.48   0
  -7   1   9   20.76   23.78   0
  -6   1   9   83.91   22.99   0
  -5   1   9  284.54   24.76   0
   4  -1  -9  841.09   31.67   0
  -4   1   9  932.24   31.84   0
   3  -1  -9   60.45   21.11   0
  -3   1   9   64.63   21.82   0
   2  -1  -9  847.11   35.32   0
  -2   1   9  684.55   30.39   0
  -1   1   9  238.48   22.72   0
   1  -1  -9  218.26   24.11   0
  -1   1   9  216.72   23.24   0
   0   1   9   23.37   21.28   0
   0   1   9   15.42   22.20   0
   0  -1  -9   28.05   22.09   0
   1   1   9  238.82   22.60   0
  -1  -1  -9  205.79   23.35   0
   1   1   9  181.45   23.65   0
  -1  -1  -9  243.11   22.82   0
   2   1   9  665.17   26.98   0
  -2  -1  -9  683.45   27.65   0
   2   1   9  804.34   26.46   0
  -2  -1  -9  785.42   21.90   0
  -3  -1  -9   68.51   15.84   0
   3   1   9   67.81   22.62   0
  -3  -1  -9   59.94   23.22   0
  -4  -1  -9  841.92   29.61   0
  -4  -1  -9 1118.75   27.41   0
   4   1   9  979.77   30.60   0
   5   1   9  296.89   24.50   0
  -5  -1  -9  283.97   17.25   0
  -5  -1  -9  280.69   24.06   0
  -6  -1  -9   92.98   22.21   0
  -6  -1  -9   62.34   23.33   0
  -7  -1  -9   11.27   15.69   0
  -7  -1  -9   23.26   28.54   0
  -8  -1  -9   79.38   26.18   0
  -8  -1  -9   93.64   26.09   0
  -9  -1  -9   27.73   28.07   0
  -9  -1  -9   41.29   28.10   0
  -9  -1  -9   25.26   28.95   0
 -10  -1  -9   18.13   31.57   0
 -10  -1  -9    1.24   31.93   0
 -10  -1  -9   -7.88   22.18   0
 -10   2   9    5.37   32.29   0
 -10   2   9    7.01   31.18   0
 -10   2   9    0.56   31.58   0
  -9   2   9   21.96   29.24   0
  -8   2   9    8.67   26.50   0
  -7   2   9   56.30   24.60   0
  -6   2   9    4.24   21.94   0
   5  -2  -9   29.04   21.27   0
  -5   2   9   34.89   21.34   0
   4  -2  -9    8.41   21.05   0
  -4   2   9   19.47   20.86   0
   3  -2  -9  509.51   26.69   0
  -3   2   9  498.37   26.65   0
   2  -2  -9   96.38   20.97   0
  -2   2   9  106.22   21.62   0
   1  -2  -9  775.25   28.53   0
  -1   2   9  776.29   28.12   0
   0   2   9    3.43   20.31   0
   0  -2  -9    9.22   15.22   0
   0   2   9   18.15   20.21   0
   1   2   9  759.77   26.54   0
   1   2   9  577.93   26.30   0
  -1  -2  -9  791.81   27.46   0
   2   2   9  121.44   20.82   0
  -2  -2  -9   81.44   15.15   0
   2   2   9   80.27   22.42   0
   3   2   9  520.10   24.16   0
   3   2   9  430.15   30.13   0
  -3  -2  -9  378.28   25.84   0
  -3  -2  -9  579.44   25.36   0
  -4  -2  -9   37.60   21.10   0
  -4  -2  -9   15.81   26.14   0
   4   2   9   28.46   25.56   0
   4   2   9   20.19   15.00   0
  -5  -2  -9   32.04   14.89   0
   5   2   9   21.52   22.69   0
  -5  -2  -9   25.78   28.17   0
  -6  -2  -9   28.72   22.00   0
  -6  -2  -9    7.83   22.62   0
  -7  -2  -9   40.93   24.82   0
  -7  -2  -9   57.18   24.29   0
  -8  -2  -9   37.40   25.61   0
  -8  -2  -9   19.19   32.17   0
  -9  -2  -9   12.57   28.16   0
  -9  -2  -9   15.69   35.19   0
 -10  -2  -9   -1.41   40.37   0
 -10  -2  -9   -1.78   31.66   0
 -10  -2  -9   13.86   31.54   0
  -9   3   9   46.34   30.49   0
  -9   3   9   -1.89   29.67   0
  -8   3   9   45.61   27.59   0
  -7   3   9   23.63   24.13   0
   6  -3  -9   39.09   23.24   0
  -6   3   9   30.21   23.13   0
   5  -3  -9   63.88   15.74   0
  -5   3   9   80.33   22.29   0
   4  -3  -9   80.75   21.31   0
  -4   3   9   76.42   21.38   0
  -3   3   9   83.88   21.99   0
   3  -3  -9   79.23   21.56   0
   2  -3  -9  284.47   22.06   0
  -2   3   9  284.79   22.30   0
   1  -3  -9  325.24   17.75   0
  -1   3   9  425.64   23.33   0
   0  -3  -9  116.16   22.47   0
   0   3   9  106.78   15.44   0
   1   3   9  314.14   24.65   0
  -1  -3  -9  439.85   23.24   0
   1   3   9  444.46   22.70   0
   2   3   9  216.64   16.94   0
   2   3   9  208.42   27.63   0
  -2  -3  -9  219.82   17.34   0
   3   3   9   52.22   26.21   0
   3   3   9   73.69   14.68   0
  -3  -3  -9   70.78   14.83   0
   4   3   9   73.63   31.19   0
   4   3   9   95.32   21.52   0
  -4  -3  -9   73.57   15.73   0
   5   3   9   75.69   15.55   0
  -5  -3  -9  109.24   21.65   0
  -6  -3  -9   25.23   22.37   0
  -7  -3  -9   14.46   17.13   0
  -8  -3  -9   33.27   19.13   0
  -9  -3  -9    7.79   20.36   0
  -9   4   9    9.41   21.08   0
  -9   4   9    6.31   31.22   0
  -8   4   9    6.28   28.59   0
  -8   4   9   18.01   27.18   0
   7  -4  -9   55.08   18.31   0
  -7   4   9  102.52   26.12   0
   6  -4  -9   25.43   23.85   0
  -6   4   9   33.22   23.57   0
  -5   4   9    4.92   22.17   0
   5  -4  -9    6.73   22.13   0
   4  -4  -9   20.73   21.89   0
  -4   4   9   14.97   22.05   0
  -3   4   9  228.87   24.21   0
   3  -4  -9  174.24   17.19   0
   2  -4  -9  461.20   23.26   0
  -2   4   9  408.90   18.26   0
   1  -4  -9  523.51   24.19   0
  -1   4   9  436.92   18.46   0
   0  -4  -9    1.08   20.81   0
   0   4   9    6.49   20.29   0
   1   4   9  522.33   23.63   0
  -1  -4  -9  522.98   24.23   0
   2   4   9  318.75   25.88   0
  -2  -4  -9  444.20   18.01   0
   2   4   9  524.64   23.49   0
   3   4   9  196.63   16.20   0
  -3  -4  -9  201.97   16.41   0
   3   4   9  166.81   33.27   0
   4   4   9   28.99   20.85   0
  -4  -4  -9   31.52   20.94   0
   5   4   9    9.82   15.37   0
  -5  -4  -9    4.29   15.67   0
   6   4   9   50.16   22.19   0
  -6  -4  -9   22.65   15.93   0
  -7  -4  -9   89.19   19.00   0
  -8  -4  -9   10.92   27.58   0
  -9  -4  -9   20.40   21.64   0
  -9   5   9   15.19   22.20   0
  -9   5   9    5.81   32.63   0
  -8   5   9   67.10   20.99   0
   8  -5  -9   32.33   21.58   0
  -8   5   9   52.90   21.70   0
  -7   5   9   26.55   25.66   0
   7  -5  -9   12.20   25.71   0
  -7   5   9   29.67   18.66   0
  -6   5   9   89.39   25.61   0
   6  -5  -9   42.72   18.09   0
  -5   5   9   38.37   16.30   0
   5  -5  -9   48.86   16.38   0
  -4   5   9   71.84   22.76   0
   4  -5  -9   58.03   22.64   0
   3  -5  -9   30.80   22.16   0
  -3   5   9   20.32   16.03   0
   2  -5  -9  345.34   17.36   0
  -2   5   9  466.64   23.60   0
   1  -5  -9  273.63   17.30   0
  -1   5   9  288.66   17.32   0
   0   5   9   21.20   14.99   0
   0  -5  -9    4.85   21.56   0
  -1  -5  -9  345.79   23.95   0
   1   5   9  340.58   23.49   0
  -2  -5  -9  445.48   23.82   0
   2   5   9  453.91   23.47   0
   3   5   9   26.05   21.19   0
   3   5   9   13.63   26.92   0
  -3  -5  -9   25.72   15.46   0
   3   5   9   19.07   30.85   0
  -4  -5  -9   89.34   23.28   0
   4   5   9   69.56   22.99   0
   5   5   9   55.34   22.31   0
  -5  -5  -9   61.94   22.96   0
   6   5   9   65.56   18.27   0
  -6  -5  -9   86.68   26.00   0
  -7  -5  -9   13.85   18.50   0
  -8  -5  -9   49.47   28.57   0
  -9  -5  -9   13.68   31.65   0
   8  -6  -9   12.68   30.96   0
  -8   6   9    4.87   31.50   0
  -8   6   9   19.65   30.92   0
  -7   6   9   66.75   20.37   0
  -7   6   9   75.82   19.74   0
   7  -6  -9   49.90   20.18   0
   6  -6  -9   22.25   26.63   0
  -6   6   9   63.78   26.47   0
  -6   6   9   59.15   26.08   0
  -5   6   9   63.76   24.65   0
   5  -6  -9   41.80   18.06   0
  -5   6   9   49.67   25.39   0
   4  -6  -9    3.20   23.07   0
  -4   6   9   17.21   23.49   0
  -3   6   9  173.80   18.00   0
   3  -6  -9  218.28   24.47   0
   2  -6  -9  157.99   16.76   0
  -2   6   9  178.38   23.56   0
  -1   6   9  122.60   16.52   0
   1  -6  -9  159.46   22.47   0
   0  -6  -9   23.93   21.11   0
   0   6   9   18.41   14.93   0
   1   6   9  132.01   22.78   0
  -1  -6  -9  128.76   16.58   0
   1   6   9  153.13   22.85   0
  -2  -6  -9  143.26   16.99   0
   2   6   9  179.31   22.87   0
   2   6   9  165.85   29.15   0
  -3  -6  -9  204.43   23.46   0
   3   6   9  147.26   30.08   0
   3   6   9  126.62   29.99   0
   3   6   9  167.82   16.71   0
   4   6   9   -8.17   15.68   0
  -4  -6  -9   22.04   22.73   0
  -5  -6  -9   50.46   25.00   0
   5   6   9   76.69   24.28   0
   6   6   9   25.69   25.53   0
  -6  -6  -9   27.12   18.52   0
  -7  -6  -9   62.12   28.05   0
   7   6   9   75.29   27.67   0
  -8  -6  -9   14.00   30.42   0
  -7   7   9   31.11   28.40   0
   7  -7  -9   10.28   29.14   0
  -7   7   9    4.45   29.08   0
  -6   7   9   32.90   27.56   0
   6  -7  -9   25.58   27.36   0
  -6   7   9   20.49   26.81   0
   5  -7  -9   32.70   18.55   0
  -5   7   9   22.35   26.18   0
  -5   7   9   32.65   17.70   0
   4  -7  -9   74.25   25.01   0
  -4   7   9   36.92   18.15   0
  -4   7   9   59.72   17.81   0
   3  -7  -9   11.32   23.99   0
  -3   7   9    4.18   24.00   0
  -3   7   9    4.00   17.27   0
  -2   7   9  130.29   23.87   0
  -2   7   9  117.70   16.83   0
   2  -7  -9  104.74   16.48   0
   1  -7  -9   32.87   22.47   0
  -1   7   9   24.78   22.80   0
  -1   7   9   19.38   22.56   0
   0   7   9   -5.04   22.86   0
   0  -7  -9   18.95   22.30   0
   0   7   9   11.98   15.91   0
  -1  -7  -9   24.97   15.99   0
   1   7   9   17.80   22.60   0
   1   7   9    8.23   22.90   0
   2   7   9  120.78   16.40   0
  -2  -7  -9  149.61   23.40   0
   2   7   9  117.38   29.17   0
   3   7   9   -1.87   29.97   0
  -3  -7  -9  -16.63   23.27   0
   3   7   9   -4.26   22.68   0
   3   7   9    0.79   29.92   0
   4   7   9   32.60   24.29   0
  -4  -7  -9   54.60   24.83   0
   5   7   9   18.58   18.19   0
  -5  -7  -9   16.16   26.17   0
  -6  -7  -9   13.33   19.34   0
   6   7   9   22.94   27.37   0
   7   7   9   19.33   29.21   0
  -7  -7  -9   14.83   29.72   0
  -7   8   9   11.38   21.65   0
   7  -8  -9    6.75   31.96   0
  -7   8   9   39.37   22.63   0
   6  -8  -9    0.09   29.41   0
  -6   8   9    7.39   29.58   0
  -6   8   9   45.29   29.78   0
   5  -8  -9   26.75   27.56   0
  -5   8   9    2.94   27.82   0
  -5   8   9    0.10   28.16   0
   4  -8  -9  -14.73   26.39   0
  -4   8   9   18.17   26.74   0
  -4   8   9   19.11   18.17   0
  -3   8   9   71.63   24.94   0
   3  -8  -9   57.50   26.75   0
  -3   8   9   59.68   26.79   0
   2  -8  -9   33.58   17.23   0
  -2   8   9   18.37   24.86   0
  -2   8   9   36.51   24.34   0
   1  -8  -9   44.11   23.68   0
  -1   8   9   16.99   24.15   0
  -1   8   9   16.76   24.28   0
   0   8   9   -3.71   23.76   0
   0  -8  -9    7.19   16.68   0
   0   8   9   -0.89   17.01   0
  -1  -8  -9   23.34   24.34   0
   1   8   9   26.21   17.34   0
   1   8   9   24.72   25.05   0
  -2  -8  -9   24.35   24.07   0
   2   8   9   18.58   16.75   0
   2   8   9   25.10   24.44   0
   3   8   9   51.60   24.56   0
  -3  -8  -9   48.67   17.85   0
   3   8   9   39.33   37.04   0
   4   8   9    1.63   26.25   0
  -4  -8  -9  -20.68   26.73   0
   5   8   9    4.93   19.71   0
  -5  -8  -9  -20.70   28.29   0
   6   8   9   -5.79   20.99   0
  -6  -8  -9    1.50   21.40   0
   7   8   9    8.53   22.61   0
  -7  -8  -9   18.10   32.03   0
   6  -9  -9   -2.88   22.37   0
  -6   9   9   -0.39   32.01   0
  -6   9   9   13.34   32.04   0
  -5   9   9    3.89   21.06   0
  -5   9   9    5.25   21.38   0
   5  -9  -9    2.57   29.32   0
   4  -9  -9    9.42   28.54   0
  -4   9   9    7.89   27.87   0
  -4   9   9   -1.38   20.52   0
  -3   9   9    3.13   26.03   0
  -3   9   9   -0.69   28.09   0
   3  -9  -9    2.97   19.78   0
  -2   9   9   42.50   27.04   0
   2  -9  -9   31.92   19.34   0
  -2   9   9   44.64   27.39   0
  -1   9   9   10.44   26.16   0
   1  -9  -9   -5.96   17.81   0
  -1   9   9    0.85   18.07   0
   0  -9  -9   -1.09   25.61   0
   0   9   9   -2.72   18.66   0
   0   9   9  -13.37   18.58   0
  -1  -9  -9   -9.80   25.68   0
   1   9   9   -7.37   26.51   0
   1   9   9   -1.67   25.55   0
   2   9   9   20.92   27.40   0
   2   9   9   37.26   18.01   0
  -2  -9  -9   20.75   18.05   0
  -3  -9  -9    4.17   18.36   0
   3   9   9   -2.82   34.31   0
   3   9   9   -2.51   25.95   0
  -4  -9  -9   -9.31   29.56   0
   4   9   9    9.83   28.97   0
   5   9   9    2.40   30.17   0
  -5  -9  -9    4.76   30.60   0
   6   9   9   13.86   31.42   0
  -6  -9  -9    0.93   31.84   0
   4 -10  -9   26.93   31.04   0
  -4  10   9   12.52   31.58   0
  -4  10   9   -1.75   21.74   0
   3 -10  -9    5.79   29.67   0
  -3  10   9    7.17   29.93   0
  -3  10   9   17.17   29.81   0
   2 -10  -9   51.41   29.58   0
  -2  10   9   55.30   29.92   0
  -2  10   9   43.25   20.95   0
  -1  10   9    8.97   28.09   0
   1 -10  -9   -1.18   19.73   0
  -1  10   9    3.85   29.11   0
   0 -10  -9   -0.81   19.25   0
   0  10   9   -4.39   28.37   0
   0  10   9    8.06   19.36   0
  -1 -10  -9  -12.70   27.67   0
   1  10   9   -1.56   19.76   0
   1  10   9    3.66   28.76   0
  -2 -10  -9   40.09   20.39   0
   2  10   9   49.58   36.66   0
   2  10   9   51.17   20.30   0
   3  10   9    5.91   42.73   0
  -3 -10  -9    5.11   30.51   0
   3  10   9   -8.17   30.37   0
  -4 -10  -9   -0.43   22.23   0
   4  10   9    0.46   21.77   0
  -1  11   9    6.34   33.01   0
   1 -11  -9   22.85   31.08   0
  -1  11   9  -10.02   31.38   0
   0 -11  -9   -5.42   21.78   0
   0  11   9  -11.22   32.41   0
   0  11   9   -7.77   31.04   0
  -1 -11  -9   18.69   21.57   0
   1  11   9   -9.09   21.70   0
   1  11   9   -5.76   31.20   0
  -1 -11  10   -1.65   33.38   0
   1  11 -10    9.32   23.11   0
  -1 -11  10   12.26   32.49   0
   1  11 -10    1.54   33.49   0
   0  11 -10   12.01   32.17   0
   0 -11  10    6.48   22.26   0
   0 -11  10   22.76   22.52   0
   0  11 -10   25.71   22.41   0
  -1  11 -10   -1.22   32.33   0
   1 -11  10  -19.90   31.72   0
  -1  11 -10   17.23   32.02   0
   1 -11  10   -8.83   22.67   0
  -4 -10  10   10.17   38.34   0
  -4 -10  10    1.95   32.08   0
   4  10 -10    4.05   31.33   0
   4  10 -10    9.39   31.94   0
  -3 -10  10    2.27   31.08   0
  -3 -10  10    3.76   30.47   0
   3  10 -10    4.87   30.95   0
   3  10 -10  -10.03   21.63   0
  -2 -10  10    6.76   29.66   0
  -2 -10  10   22.30   29.77   0
   2  10 -10    4.88   21.24   0
   2  10 -10   18.62   29.85   0
  -1 -10  10    0.18   28.92   0
  -1 -10  10   35.93   29.28   0
   1  10 -10   27.01   29.05   0
   1  10 -10    7.69   29.56   0
   0  10 -10   -0.35   28.72   0
   0 -10  10   22.11   20.57   0
   0  10 -10    3.55   29.13   0
   0 -10  10   -3.06   28.88   0
  -1  10 -10   10.76   28.55   0
   1 -10  10   32.21   28.69   0
   1 -10  10   27.04   20.84   0
  -1  10 -10   31.77   29.52   0
   2 -10  10    1.76   20.99   0
  -2  10 -10    4.92   20.18   0
  -2  10 -10   20.04   21.01   0
   2 -10  10    5.75   29.01   0
   3 -10  10   -0.18   21.15   0
  -3  10 -10   -1.88   21.18   0
   3 -10  10   -3.37   21.37   0
  -3  10 -10    2.03   21.36   0
   4 -10  10    7.21   22.37   0
  -4  10 -10   25.47   31.41   0
  -4  10 -10    6.19   22.40   0
   5   9 -10   -0.99   30.54   0
  -5  -9  10    4.88   30.20   0
  -5  -9  10    1.77   30.20   0
   5   9 -10    3.65   30.19   0
  -4  -9  10    3.15   29.08   0
  -4  -9  10    5.69   29.40   0
   4   9 -10    1.85   29.36   0
   4   9 -10    5.77   29.25   0
  -3  -9  10    8.08   27.98   0
   3   9 -10   28.67   28.23   0
  -3  -9  10    9.38   28.13   0
   3   9 -10    2.72   28.15   0
  -2  -9  10   22.95   26.26   0
   2   9 -10   11.33   26.77   0
   2   9 -10    5.82   19.33   0
  -2  -9  10    7.18   26.65   0
  -1  -9  10   88.22   28.02   0
   1   9 -10  102.37   28.30   0
   1   9 -10   66.79   27.18   0
  -1  -9  10   90.87   19.50   0
   0  -9  10  204.34   28.76   0
   0  -9  10  212.38   28.61   0
   0   9 -10  221.62   29.05   0
   0   9 -10  161.51   28.21   0
   1  -9  10   81.45   26.53   0
  -1   9 -10   76.07   26.31   0
  -1   9 -10  104.44   26.84   0
   1  -9  10   95.54   26.77   0
  -2   9 -10   -0.15   27.01   0
   2  -9  10   17.49   19.29   0
  -2   9 -10    9.72   26.97   0
   2  -9  10   16.53   27.17   0
   3  -9  10   27.40   27.58   0
  -3   9 -10    2.33   27.79   0
  -3   9 -10    3.43   27.68   0
   3  -9  10    7.50   27.84   0
   4  -9  10   -2.89   29.15   0
  -4   9 -10    6.54   20.20   0
  -4   9 -10   15.48   20.56   0
   4  -9  10    7.87   20.67   0
   5  -9  10   -4.45   21.47   0
  -5   9 -10   -4.18   30.54   0
  -5   9 -10   11.01   29.38   0
   6   8 -10    5.49   30.53   0
  -6  -8  10   17.20   30.55   0
  -6  -8  10   24.51   30.49   0
   5   8 -10   -6.78   28.01   0
  -5  -8  10    1.20   28.08   0
  -5  -8  10   -2.48   29.17   0
   5   8 -10   -6.30   29.04   0
   4   8 -10  -11.58   27.02   0
  -4  -8  10    0.70   26.26   0
  -4  -8  10   -0.94   26.98   0
   4   8 -10    6.50   26.18   0
  -3  -8  10   -5.94   25.32   0
   3   8 -10   -1.47   25.67   0
   3   8 -10   15.65   25.68   0
  -3  -8  10    2.38   25.30   0
  -2  -8  10   35.86   18.54   0
  -2  -8  10   45.47   18.15   0
   2   8 -10   47.50   25.94   0
   2   8 -10   44.76   26.12   0
  -1  -8  10   31.22   24.74   0
  -1  -8  10   49.37   17.91   0
   1   8 -10   58.73   25.31   0
   1   8 -10   33.81   25.45   0
   0   8 -10   55.83   17.62   0
   0  -8  10   66.19   25.32   0
   0   8 -10   93.14   25.26   0
   0  -8  10   79.45   24.99   0
   1  -8  10   48.42   17.70   0
   1  -8  10   52.52   17.37   0
  -1   8 -10   48.53   24.78   0
  -1   8 -10   41.70   17.48   0
   2  -8  10   29.19   25.18   0
  -2   8 -10   44.52   25.80   0
   2  -8  10   58.54   25.87   0
  -2   8 -10   58.85   25.22   0
  -3   8 -10   -0.91   26.46   0
  -3   8 -10   -1.30   17.15   0
   3  -8  10   14.74   26.52   0
   3  -8  10  -15.29   24.19   0
   4  -8  10   -4.73   27.03   0
  -4   8 -10    1.55   18.96   0
  -4   8 -10   12.97   25.45   0
   4  -8  10   -3.75   17.94   0
   5  -8  10    4.12   19.11   0
  -5   8 -10   -6.06   26.54   0
  -5   8 -10    8.28   19.12   0
   5  -8  10   -5.57   18.81   0
   6  -8  10   29.58   29.10   0
  -6   8 -10   -6.74   29.00   0
  -6   8 -10   13.70   20.58   0
   7   7 -10    5.58   30.23   0
  -7  -7  10  -15.75   30.62   0
  -7  -7  10    7.53   36.97   0
   6   7 -10    4.36   27.93   0
  -6  -7  10   11.77   27.94   0
  -6  -7  10   16.90   27.57   0
   5   7 -10   52.57   26.68   0
  -5  -7  10   47.98   26.70   0
  -5  -7  10   43.43   26.81   0
  -4  -7  10   67.89   26.57   0
   4   7 -10   64.09   25.59   0
  -4  -7  10   52.85   25.39   0
   4   7 -10   84.10   26.38   0
  -3  -7  10   85.50   17.69   0
   3   7 -10   83.50   24.65   0
   3   7 -10  135.61   25.24   0
  -3  -7  10  115.68   24.39   0
  -2  -7  10    6.11   15.57   0
  -2  -7  10   13.05   23.34   0
   2   7 -10   17.78   23.51   0
   2   7 -10   15.18   22.34   0
  -1  -7  10   60.06   16.64   0
  -1  -7  10   69.19   22.61   0
   1   7 -10   55.45   16.63   0
   1   7 -10   46.01   16.97   0
   0   7 -10   59.57   16.48   0
   0  -7  10   44.86   23.30   0
   0  -7  10   61.17   16.52   0
   0   7 -10   60.48   16.64   0
  -1   7 -10   77.39   23.50   0
   1  -7  10   68.26   23.11   0
   1  -7  10   57.22   16.82   0
  -1   7 -10   42.19   16.78   0
   2  -7  10   11.34   22.31   0
   2  -7  10   10.11   17.36   0
  -2   7 -10    6.67   22.41   0
  -2   7 -10   11.15   17.15   0
   3  -7  10   75.81   17.63   0
  -3   7 -10  135.54   24.20   0
   3  -7  10   93.03   17.01   0
  -3   7 -10   93.23   16.90   0
   4  -7  10   46.11   24.18   0
  -4   7 -10   78.32   24.13   0
  -4   7 -10   89.17   24.26   0
   4  -7  10   77.86   24.40   0
   5  -7  10   46.11   25.96   0
   5  -7  10   26.09   18.44   0
  -5   7 -10   35.03   18.45   0
  -5   7 -10   58.12   18.26   0
  -6   7 -10   31.10   26.76   0
  -6   7 -10   -0.50   18.67   0
  -7   7 -10    4.50   28.72   0
  -7   7 -10   -3.57   30.17   0
  -8  -6  10   -7.74   30.53   0
  -8  -6  10   10.71   31.33   0
  -7  -6  10   26.24   28.24   0
  -7  -6  10   31.95   29.52   0
   6   6 -10   99.41   28.03   0
  -6  -6  10  112.99   27.25   0
  -6  -6  10  141.02   28.72   0
   5   6 -10   98.68   26.80   0
  -5  -6  10   99.81   25.33   0
  -5  -6  10  130.04   33.08   0
  -4  -6  10   47.93   24.00   0
  -4  -6  10   56.29   24.11   0
   4   6 -10   60.90   23.64   0
   4   6 -10   85.00   24.03   0
  -3  -6  10   43.31   16.34   0
  -3  -6  10   65.39   23.01   0
   3   6 -10   43.69   23.04   0
   3   6 -10   45.55   23.53   0
  -2  -6  10   46.47   23.15   0
   2   6 -10   49.30   23.42   0
   2   6 -10   26.38   22.22   0
  -2  -6  10   33.12   21.97   0
  -1  -6  10   34.74   21.90   0
   1   6 -10   25.79   22.16   0
   1   6 -10   27.98   22.16   0
  -1  -6  10   29.62   21.46   0
   0  -6  10  109.57   15.70   0
   0   6 -10   78.86   16.34   0
   0  -6  10  111.93   22.57   0
   0   6 -10   91.49   21.91   0
   1  -6  10   11.87   15.40   0
  -1   6 -10   43.32   22.09   0
   1  -6  10   33.47   16.09   0
  -1   6 -10   25.71   16.02   0
  -2   6 -10   30.02   22.40   0
   2  -6  10   36.87   22.81   0
   2  -6  10   32.90   22.05   0
  -2   6 -10   34.60   22.14   0
   3  -6  10   50.77   22.45   0
  -3   6 -10   48.19   22.57   0
  -3   6 -10   61.19   22.63   0
   3  -6  10   57.74   22.63   0
   4  -6  10   52.70   16.72   0
  -4   6 -10   72.76   16.80   0
  -4   6 -10   49.18   16.52   0
   4  -6  10   60.72   23.38   0
  -5   6 -10   90.35   17.46   0
   5  -6  10  103.44   24.57   0
   5  -6  10  142.06   24.94   0
  -5   6 -10  100.62   24.83   0
   6  -6  10  122.64   19.01   0
  -6   6 -10  144.79   26.28   0
  -6   6 -10  103.08   26.41   0
  -7   6 -10   33.48   19.27   0
  -7   6 -10   31.74   19.70   0
  -8   6 -10    8.09   21.40   0
  -8   6 -10   -8.30   21.84   0
  -9  -5  10   -5.63   33.12   0
  -9  -5  10    5.12   41.10   0
  -9  -5  10    2.22   40.67   0
  -8  -5  10   18.99   29.39   0
  -8  -5  10   30.78   36.83   0
  -7  -5  10   15.07   26.90   0
  -7  -5  10   24.17   34.59   0
  -6  -5  10   45.73   18.73   0
  -6  -5  10   77.66   30.77   0
  -5  -5  10   77.31   23.91   0
  -5  -5  10   99.50   30.31   0
   5   5 -10  100.49   30.15   0
  -4  -5  10   54.52   23.00   0
   4   5 -10   70.27   23.12   0
  -4  -5  10   70.03   24.00   0
   4   5 -10   99.91   28.89   0
  -3  -5  10  184.12   23.58   0
   3   5 -10  167.37   22.67   0
  -3  -5  10  165.27   23.05   0
   3   5 -10  202.51   24.00   0
   2   5 -10   10.55   21.51   0
  -2  -5  10   17.29   21.36   0
  -2  -5  10   21.86   21.30   0
   2   5 -10    9.31   21.79   0
  -1  -5  10   38.96   21.11   0
   1   5 -10   49.72   21.32   0
  -1  -5  10   57.63   20.46   0
   1   5 -10   66.05   21.05   0
   0   5 -10  407.55   22.87   0
   0   5 -10  405.08   25.55   0
   0  -5  10  372.41   25.44   0
   0  -5  10  395.62   22.88   0
  -1   5 -10   40.83   15.19   0
   1  -5  10   33.11   15.03   0
  -1   5 -10   52.13   21.50   0
   1  -5  10   27.98   21.79   0
  -2   5 -10   28.85   20.91   0
  -2   5 -10   11.92   14.63   0
   2  -5  10   21.51   14.35   0
   2  -5  10    5.94   14.97   0
   3  -5  10  142.09   16.56   0
  -3   5 -10  155.91   16.43   0
  -3   5 -10  158.06   16.74   0
   3  -5  10  150.06   16.66   0
  -4   5 -10   74.02   16.29   0
  -4   5 -10   59.36   16.46   0
   4  -5  10   72.53   22.86   0
   4  -5  10   72.86   22.92   0
   5  -5  10  137.34   23.19   0
  -5   5 -10   98.74   23.66   0
  -5   5 -10   89.72   16.50   0
   6  -5  10  110.39   25.76   0
  -6   5 -10   53.03   18.42   0
  -6   5 -10   66.45   24.79   0
  -7   5 -10   30.73   26.59   0
  -7   5 -10   18.28   25.57   0
  -8   5 -10   36.21   29.21   0
  -8   5 -10   23.22   28.23   0
  -9   5 -10    4.67   32.20   0
  -9   5 -10   11.58   32.22   0
  -9  -4  10   23.32   31.99   0
  -9  -4  10   24.70   39.20   0
  -9  -4  10   13.79   31.33   0
  -8  -4  10   10.51   34.86   0
  -8  -4  10   21.14   35.67   0
  -8  -4  10    6.69   28.52   0
  -7  -4  10   31.23   32.57   0
  -7  -4  10   22.50   26.65   0
  -6  -4  10   89.73   26.16   0
  -6  -4  10   86.02   24.92   0
  -5  -4  10   34.91   27.62   0
  -5  -4  10   29.84   23.32   0
  -4  -4  10   16.98   28.04   0
   4   4 -10   21.70   27.62   0
  -4  -4  10    6.71   21.61   0
   3   4 -10  144.73   23.11   0
  -3  -4  10  129.26   16.76   0
  -3  -4  10  151.62   23.29   0
   3   4 -10  163.48   23.72   0
  -2  -4  10  130.80   22.65   0
   2   4 -10  155.65   27.67   0
   2   4 -10   98.48   15.38   0
  -2  -4  10  125.34   20.94   0
  -1  -4  10   96.19   15.26   0
  -1  -4  10  142.81   22.32   0
   1   4 -10  170.92   22.78   0
   1   4 -10  130.58   22.01   0
   0  -4  10   83.44   22.07   0
   0   4 -10   51.53   15.45   0
   0  -4  10   77.98   20.67   0
   0   4 -10   45.86   14.81   0
   1  -4  10  163.23   20.91   0
  -1   4 -10  172.62   20.81   0
   1  -4  10  121.02   15.39   0
  -1   4 -10  172.54   21.49   0
   2  -4  10  141.69   15.34   0
  -2   4 -10  112.46   14.94   0
  -2   4 -10  146.29   21.56   0
   2  -4  10  120.26   15.13   0
  -3   4 -10  118.35   15.96   0
   3  -4  10  155.03   16.11   0
  -3   4 -10  181.29   22.19   0
   3  -4  10  204.75   22.13   0
   4  -4  10   45.71   15.18   0
  -4   4 -10    5.05   20.88   0
  -4   4 -10   13.26   21.19   0
  -5   4 -10   29.37   22.35   0
  -5   4 -10   52.48   22.03   0
   5  -4  10   31.58   22.00   0
  -6   4 -10   84.38   17.47   0
   6  -4  10  113.73   24.36   0
  -6   4 -10  108.35   17.24   0
  -7   4 -10   12.12   25.58   0
  -7   4 -10   29.86   17.58   0
  -8   4 -10    0.85   19.32   0
  -8   4 -10   -3.42   19.99   0
  -9   4 -10   24.54   21.71   0
  -9   4 -10   20.95   29.71   0
  -9  -3  10    8.83   30.29   0
  -9  -3  10   -1.87   30.17   0
  -9  -3  10    3.29   30.48   0
  -8  -3  10   13.35   33.43   0
  -8  -3  10   16.27   33.31   0
  -8  -3  10    8.53   27.29   0
  -7  -3  10   33.19   25.21   0
  -7  -3  10   33.35   24.35   0
  -7  -3  10   47.83   31.68   0
  -6  -3  10   14.91   29.02   0
  -6  -3  10   22.10   29.54   0
  -6  -3  10   12.54   23.30   0
  -5  -3  10    9.19   28.65   0
  -5  -3  10   16.73   21.71   0
  -4  -3  10   74.07   32.02   0
  -4  -3  10   76.64   22.71   0
  -3  -3  10   51.02   30.45   0
   3   3 -10   34.32   14.84   0
  -3  -3  10   34.15   15.08   0
   3   3 -10   48.77   26.19   0
   2   3 -10  170.44   21.06   0
  -2  -3  10  179.66   27.69   0
  -2  -3  10  183.08   21.17   0
   2   3 -10  197.08   28.53   0
  -1  -3  10  755.21   24.80   0
   1   3 -10  680.31   29.33   0
  -1  -3  10  722.63   29.82   0
   1   3 -10  563.95   19.14   0
   0  -3  10  790.74   25.03   0
   0   3 -10  800.39   28.34   0
   0  -3  10  788.59   28.09   0
   0   3 -10  816.71   26.05   0
   1  -3  10  800.25   26.07   0
  -1   3 -10  739.81   25.36   0
   1  -3  10  674.94   20.68   0
  -1   3 -10  601.77   20.22   0
  -2   3 -10  193.73   21.64   0
  -2   3 -10  167.39   15.87   0
   2  -3  10  190.95   15.83   0
  -3   3 -10   49.54   21.00   0
   3  -3  10   50.50   20.72   0
  -3   3 -10   61.13   21.01   0
   4  -3  10   83.23   21.12   0
  -4   3 -10   72.11   15.48   0
  -4   3 -10   83.87   21.15   0
  -5   3 -10   16.12   21.68   0
   5  -3  10    6.84   21.53   0
  -5   3 -10   31.46   21.60   0
  -6   3 -10    6.54   15.87   0
  -6   3 -10   13.16   16.30   0
   6  -3  10   33.17   22.93   0
  -7   3 -10   34.65   24.67   0
  -7   3 -10   44.18   24.86   0
  -8   3 -10    0.47   18.83   0
  -8   3 -10    6.92   27.64   0
  -9   3 -10   -8.19   29.70   0
  -9   3 -10    7.66   30.39   0
  -9  -2  10   -1.46   29.79   0
  -9  -2  10   16.00   29.87   0
  -9  -2  10   19.93   29.77   0
  -8  -2  10   -3.82   27.25   0
  -8  -2  10    2.50   32.23   0
  -8  -2  10   15.40   26.78   0
  -7  -2  10   10.31   23.64   0
  -7  -2  10   13.34   29.82   0
  -7  -2  10   10.57   30.08   0
  -6  -2  10   55.39   29.65   0
  -6  -2  10   47.14   22.65   0
  -6  -2  10   61.48   29.57   0
  -5  -2  10    4.35   21.95   0
  -5  -2  10   -0.35   31.29   0
  -5  -2  10    4.37   31.03   0
  -4  -2  10   50.33   43.00   0
  -4  -2  10   66.90   45.26   0
  -4  -2  10   69.84   21.96   0
  -3  -2  10  125.49   20.48   0
   2   2 -10  343.35   17.45   0
   2   2 -10  417.38   42.17   0
  -2  -2  10  373.25   22.74   0
   1   2 -10   55.70   25.52   0
   1   2 -10   53.55   20.81   0
  -1  -2  10   34.60   14.70   0
   0  -2  10  517.09   19.30   0
   0   2 -10  472.75   19.25   0
   0   2 -10  555.03   26.57   0
   1  -2  10   50.34   20.58   0
  -1   2 -10   31.95   14.44   0
  -1   2 -10   31.10   15.39   0
  -2   2 -10  308.11   16.80   0
   2  -2  10  446.10   22.14   0
  -2   2 -10  395.04   22.66   0
   3  -2  10  141.76   20.72   0
  -3   2 -10  141.01   20.50   0
  -3   2 -10  149.99   20.93   0
  -4   2 -10   93.11   20.96   0
  -4   2 -10   93.11   20.32   0
   4  -2  10   68.39   20.23   0
  -5   2 -10   -7.63   21.98   0
   5  -2  10    4.29   21.40   0
  -5   2 -10   17.11   21.54   0
  -6   2 -10   84.91   22.71   0
  -6   2 -10   60.03   23.00   0
   6  -2  10   81.42   22.94   0
  -7   2 -10   12.64   17.08   0
  -7   2 -10    3.37   16.63   0
  -8   2 -10   12.08   25.62   0
  -8   2 -10   29.05   18.61   0
  -9   2 -10   -0.85   29.49   0
  -9   2 -10   16.95   20.89   0
  -9   2 -10    4.05   21.02   0
 -10  -1  10    2.36   32.93   0
 -10  -1  10   13.95   32.18   0
 -10  -1  10    9.65   32.21   0
  -9  -1  10    8.37   29.73   0
  -9  -1  10    5.43   29.04   0
  -9  -1  10   11.53   36.34   0
  -8  -1  10    5.02   26.42   0
  -8  -1  10    6.20   26.12   0
  -8  -1  10    6.95   26.43   0
  -7  -1  10   11.36   24.43   0
  -7  -1  10    7.32   23.80   0
  -7  -1  10    5.16   24.08   0
  -6  -1  10   83.11   22.54   0
  -6  -1  10   68.51   23.60   0
  -6  -1  10   98.70   28.37   0
  -5  -1  10   98.23   32.34   0
  -5  -1  10  103.53   22.28   0
  -5  -1  10   98.58   32.30   0
  -4  -1  10  116.57   20.77   0
  -3  -1  10  132.45   20.52   0
   2   1 -10   73.76   14.77   0
  -2  -1  10   91.69   20.53   0
   1   1 -10  399.15   33.12   0
   1   1 -10  370.98   32.61   0
   1   1 -10  420.71   23.57   0
  -1  -1  10  432.15   23.40   0
   0   1 -10  795.65   21.98   0
   0   1 -10  914.52   30.53   0
   0  -1  10 1052.32   27.66   0
   1  -1  10  463.27   24.59   0
  -1   1 -10  318.26   19.19   0
  -2   1 -10   96.04   20.74   0
   2  -1  10  120.81   20.58   0
  -3   1 -10   98.85   15.28   0
   3  -1  10  122.96   15.18   0
  -4   1 -10  101.61   21.26   0
  -4   1 -10  139.19   21.94   0
   4  -1  10  103.09   21.84   0
   5  -1  10  132.47   22.02   0
  -5   1 -10  126.20   22.02   0
  -5   1 -10  124.92   22.28   0
  -6   1 -10   65.01   16.48   0
  -6   1 -10   80.01   22.52   0
  -6   1 -10   67.83   22.64   0
   6  -1  10  107.71   22.81   0
  -7   1 -10    4.30   16.82   0
  -7   1 -10    1.65   23.71   0
  -7   1 -10   -4.12   23.62   0
  -8   1 -10   -4.32   18.26   0
  -8   1 -10   18.06   25.74   0
  -8   1 -10    5.96   26.32   0
  -9   1 -10   -7.71   28.38   0
  -9   1 -10    6.13   29.07   0
  -9   1 -10   -1.61   28.30   0
 -10   1 -10  -15.68   31.70   0
 -10   1 -10    6.60   22.32   0
 -10   1 -10   15.66   32.93   0
 -10   0  10   12.59   32.58   0
 -10   0  10    9.25   32.36   0
 -10   0  10    2.73   33.08   0
  -9   0  10    5.36   29.27   0
  -9   0  10    7.29   28.91   0
  -8   0  10    8.53   32.56   0
  -8   0  10   10.84   26.49   0
  -7   0  10  167.92   26.28   0
  -7   0  10  184.44   31.52   0
  -6   0  10  240.11   26.03   0
  -6   0  10  287.42   31.28   0
  -5   0  10  340.30   32.18   0
  -4   0  10    8.08   24.81   0
  -3   0  10   78.79   14.43   0
  -3   0  10   96.37   35.34   0
  -2   0  10   14.82   28.09   0
  -2   0  10   22.34   20.48   0
   2   0 -10   14.93   28.12   0
  -1   0  10   18.90   20.15   0
  -1   0  10   10.11   20.64   0
   1   0 -10   19.58   20.27   0
   1   0 -10   25.42   25.99   0
   0   0 -10  112.08   21.76   0
   0   0 -10  115.96   22.67   0
   0   0  10   97.27   22.55   0
  -1   0 -10   29.44   20.01   0
  -1   0 -10   21.05   14.87   0
   1   0  10   17.26   20.77   0
  -2   0 -10   17.27   14.50   0
   2   0  10   25.53   19.87   0
  -2   0 -10   12.16   20.89   0
  -3   0 -10  100.58   21.15   0
  -3   0 -10  149.39   20.92   0
   3   0  10   80.65   14.97   0
  -4   0 -10   10.34   20.68   0
   4   0  10   -1.39   20.58   0
  -4   0 -10    4.39   14.18   0
  -5   0 -10  389.48   23.29   0
  -5   0 -10  333.88   24.26   0
   5   0  10  398.95   24.36   0
   6   0  10  224.98   18.29   0
  -6   0 -10  268.54   24.57   0
  -6   0 -10  237.94   18.03   0
  -7   0 -10  162.98   24.75   0
  -7   0 -10  169.11   25.55   0
  -7   0 -10  152.35   24.66   0
  -8   0 -10  -12.79   25.50   0
  -8   0 -10    6.65   18.66   0
  -8   0 -10   15.21   26.68   0
  -9   0 -10   -4.35   19.74   0
  -9   0 -10    0.80   28.92   0
  -9   0 -10   11.92   28.13   0
 -10   0 -10    7.81   31.37   0
 -10   0 -10   -3.27   31.60   0
 -10   0 -10    7.21   32.12   0
 -10   1  10   18.17   32.45   0
 -10   1  10    1.82   32.94   0
  -9   1  10    5.95   34.38   0
  -9   1  10    8.30   28.14   0
  -8   1  10    3.41   32.22   0
  -8   1  10    8.62   32.55   0
  -7   1  10    7.61   24.23   0
  -6   1  10   77.65   23.78   0
  -5   1  10  118.46   23.72   0
   4  -1 -10   90.30   26.85   0
  -4   1  10  105.66   22.53   0
   3  -1 -10  165.93   27.90   0
  -3   1  10  132.64   23.54   0
   2  -1 -10   79.75   21.99   0
  -2   1  10   77.55   22.40   0
  -1   1  10  449.05   24.13   0
   1  -1 -10  421.55   26.27   0
  -1   1  10  511.26   30.14   0
   0   1  10 1178.45   31.46   0
   0  -1 -10 1181.85   32.00   0
   0   1  10 1016.84   28.55   0
  -1  -1 -10  380.19   24.03   0
   1   1  10  370.75   18.55   0
   1   1  10  285.69   18.02   0
  -1  -1 -10  477.29   24.55   0
  -2  -1 -10  101.29   20.67   0
   2   1  10   82.36   20.89   0
   2   1  10  112.78   20.08   0
  -2  -1 -10   83.14   21.33   0
  -3  -1 -10  125.59   15.78   0
   3   1  10  109.21   23.06   0
  -3  -1 -10  123.76   23.64   0
  -4  -1 -10   87.02   15.48   0
   4   1  10  109.73   21.37   0
  -4  -1 -10   81.68   21.90   0
  -5  -1 -10   88.22   21.94   0
  -5  -1 -10  114.56   21.07   0
   5   1  10  133.54   22.36   0
  -6  -1 -10   91.62   22.72   0
  -6  -1 -10   75.02   23.21   0
   6   1  10   38.63   16.35   0
  -7  -1 -10   -4.79   23.46   0
  -7  -1 -10   14.54   24.05   0
  -8  -1 -10   22.94   18.11   0
  -8  -1 -10   14.40   26.56   0
  -9  -1 -10   -2.40   19.95   0
  -9  -1 -10   13.63   28.12   0
  -9  -1 -10    8.49   29.51   0
 -10  -1 -10   12.01   32.24   0
 -10  -1 -10   15.07   31.84   0
 -10  -1 -10    5.73   39.54   0
  -9   2  10   12.76   29.02   0
  -8   2  10    7.09   26.38   0
  -7   2  10   15.72   25.40   0
  -6   2  10   53.95   23.33   0
   5  -2 -10   12.02   21.35   0
  -5   2  10    6.67   26.14   0
   4  -2 -10   59.35   21.33   0
  -4   2  10   67.48   21.68   0
  -3   2  10  149.74   23.22   0
   3  -2 -10  124.36   22.39   0
   2  -2 -10  405.87   26.24   0
  -2   2  10  413.95   27.14   0
   1  -2 -10   49.73   21.17   0
  -1   2  10   56.78   20.86   0
   0   2  10  654.75   25.39   0
   0  -2 -10  709.88   26.86   0
   0   2  10  590.18   20.57   0
   1   2  10   56.10   20.34   0
   1   2  10   40.52   20.44   0
  -1  -2 -10   50.73   14.65   0
  -2  -2 -10  388.23   25.19   0
   2   2  10  403.23   17.53   0
   2   2  10  358.12   25.62   0
  -2  -2 -10  427.52   17.78   0
  -3  -2 -10  126.72   15.60   0
   3   2  10  156.83   21.36   0
   3   2  10  113.80   21.46   0
  -3  -2 -10  102.41   21.89   0
  -4  -2 -10   67.96   15.00   0
  -4  -2 -10   50.11   21.64   0
   4   2  10   83.02   26.07   0
  -5  -2 -10   -6.89   20.75   0
  -5  -2 -10    2.84   27.90   0
   5   2  10    1.27   22.58   0
  -6  -2 -10   58.07   22.92   0
  -6  -2 -10   37.18   28.05   0
  -7  -2 -10   15.60   17.21   0
  -7  -2 -10   11.82   29.89   0
  -8  -2 -10   15.80   25.75   0
  -8  -2 -10   12.59   32.24   0
  -9  -2 -10    5.67   27.86   0
  -9  -2 -10    7.67   36.31   0
  -9   3  10    9.79   30.38   0
  -9   3  10   10.08   20.88   0
  -8   3  10    4.46   27.32   0
  -7   3  10   44.45   25.43   0
   6  -3 -10   22.95   23.19   0
  -6   3  10   24.17   23.34   0
   5  -3 -10    3.95   21.92   0
  -5   3  10   14.72   21.90   0
   4  -3 -10   73.06   21.71   0
  -4   3  10   62.08   15.55   0
   3  -3 -10   48.76   21.22   0
  -3   3  10   52.10   22.01   0
   2  -3 -10  213.39   22.41   0
  -2   3  10  224.96   22.69   0
   1  -3 -10  875.26   26.74   0
  -1   3  10  951.81   26.94   0
   0  -3 -10  726.58   21.13   0
   0   3  10  833.36   21.42   0
   1   3  10  702.38   28.27   0
  -1  -3 -10  951.60   26.16   0
   1   3  10  925.00   25.37   0
   2   3  10  215.31   21.54   0
   2   3  10  146.29   23.50   0
  -2  -3 -10  230.05   22.23   0
   3   3  10   61.75   20.70   0
   3   3  10   46.14   25.90   0
  -3  -3 -10   32.82   15.13   0
   4   3  10  103.97   21.23   0
   4   3  10   70.77   27.17   0
  -4  -3 -10   79.49   15.51   0
   5   3  10    8.48   21.60   0
  -5  -3 -10   24.60   21.33   0
  -6  -3 -10   15.76   38.40   0
  -6  -3 -10   33.72   22.42   0
  -7  -3 -10   43.23   17.99   0
  -7  -3 -10   25.11   50.90   0
  -8  -3 -10    8.95   19.04   0
  -9  -3 -10    9.12   20.48   0
  -9   4  10   20.99   30.75   0
  -9   4  10   37.73   31.59   0
  -8   4  10    9.76   28.35   0
   7  -4 -10   18.56   25.65   0
  -7   4  10   27.92   25.40   0
   6  -4 -10  103.10   24.67   0
  -6   4  10   85.97   17.73   0
   5  -4 -10   25.65   22.55   0
  -5   4  10   34.92   16.18   0
   4  -4 -10   33.91   21.44   0
  -4   4  10   21.63   22.00   0
   3  -4 -10  186.92   23.46   0
  -3   4  10  185.36   23.70   0
   2  -4 -10  137.01   15.97   0
  -2   4  10  170.61   22.33   0
   1  -4 -10  129.33   15.81   0
  -1   4  10  188.11   21.76   0
   0  -4 -10   67.27   15.47   0
   0   4  10   52.96   14.81   0
  -1  -4 -10  182.87   22.33   0
   1   4  10  184.23   16.35   0
   2   4  10  106.61   22.14   0
  -2  -4 -10  174.57   22.60   0
   2   4  10  156.59   22.04   0
   3   4  10  152.26   15.87   0
  -3  -4 -10  196.47   22.27   0
   3   4  10  128.23   28.69   0
   4   4  10   24.33   20.92   0
  -4  -4 -10   21.16   21.35   0
   5   4  10   14.95   16.08   0
  -5  -4 -10   34.90   22.93   0
   6   4  10   95.14   17.19   0
  -6  -4 -10   95.10   17.56   0
  -7  -4 -10   22.22   18.64   0
  -8  -4 -10    1.20   27.03   0
  -9  -4 -10    9.58   21.28   0
  -9   5  10  -11.35   32.33   0
  -9   5  10    0.32   31.65   0
  -8   5  10   25.92   29.37   0
  -8   5  10    9.36   29.60   0
   8  -5 -10    4.26   29.70   0
  -7   5  10   30.97   26.84   0
   7  -5 -10    4.40   26.64   0
   6  -5 -10   54.82   25.24   0
  -6   5  10   79.58   25.72   0
   5  -5 -10   80.52   16.39   0
  -5   5  10   90.41   16.81   0
   4  -5 -10   98.48   22.82   0
  -4   5  10   78.39   23.38   0
   3  -5 -10  160.00   17.10   0
  -3   5  10  188.53   17.48   0
   2  -5 -10   24.54   20.49   0
  -2   5  10   25.50   20.78   0
   1  -5 -10   44.68   20.85   0
  -1   5  10   48.67   20.81   0
   0  -5 -10  419.52   23.85   0
   0   5  10  492.43   23.92   0
  -1  -5 -10   65.94   22.12   0
   1   5  10   62.88   21.44   0
   2   5  10   19.06   22.24   0
  -2  -5 -10    4.87   21.33   0
   2   5  10   22.24   14.78   0
   3   5  10  209.04   22.88   0
  -3  -5 -10  188.21   23.52   0
   3   5  10  155.65   33.87   0
   4   5  10  106.84   22.95   0
  -4  -5 -10   76.79   16.65   0
   5   5  10   70.99   16.61   0
  -5  -5 -10   78.84   16.84   0
   6   5  10   47.17   24.63   0
  -6  -5 -10   61.46   17.90   0
  -7  -5 -10   10.84   27.04   0
  -8  -5 -10    3.90   20.42   0
  -9  -5 -10   -6.22   22.99   0
   8  -6 -10   -4.28   21.80   0
  -8   6  10    9.80   21.71   0
  -8   6  10    0.21   21.61   0
   7  -6 -10   32.26   29.24   0
  -7   6  10   49.06   29.24   0
  -7   6  10   28.27   27.93   0
  -6   6  10  158.39   27.80   0
  -6   6  10  150.20   19.20   0
   6  -6 -10  149.95   27.41   0
   5  -6 -10  106.44   18.34   0
  -5   6  10  123.89   25.75   0
   4  -6 -10   74.79   23.87   0
  -4   6  10  117.72   24.12   0
   3  -6 -10   55.67   23.55   0
  -3   6  10   79.27   23.78   0
  -2   6  10   26.04   16.03   0
   2  -6 -10   44.34   22.70   0
  -1   6  10   39.03   22.16   0
   1  -6 -10   16.54   22.08   0
   0  -6 -10  119.20   22.59   0
   0   6  10  120.60   16.44   0
  -1  -6 -10   33.47   16.05   0
   1   6  10   36.96   22.29   0
   2   6  10   55.82   28.27   0
  -2  -6 -10   42.85   16.42   0
   2   6  10   53.88   22.29   0
   3   6  10   50.59   29.40   0
   3   6  10   39.91   29.56   0
  -3  -6 -10   58.84   16.84   0
   3   6  10   60.50   22.53   0
   4   6  10   82.28   16.60   0
  -4  -6 -10   55.71   16.72   0
   5   6  10  133.24   24.51   0
  -5  -6 -10  129.84   25.05   0
   6   6  10  147.41   27.76   0
  -6  -6 -10  167.53   28.10   0
   7   6  10   24.74   19.72   0
  -7  -6 -10   40.47   19.92   0
  -8  -6 -10    3.79   30.84   0
   7  -7 -10    6.33   21.00   0
  -7   7  10   -4.30   20.04   0
  -7   7  10   -1.65   29.88   0
   6  -7 -10    3.50   28.14   0
  -6   7  10   14.68   28.17   0
  -6   7  10    2.63   19.28   0
   5  -7 -10   46.43   19.28   0
  -5   7  10   59.30   27.43   0
  -5   7  10   62.59   26.40   0
   4  -7 -10   52.37   25.49   0
  -4   7  10   92.88   18.25   0
  -4   7  10   82.89   17.93   0
   3  -7 -10  133.36   24.18   0
  -3   7  10  137.43   24.44   0
  -3   7  10  128.53   24.54   0
   2  -7 -10   25.71   16.61   0
  -2   7  10   25.00   23.11   0
  -2   7  10   23.50   23.70   0
   1  -7 -10   68.85   22.53   0
  -1   7  10   82.49   22.69   0
  -1   7  10   69.13   16.45   0
   0   7  10   70.36   23.66   0
   0  -7 -10   70.24   22.98   0
   0   7  10   69.07   23.11   0
  -1  -7 -10   86.93   16.66   0
   1   7  10   58.31   23.81   0
   1   7  10   82.08   16.58   0
   2   7  10   12.37   23.71   0
   2   7  10   14.77   22.83   0
  -2  -7 -10   20.52   23.53   0
   3   7  10  100.58   31.61   0
   3   7  10   81.45   31.81   0
  -3  -7 -10  106.87   17.91   0
   3   7  10  101.88   17.40   0
   4   7  10   90.97   24.54   0
  -4  -7 -10   77.68   17.98   0
  -5  -7 -10   42.54   19.00   0
   5   7  10   56.16   26.18   0
   6   7  10   14.99   20.07   0
  -6  -7 -10   37.25   28.25   0
   7   7  10   11.86   21.28   0
  -7  -7 -10    2.57   21.28   0
  -6   8  10   15.77   29.75   0
   6  -8 -10    3.70   29.58   0
  -6   8  10   30.13   21.22   0
  -5   8  10   -3.88   20.19   0
   5  -8 -10   -6.40   19.86   0
  -5   8  10   -7.32   28.25   0
   4  -8 -10    6.74   26.06   0
  -4   8  10   -4.32   26.42   0
  -4   8  10   10.80   26.51   0
  -3   8  10    7.53   17.77   0
  -3   8  10    6.75   18.35   0
   3  -8 -10    1.72   18.19   0
  -2   8  10   54.57   24.95   0
  -2   8  10   60.54   25.44   0
   2  -8 -10   46.50   18.23   0
  -1   8  10   46.08   25.03   0
   1  -8 -10   43.02   24.50   0
  -1   8  10   42.96   24.72   0
   0  -8 -10   61.90   24.36   0
   0   8  10   52.49   24.47   0
   0   8  10   71.05   17.46   0
   1   8  10   50.87   25.27   0
  -1  -8 -10   65.09   24.42   0
   1   8  10   63.44   24.49   0
   2   8  10   54.06   24.86   0
   2   8  10   72.27   24.34   0
  -2  -8 -10   58.03   24.75   0
   3   8  10    7.38   32.05   0
  -3  -8 -10   33.96   25.54   0
   3   8  10   -2.09   31.88   0
   3   8  10  -11.53   25.02   0
   4   8  10    5.33   25.84   0
  -4  -8 -10  -10.61   26.20   0
   5   8  10  -19.15   28.37   0
  -5  -8 -10   10.01   28.94   0
   6   8  10    6.62   29.98   0
  -6  -8 -10    3.24   30.52   0
  -5   9  10   -3.13   21.92   0
   5  -9 -10    7.80   21.73   0
  -5   9  10  -13.69   30.30   0
   4  -9 -10  -13.08   28.05   0
  -4   9  10   -4.01   28.47   0
  -4   9  10   13.64   19.68   0
  -3   9  10   10.04   27.88   0
   3  -9 -10   30.41   27.64   0
  -3   9  10    6.53   19.45   0
  -2   9  10   14.48   19.70   0
   2  -9 -10   21.10   19.19   0
  -2   9  10    7.00   19.35   0
  -1   9  10  125.83   26.63   0
   1  -9 -10   96.76   26.42   0
  -1   9  10   99.04   26.76   0
   0  -9 -10  204.85   26.92   0
   0   9  10  204.26   27.02   0
   0   9  10  221.78   28.59   0
  -1  -9 -10  121.07   26.60   0
   1   9  10   91.43   27.40   0
   1   9  10  126.69   26.60   0
   2   9  10    6.62   27.05   0
  -2  -9 -10    3.57   18.58   0
   2   9  10   17.92   18.49   0
   3   9  10    5.06   34.30   0
  -3  -9 -10    5.20   18.86   0
   3   9  10    7.13   34.30   0
   3   9  10    4.62   18.48   0
   4   9  10    2.51   28.98   0
  -4  -9 -10   -0.80   29.03   0
   5   9  10    4.24   29.70   0
  -5  -9 -10    5.83   21.17   0
   4 -10 -10   25.76   31.48   0
  -4  10  10   14.45   22.40   0
  -4  10  10  -13.91   31.85   0
   3 -10 -10    6.07   21.05   0
  -3  10  10    6.60   30.24   0
  -3  10  10    9.15   21.17   0
   2 -10 -10  -13.79   29.96   0
  -2  10  10    2.30   30.11   0
  -2  10  10    5.53   21.36   0
  -1  10  10   32.08   30.27   0
  -1  10  10   31.00   20.77   0
   1 -10 -10   26.28   20.44   0
   0 -10 -10    5.01   19.66   0
   0  10  10    6.31   29.16   0
   0  10  10   37.59   27.80   0
   1  10  10   23.16   29.41   0
  -1 -10 -10   16.17   28.22   0
   1  10  10   23.37   28.53   0
  -2 -10 -10   28.01   28.25   0
   2  10  10   -4.32   30.15   0
   2  10  10   -1.67   28.34   0
   3  10  10    0.69   37.86   0
   3  10  10    0.11   37.57   0
  -3 -10 -10    6.76   29.93   0
   3  10  10   20.95   29.93   0
  -4 -10 -10    9.10   31.96   0
   4  10  10    5.26   22.32   0
   1 -11 -10    2.76   22.56   0
  -1  11  10   28.16   32.15   0
  -1  11  10    8.78   33.15   0
   0  11  10   18.05   33.06   0
   0 -11 -10   21.20   30.55   0
   0  11  10   23.71   30.96   0
  -1 -11 -10   -6.01   21.61   0
   1  11  10    5.88   21.49   0
   1  11  10   -3.71   31.86   0
  -4 -10  11   -2.61   33.11   0
   4  10 -11    0.43   32.79   0
   4  10 -11   19.82   32.73   0
  -4 -10  11    6.38   32.38   0
  -3 -10  11    6.38   31.43   0
  -3 -10  11   20.51   31.74   0
   3  10 -11  -13.30   31.33   0
   3  10 -11   19.45   31.70   0
  -2 -10  11   19.04   29.89   0
   2  10 -11   16.81   29.97   0
   2  10 -11    4.03   29.97   0
  -2 -10  11   13.63   29.80   0
  -1 -10  11   -1.54   30.30   0
  -1 -10  11   13.16   29.57   0
   1  10 -11   13.88   30.26   0
   1  10 -11   10.51   21.16   0
   0  10 -11    7.41   29.28   0
   0 -10  11    2.91   20.59   0
   0 -10  11   17.67   29.43   0
   0  10 -11    4.05   29.73   0
  -1  10 -11    6.45   29.24   0
  -1  10 -11   20.17   20.92   0
   1 -10  11   -0.74   29.49   0
   1 -10  11    8.88   20.98   0
   2 -10  11   29.81   29.81   0
   2 -10  11   27.36   29.39   0
  -2  10 -11   22.42   30.08   0
  -2  10 -11   19.90   29.51   0
   3 -10  11   -7.76   30.46   0
  -3  10 -11    2.12   30.31   0
   3 -10  11   26.04   30.44   0
  -3  10 -11   -3.63   30.41   0
   4 -10  11   12.83   32.23   0
  -4  10 -11   12.96   32.20   0
  -4  10 -11   10.88   32.12   0
   4 -10  11  -13.15   32.46   0
  -5  -9  11   17.05   38.10   0
  -5  -9  11    8.74   31.16   0
   5   9 -11   23.22   31.18   0
   5   9 -11    2.98   31.15   0
  -4  -9  11   -8.28   30.09   0
   4   9 -11    3.10   29.98   0
  -4  -9  11    5.98   29.97   0
   4   9 -11   12.05   30.11   0
  -3  -9  11   55.44   28.14   0
   3   9 -11   27.11   19.95   0
   3   9 -11   52.54   27.89   0
  -3  -9  11   46.35   28.14   0
  -2  -9  11    9.61   26.77   0
  -2  -9  11   -4.72   27.20   0
   2   9 -11   18.34   27.51   0
   2   9 -11   17.86   27.36   0
  -1  -9  11    0.94   19.82   0
  -1  -9  11   18.04   27.47   0
   1   9 -11   -3.31   19.58   0
   1   9 -11    2.16   28.09   0
   0   9 -11    9.14   26.67   0
   0  -9  11  -15.41   26.32   0
   0   9 -11   -1.32   19.18   0
   0  -9  11    6.88   27.08   0
  -1   9 -11   14.36   25.77   0
   1  -9  11   13.85   26.17   0
  -1   9 -11    9.63   25.79   0
   1  -9  11    2.21   25.87   0
   2  -9  11   -1.46   19.42   0
  -2   9 -11    8.97   27.08   0
  -2   9 -11  -18.73   27.66   0
   2  -9  11   -4.70   18.97   0
   3  -9  11   45.13   19.90   0
   3  -9  11   37.01   20.56   0
  -3   9 -11   54.15   27.86   0
  -3   9 -11   30.26   28.58   0
   4  -9  11    2.57   29.19   0
   4  -9  11   11.40   29.30   0
  -4   9 -11    5.06   20.60   0
  -4   9 -11   -1.00   29.34   0
   5  -9  11    3.24   21.43   0
  -5   9 -11   24.54   22.35   0
  -5   9 -11   -2.86   29.97   0
   5  -9  11   19.21   31.57   0
  -6  -8  11    7.98   37.89   0
  -6  -8  11   -2.10   30.87   0
   6   8 -11   -3.49   30.85   0
  -5  -8  11   11.38   28.91   0
   5   8 -11    3.10   28.97   0
  -5  -8  11   18.82   28.92   0
   5   8 -11   11.14   28.55   0
  -4  -8  11   16.92   27.48   0
  -4  -8  11   13.18   27.35   0
   4   8 -11   13.07   27.46   0
   4   8 -11   26.06   27.36   0
  -3  -8  11    9.53   25.91   0
  -3  -8  11   15.69   26.16   0
   3   8 -11    6.40   26.21   0
   3   8 -11   15.56   26.34   0
  -2  -8  11  137.32   19.73   0
  -2  -8  11  148.50   26.59   0
   2   8 -11  190.10   27.14   0
   2   8 -11  109.76   19.46   0
   1   8 -11   50.81   25.92   0
  -1  -8  11   26.42   25.51   0
  -1  -8  11   57.40   24.91   0
   1   8 -11   28.46   25.27   0
   0   8 -11    2.95   17.40   0
   0  -8  11   17.51   24.83   0
   0   8 -11   16.13   24.97   0
   0  -8  11   11.47   24.22   0
   1  -8  11   47.91   24.75   0
   1  -8  11   53.66   17.73   0
  -1   8 -11   44.78   17.44   0
  -1   8 -11   36.72   24.86   0
  -2   8 -11  143.11   26.14   0
   2  -8  11  159.80   26.17   0
   2  -8  11  139.44   19.08   0
  -2   8 -11  169.69   26.14   0
   3  -8  11   18.96   18.14   0
  -3   8 -11   14.94   25.52   0
   3  -8  11   13.39   25.16   0
  -3   8 -11    3.45   25.31   0
   4  -8  11    0.17   27.66   0
   4  -8  11   19.43   25.57   0
  -4   8 -11   26.13   19.65   0
  -4   8 -11   19.32   18.13   0
   5  -8  11   13.35   28.49   0
  -5   8 -11    6.36   28.24   0
  -5   8 -11   14.23   19.37   0
   5  -8  11   26.89   27.57   0
   6  -8  11   22.42   20.73   0
  -6   8 -11    2.74   20.60   0
  -6   8 -11    4.13   20.75   0
  -7  -7  11   30.45   37.92   0
  -7  -7  11   22.70   30.80   0
   6   7 -11   -5.24   27.83   0
  -6  -7  11   -0.33   34.55   0
  -6  -7  11    1.12   27.93   0
   5   7 -11   11.46   27.29   0
   5   7 -11   31.69   26.16   0
  -5  -7  11   28.02   26.31   0
  -5  -7  11   28.66   27.30   0
  -4  -7  11   12.20   31.37   0
   4   7 -11    9.22   25.14   0
   4   7 -11   15.42   25.74   0
  -4  -7  11    0.76   24.79   0
  -3  -7  11  116.16   24.86   0
   3   7 -11  115.63   25.36   0
   3   7 -11   89.44   24.54   0
  -3  -7  11  106.56   24.49   0
  -2  -7  11   -1.61   22.67   0
  -2  -7  11    3.69   23.33   0
   2   7 -11    2.25   23.57   0
   2   7 -11    8.63   16.37   0
  -1  -7  11   14.59   16.67   0
  -1  -7  11   28.12   22.59   0
   1   7 -11   14.29   16.45   0
   1   7 -11   15.33   16.92   0
   0   7 -11    1.37   17.01   0
   0  -7  11   -0.59   22.57   0
   0   7 -11   -1.63   15.99   0
   0  -7  11    2.43   16.85   0
   1  -7  11   18.67   23.52   0
  -1   7 -11    0.38   23.89   0
  -1   7 -11   32.35   23.26   0
   1  -7  11   44.70   23.48   0
   2  -7  11    6.78   23.92   0
  -2   7 -11    1.23   16.42   0
  -2   7 -11    1.62   16.68   0
   2  -7  11   -7.95   23.25   0
   3  -7  11   98.01   17.41   0
  -3   7 -11  105.56   24.98   0
  -3   7 -11  119.09   24.18   0
   3  -7  11  106.39   17.93   0
  -4   7 -11  -12.29   17.01   0
  -4   7 -11   11.25   23.95   0
   4  -7  11   22.27   23.88   0
   4  -7  11    9.25   24.14   0
   5  -7  11   25.03   25.98   0
  -5   7 -11   22.63   18.52   0
   5  -7  11   21.60   18.86   0
  -5   7 -11   36.30   18.87   0
  -6   7 -11  -16.19   27.45   0
   6  -7  11   30.39   26.68   0
  -6   7 -11   -0.51   18.66   0
  -7   7 -11   30.20   30.17   0
  -7   7 -11   24.16   20.49   0
  -8  -6  11   22.67   39.76   0
  -8  -6  11    9.27   31.38   0
  -7  -6  11    0.18   28.04   0
  -7  -6  11   -1.69   29.64   0
  -6  -6  11   44.25   26.95   0
  -6  -6  11   52.07   35.15   0
   6   6 -11   35.33   34.70   0
   5   6 -11   18.33   24.61   0
  -5  -6  11   13.78   24.95   0
  -5  -6  11   27.85   30.40   0
   4   6 -11   11.03   23.31   0
  -4  -6  11   28.14   23.39   0
  -4  -6  11   31.15   23.69   0
   4   6 -11   20.93   23.75   0
  -3  -6  11   26.38   23.87   0
   3   6 -11   22.51   16.17   0
  -3  -6  11   29.73   22.43   0
   3   6 -11   39.13   24.10   0
  -2  -6  11  309.58   25.23   0
   2   6 -11  334.49   26.04   0
  -2  -6  11  307.38   24.38   0
   2   6 -11  210.91   17.79   0
  -1  -6  11   33.73   16.00   0
  -1  -6  11   64.35   22.02   0
   1   6 -11   38.27   22.61   0
   1   6 -11   50.38   15.91   0
   0   6 -11    7.74   14.57   0
   0  -6  11   -7.81   21.67   0
   0   6 -11   -7.20   21.34   0
   0  -6  11    9.22   21.25   0
   1  -6  11   45.66   15.70   0
  -1   6 -11   47.48   15.70   0
   1  -6  11   52.78   21.84   0
  -1   6 -11   45.32   21.97   0
   2  -6  11  300.27   24.71   0
  -2   6 -11  244.13   17.76   0
  -2   6 -11  324.59   24.46   0
   2  -6  11  328.39   24.42   0
   3  -6  11   17.00   22.72   0
  -3   6 -11   34.97   22.52   0
  -3   6 -11   23.39   22.26   0
   3  -6  11   24.66   21.97   0
  -4   6 -11   19.49   16.79   0
   4  -6  11   18.57   24.17   0
  -4   6 -11   16.01   24.11   0
   4  -6  11   23.74   16.85   0
   5  -6  11   41.50   24.54   0
  -5   6 -11    8.07   17.47   0
  -5   6 -11   16.28   24.71   0
  -6   6 -11   10.16   19.15   0
  -6   6 -11   42.85   27.13   0
   6  -6  11   18.31   27.29   0
  -7   6 -11  -30.42   27.44   0
  -7   6 -11    5.63   19.85   0
  -8   6 -11    5.81   30.77   0
  -8   6 -11    1.28   30.53   0
  -8  -5  11    5.43   29.59   0
  -8  -5  11   13.08   37.51   0
  -7  -5  11   72.46   27.53   0
  -7  -5  11   94.93   34.47   0
  -6  -5  11   14.41   25.47   0
  -6  -5  11    0.29   31.16   0
  -5  -5  11   11.84   23.61   0
  -5  -5  11   21.57   29.29   0
   5   5 -11   17.61   29.06   0
  -4  -5  11   46.24   23.17   0
  -4  -5  11   40.63   22.97   0
   4   5 -11   53.87   23.30   0
   4   5 -11   44.68   23.04   0
  -3  -5  11  385.79   31.04   0
  -3  -5  11  314.14   24.12   0
   3   5 -11  301.69   24.01   0
   3   5 -11  393.91   31.24   0
   2   5 -11   56.51   22.02   0
  -2  -5  11   78.42   21.84   0
   2   5 -11   65.83   22.31   0
  -2  -5  11   65.06   22.15   0
  -1  -5  11   81.05   21.95   0
   1   5 -11   70.36   21.69   0
  -1  -5  11   60.83   14.79   0
   1   5 -11   43.51   14.99   0
   0   5 -11   -0.37   20.32   0
   0   5 -11   -1.11   21.90   0
   0  -5  11   -1.61   15.61   0
   0  -5  11    2.29   14.23   0
   1  -5  11   81.98   15.31   0
   1  -5  11   97.96   22.37   0
  -1   5 -11   50.71   15.34   0
  -1   5 -11   82.38   22.38   0
   2  -5  11   64.55   21.84   0
  -2   5 -11   52.49   21.39   0
   2  -5  11   67.87   15.22   0
  -2   5 -11   76.16   21.67   0
  -3   5 -11  260.56   17.82   0
   3  -5  11  352.26   24.49   0
  -3   5 -11  338.06   23.82   0
   3  -5  11  328.44   17.96   0
   4  -5  11   63.76   22.76   0
  -4   5 -11   61.04   22.86   0
   4  -5  11   36.24   16.01   0
  -4   5 -11   51.35   16.09   0
  -5   5 -11   42.81   23.02   0
  -5   5 -11   10.39   23.40   0
   5  -5  11   29.16   23.78   0
  -6   5 -11    2.00   23.94   0
  -6   5 -11   11.10   25.29   0
   6  -5  11    0.63   18.02   0
  -7   5 -11   58.41   26.76   0
  -7   5 -11   69.93   19.54   0
  -8   5 -11   21.36   20.63   0
  -8   5 -11    9.38   20.41   0
  -9  -4  11   -7.19   31.96   0
  -9  -4  11    2.08   40.13   0
  -9  -4  11   -2.20   39.63   0
  -8  -4  11   38.13   35.54   0
  -8  -4  11   20.45   29.66   0
  -8  -4  11   41.93   35.95   0
  -7  -4  11   15.50   32.54   0
  -7  -4  11   20.29   32.84   0
  -7  -4  11   17.48   26.48   0
  -6  -4  11   75.71   31.30   0
  -6  -4  11   57.18   25.16   0
  -5  -4  11   35.95   23.60   0
  -5  -4  11   47.78   28.95   0
   4   4 -11   17.71   27.65   0
  -4  -4  11    9.92   28.06   0
  -4  -4  11   21.68   21.74   0
  -3  -4  11   52.78   22.03   0
  -3  -4  11   60.32   27.58   0
   3   4 -11   54.74   22.00   0
   3   4 -11   75.22   28.22   0
  -2  -4  11 1112.33   32.86   0
  -2  -4  11 1137.58   28.04   0
   2   4 -11 1057.59   27.76   0
   2   4 -11 1339.45   38.04   0
  -1  -4  11   77.01   20.06   0
   1   4 -11   65.18   21.59   0
   1   4 -11   95.50   20.67   0
  -1  -4  11   84.67   21.83   0
   0   4 -11   13.77   21.18   0
   0   4 -11   16.69   14.46   0
   0  -4  11   26.71   20.70   0
   0  -4  11   13.65   20.50   0
  -1   4 -11   78.41   21.26   0
  -1   4 -11   87.70   21.03   0
   1  -4  11   85.99   21.09   0
   1  -4  11   73.76   15.04   0
   2  -4  11 1152.88   22.54   0
  -2   4 -11 1250.13   28.11   0
   2  -4  11  996.58   22.75   0
  -2   4 -11 1240.96   27.85   0
  -3   4 -11   37.08   15.12   0
  -3   4 -11   79.53   21.50   0
   3  -4  11   32.82   15.17   0
  -4   4 -11   24.36   21.62   0
  -4   4 -11   21.53   21.40   0
   4  -4  11   10.43   15.26   0
  -5   4 -11   37.57   22.78   0
  -5   4 -11   27.68   16.01   0
   5  -4  11   46.96   22.32   0
   6  -4  11   86.71   24.23   0
  -6   4 -11   53.55   24.03   0
  -6   4 -11   44.86   17.11   0
  -7   4 -11    8.80   25.51   0
  -7   4 -11    4.07   25.64   0
  -8   4 -11   32.17   26.95   0
  -8   4 -11   41.34   28.04   0
  -9   4 -11    5.29   31.00   0
  -9   4 -11   19.15   22.15   0
  -9  -3  11   22.17   37.87   0
  -9  -3  11   28.97   30.01   0
  -9  -3  11   22.95   38.71   0
  -8  -3  11   21.47   27.79   0
  -8  -3  11   15.40   39.12   0
  -8  -3  11    4.96   34.11   0
  -7  -3  11  134.75   33.79   0
  -7  -3  11  164.35   34.19   0
  -7  -3  11  109.77   25.37   0
  -6  -3  11   27.02   35.45   0
  -6  -3  11   21.56   31.43   0
  -6  -3  11   17.63   23.49   0
  -5  -3  11   42.01   33.09   0
  -5  -3  11   31.97   15.71   0
  -4  -3  11   86.20   36.33   0
  -4  -3  11   72.19   22.14   0
  -3  -3  11  543.84   39.39   0
   3   3 -11  440.56   18.85   0
  -3  -3  11  470.66   19.17   0
   3   3 -11  493.29   35.35   0
  -2  -3  11  107.05   27.14   0
   2   3 -11  116.03   21.35   0
   2   3 -11  120.05   28.02   0
  -2  -3  11  113.88   21.10   0
  -1  -3  11  141.34   23.07   0
   1   3 -11  177.00   28.31   0
  -1  -3  11  150.11   21.14   0
   1   3 -11  151.71   21.43   0
   0  -3  11    4.22   21.82   0
   0   3 -11   10.67   21.37   0
   0  -3  11   -1.05   14.00   0
   0   3 -11    6.82   14.56   0
  -1   3 -11  125.84   16.72   0
  -1   3 -11  172.73   21.17   0
   1  -3  11  208.71   22.64   0
   1  -3  11  164.11   21.44   0
  -2   3 -11  100.43   15.14   0
  -2   3 -11  118.06   21.08   0
   2  -3  11  115.47   14.99   0
  -3   3 -11  493.68   18.60   0
  -3   3 -11  570.64   24.45   0
   3  -3  11  632.72   24.59   0
  -4   3 -11   78.25   15.73   0
   4  -3  11   89.60   15.31   0
  -4   3 -11   91.00   15.26   0
  -5   3 -11   59.76   22.56   0
  -5   3 -11   43.16   22.05   0
   5  -3  11   69.52   22.46   0
   6  -3  11   40.51   23.71   0
  -6   3 -11   13.70   16.17   0
  -6   3 -11   11.34   17.01   0
   7  -3  11  149.73   18.35   0
  -7   3 -11  108.92   18.62   0
  -7   3 -11  166.32   25.34   0
  -8   3 -11   30.24   27.98   0
  -8   3 -11   19.47   26.11   0
  -9   3 -11   25.18   20.97   0
  -9   3 -11    6.60   22.32   0
  -9  -2  11   -1.96   36.40   0
  -9  -2  11    2.04   21.28   0
  -9  -2  11   -5.06   37.56   0
  -8  -2  11   32.97   32.79   0
  -8  -2  11   25.48   28.14   0
  -8  -2  11   43.63   33.07   0
[truncated: 394,245 more chars]
