# Supplementary material for: Crystal structure of di­chlorido­(4,11-dimethyl-1,4,8,11-tetra­aza­bicyclo­[6.6.2]hexa­deca­ne)iron(III) hexa­fluorido­phosphate
Source: Acta Crystallogr E Crystallogr Commun. 2015 Aug 26;71(Pt 9):1073–6. doi: 10.1107/S2056989015015340 (PMC4555389; doi:10.1107/S2056989015015340)
Supplement: Supplementary file 2 [file e-71-01073-Isup2.hkl]

data_I                                                                          
_shelx_title ' New: Pna21'                                                      
_shelx_refln_list_code          4                                               
_shelx_F_calc_maximum      253.96                                               
_exptl_crystal_F_000      1084.00                                               
_reflns_d_resolution_high  0.8066                                               
                                                                                
loop_                                                                           
 _space_group_symop_operation_xyz                                               
 'x, y, z'                                                                      
 '-x, -y, z+1/2'                                                                
 '-x+1/2, y+1/2, z+1/2'                                                         
 'x+1/2, -y+1/2, z'                                                             
                                                                                
_cell_length_a    26.0020                                                       
_cell_length_b     8.5752                                                       
_cell_length_c     9.3829                                                       
_cell_angle_alpha  90.000                                                       
_cell_angle_beta   90.000                                                       
_cell_angle_gamma  90.000                                                       
                                                                                
_shelx_F_squared_multiplier     1.000                                           
                                                                                
loop_                                                                           
 _refln_index_h                                                                 
 _refln_index_k                                                                 
 _refln_index_l                                                                 
 _refln_F_squared_calc                                                          
 _refln_F_squared_meas                                                          
 _refln_F_squared_sigma                                                         
 _refln_observed_status                                                         
   2   0 -11        425.06        380.59       138.00 o                         
   4   0 -11        296.09        303.91       166.05 o                         
   6   0 -11         80.15        118.34       164.41 o                         
   8   0 -11         81.72         96.91       119.92 o                         
  10   0 -11        159.21        126.77       108.98 o                         
   0   1 -11        176.22        119.07       136.33 o                         
   1   1 -11        144.93         88.51        96.49 o                         
   2   1 -11        183.87        148.16       103.41 o                         
   3   1 -11         16.94         -1.17        94.85 o                         
   4   1 -11         11.05         72.37       117.23 o                         
   5   1 -11         99.13        112.66        97.87 o                         
   6   1 -11        172.05        132.71       107.49 o                         
   7   1 -11         28.00         56.47       107.85 o                         
   8   1 -11         35.86        -32.09        98.69 o                         
   9   1 -11          9.63         51.71        92.32 o                         
  10   1 -11         28.61        -28.86        82.23 o                         
   1   2 -11         43.55         28.62       105.40 o                         
   2   2 -11         24.32         82.67        89.44 o                         
   3   2 -11        107.65        123.01        89.48 o                         
   4   2 -11        138.86         67.07        91.63 o                         
   5   2 -11         63.45         88.73       106.45 o                         
   6   2 -11         55.04         85.62       106.40 o                         
   7   2 -11         78.03         17.35       101.80 o                         
   8   2 -11         18.03         81.36        94.60 o                         
   0   3 -11         92.93        -57.11       138.47 o                         
   1   3 -11         83.64         57.82        99.01 o                         
   2   3 -11         45.09         49.27       109.20 o                         
   3   3 -11         31.21         29.16        99.30 o                         
   4   3 -11         53.06         73.57       100.75 o                         
   5   3 -11        160.87         85.92       101.38 o                         
   0   0 -10        611.37        649.20       156.39 o                         
   2   0 -10        183.17        134.96       147.25 o                         
   4   0 -10        226.31        146.36       120.86 o                         
   6   0 -10        935.85        837.87       110.67 o                         
   8   0 -10         79.43         61.03        96.52 o                         
  10   0 -10         63.31         70.75        98.87 o                         
  12   0 -10         34.12         13.18       113.84 o                         
  14   0 -10        140.28        132.43       121.54 o                         
  16   0 -10         72.66        110.31       125.21 o                         
   1   1 -10        242.14        289.74        86.82 o                         
   2   1 -10        392.14        314.26        96.27 o                         
   3   1 -10        491.87        505.83        96.59 o                         
   4   1 -10        366.50        307.88        81.03 o                         
   5   1 -10         49.58        173.00        79.15 o                         
   6   1 -10         69.06         91.84        74.72 o                         
   7   1 -10         57.33          8.48        76.58 o                         
   8   1 -10        236.73        240.55        73.39 o                         
   9   1 -10         63.61         11.27        73.53 o                         
  10   1 -10        163.53        181.15        79.43 o                         
  11   1 -10         86.83         78.59        86.55 o                         
  12   1 -10         38.08          7.07        73.67 o                         
  13   1 -10         86.72         80.22        78.26 o                         
  14   1 -10        104.36         53.55        80.11 o                         
  15   1 -10          6.19        -35.59        92.30 o                         
  16   1 -10         26.80        -27.67        88.93 o                         
   0   2 -10         63.06         36.76       122.76 o                         
   1   2 -10        170.37        171.46        86.93 o                         
   2   2 -10         97.04         64.87       104.68 o                         
   3   2 -10          3.40         26.16        87.18 o                         
   4   2 -10         14.76          6.95        81.75 o                         
   5   2 -10        278.74        187.23        79.85 o                         
   6   2 -10         33.52         51.69        73.40 o                         
   7   2 -10        211.48        148.84        78.55 o                         
   8   2 -10         68.12         34.63        70.25 o                         
   9   2 -10        444.82        381.68        75.72 o                         
  10   2 -10         88.44         63.62        86.20 o                         
  11   2 -10        168.35        145.24        93.70 o                         
  12   2 -10         64.74         48.66        77.02 o                         
  13   2 -10         58.13         36.88        90.25 o                         
  14   2 -10         46.23         15.42        80.36 o                         
  15   2 -10         68.57         52.08       100.19 o                         
   1   3 -10        122.97        106.48        82.97 o                         
   2   3 -10         25.55         91.43       107.86 o                         
   3   3 -10        328.55        314.95        98.92 o                         
   4   3 -10          8.37         14.85        99.29 o                         
   5   3 -10         48.63         75.50        84.72 o                         
   6   3 -10        107.62         64.61        96.13 o                         
   7   3 -10         50.85         86.04        86.86 o                         
   8   3 -10         95.04         73.75        94.77 o                         
   9   3 -10        114.04         37.52        88.06 o                         
  10   3 -10          4.34         17.59        77.88 o                         
  11   3 -10          6.61         68.11        90.26 o                         
  12   3 -10         69.95         48.22        98.49 o                         
  13   3 -10         61.06         91.09        81.60 o                         
   0   4 -10        235.09        199.57       132.08 o                         
   1   4 -10         79.81        106.98       100.97 o                         
   2   4 -10        190.25         85.91       101.03 o                         
   3   4 -10          7.35        -29.71        80.69 o                         
   4   4 -10         83.94         84.70        94.43 o                         
   5   4 -10         29.15         43.27       105.92 o                         
   6   4 -10        297.33        288.91        85.56 o                         
   7   4 -10         95.68        134.13        89.64 o                         
   8   4 -10         22.08         35.35        91.08 o                         
   9   4 -10         65.67         39.76        99.69 o                         
  10   4 -10         84.98         82.29       103.26 o                         
  11   4 -10         56.03         30.98        88.81 o                         
   1   5 -10         49.70        -83.92       121.60 o                         
   2   5 -10        115.83        144.49       122.04 o                         
   3   5 -10         45.90          3.01        91.45 o                         
   4   5 -10         49.03         39.83       100.00 o                         
   5   5 -10          3.19        -31.73       110.56 o                         
   6   5 -10         26.12         36.80       101.72 o                         
   2   0  -9        816.42        819.64       116.89 o                         
   4   0  -9        334.74        333.28        99.38 o                         
   6   0  -9        156.00         59.93       112.49 o                         
   8   0  -9        662.58        692.24       102.56 o                         
  10   0  -9       1346.78       1606.27       125.60 o                         
  12   0  -9         66.33         47.75        93.73 o                         
  14   0  -9        242.20        241.38        97.81 o                         
  16   0  -9         34.77          5.38       101.47 o                         
  18   0  -9         45.43         10.09       117.97 o                         
  20   0  -9        139.98         93.12       112.36 o                         
   0   1  -9        258.01        140.75       111.89 o                         
   1   1  -9        308.14        326.27        87.06 o                         
   2   1  -9        192.48        104.17        84.83 o                         
   3   1  -9        114.54        122.84        66.85 o                         
   4   1  -9        288.96        315.68        78.73 o                         
   5   1  -9        267.22        268.95        74.74 o                         
   6   1  -9        443.37        477.29        70.78 o                         
   7   1  -9        578.19        536.48        68.23 o                         
   8   1  -9        105.92         18.10        66.47 o                         
   9   1  -9          0.11        -21.32        70.35 o                         
  10   1  -9        742.39        749.02        79.28 o                         
  11   1  -9        135.82        104.55        73.80 o                         
  12   1  -9        818.91        722.23        76.71 o                         
  13   1  -9          8.41          6.06        71.96 o                         
  14   1  -9        109.62        170.76        81.06 o                         
  15   1  -9         67.54         52.16        73.53 o                         
  16   1  -9         40.44         31.35        80.25 o                         
  17   1  -9         42.52         36.19        72.93 o                         
  18   1  -9         47.78         -4.02        80.07 o                         
  19   1  -9          8.59         26.59        98.63 o                         
  20   1  -9         21.48         73.61        94.47 o                         
   1   2  -9        418.33        395.72        87.44 o                         
   2   2  -9        180.36        114.77        87.63 o                         
   3   2  -9        316.23        362.82        98.03 o                         
   4   2  -9        257.61        206.33        69.90 o                         
   5   2  -9        447.68        413.62        75.68 o                         
   6   2  -9        249.67        218.94        70.90 o                         
   7   2  -9        210.27        281.49        77.18 o                         
   8   2  -9        416.68        438.04        62.81 o                         
   9   2  -9        228.65        239.95        65.98 o                         
  10   2  -9        104.74        113.36        69.32 o                         
  11   2  -9          1.61        -31.53        74.35 o                         
  12   2  -9         56.66         34.14        75.89 o                         
  13   2  -9        596.64        558.75        70.55 o                         
  14   2  -9          4.64         16.96        83.08 o                         
  15   2  -9        327.89        251.61        85.99 o                         
  16   2  -9        224.04        180.31        87.68 o                         
  17   2  -9         20.75         42.31        88.28 o                         
  18   2  -9         95.14         81.34        98.67 o                         
  19   2  -9         97.56         75.85        87.41 o                         
   0   3  -9        153.67         94.87       141.25 o                         
   1   3  -9        242.99        288.65        77.01 o                         
   2   3  -9         24.54         66.42        82.70 o                         
   3   3  -9          1.06         81.17        88.99 o                         
   4   3  -9         61.71         14.14        75.54 o                         
   5   3  -9        280.18        320.34        79.35 o                         
   6   3  -9         11.51         22.08        83.95 o                         
   7   3  -9        447.25        474.39        76.70 o                         
   8   3  -9         68.16         65.89        70.52 o                         
   9   3  -9          6.23          4.59        70.20 o                         
  10   3  -9         66.74        108.67        80.55 o                         
  11   3  -9        342.45        327.69        77.70 o                         
  12   3  -9         47.43         35.69        73.05 o                         
  13   3  -9         79.66         62.37        78.36 o                         
  14   3  -9         70.04         58.22        79.91 o                         
  15   3  -9        149.14        139.57        82.35 o                         
  16   3  -9        311.82        294.38        85.30 o                         
  17   3  -9        134.92         58.05        81.94 o                         
  18   3  -9        232.39        141.68        94.66 o                         
   1   4  -9        153.86         98.02        83.73 o                         
   2   4  -9        680.83        617.79        96.32 o                         
   3   4  -9        310.48        286.16        87.30 o                         
   4   4  -9        726.49        689.92        78.56 o                         
   5   4  -9         39.03         31.53        76.88 o                         
   6   4  -9        116.80         67.88        81.44 o                         
   7   4  -9         42.98         27.78        75.98 o                         
   8   4  -9         78.27         97.39        89.50 o                         
   9   4  -9         44.92         21.60        78.44 o                         
  10   4  -9         44.67          3.14        85.03 o                         
  11   4  -9         25.39         28.62        80.53 o                         
  12   4  -9         12.80        -32.31        81.45 o                         
  13   4  -9         52.69         95.00        82.11 o                         
  14   4  -9        111.24         96.11        92.03 o                         
  15   4  -9         58.29         48.11        91.28 o                         
  16   4  -9        151.90         48.42        82.42 o                         
   0   5  -9        698.51        619.87       239.58 o                         
   1   5  -9         65.34        -26.85        91.03 o                         
   2   5  -9        293.15        271.09        90.71 o                         
   3   5  -9        142.28         96.17        90.58 o                         
   4   5  -9        195.20        214.84        92.51 o                         
   5   5  -9         63.19         46.20        88.77 o                         
   6   5  -9        256.29        259.34        81.70 o                         
   7   5  -9         24.39         36.12        93.34 o                         
   8   5  -9         23.16         59.58        93.22 o                         
   9   5  -9          0.00         14.90       103.77 o                         
  10   5  -9         13.60         24.36        83.07 o                         
  11   5  -9        105.96         46.13        93.02 o                         
  12   5  -9         88.98         88.18        81.09 o                         
  13   5  -9          7.30         42.62       103.48 o                         
   1   6  -9         28.27         37.13        97.46 o                         
   2   6  -9        270.54        220.90        83.91 o                         
   3   6  -9         28.02         28.00        97.24 o                         
   4   6  -9        104.31         60.21       107.93 o                         
   5   6  -9         95.01         98.14        98.35 o                         
   6   6  -9          6.54         44.07       101.79 o                         
   7   6  -9         51.62         35.87        94.63 o                         
   8   6  -9         21.83         21.18       103.23 o                         
   9   6  -9         74.69         45.74       101.07 o                         
   0   0  -8       1575.12       1892.56       185.85 o                         
   2   0  -8        440.25        420.12       102.04 o                         
   4   0  -8        591.79        639.44        91.00 o                         
   6   0  -8       1509.64       1548.27       189.10 o                         
   8   0  -8        413.05        500.70        95.23 o                         
  10   0  -8        515.51        537.56       111.38 o                         
  12   0  -8       1481.27       1555.69       102.15 o                         
  14   0  -8        132.35        143.85        89.16 o                         
  16   0  -8         61.33         90.03       119.09 o                         
  18   0  -8          9.73         76.00       105.64 o                         
  20   0  -8         60.69        145.75       131.07 o                         
  22   0  -8          8.12        -55.92       139.75 o                         
   1   1  -8        608.50        633.43        80.63 o                         
   2   1  -8        448.48        467.84        68.41 o                         
   3   1  -8        723.26        656.70        65.26 o                         
   4   1  -8        637.18        547.25        64.45 o                         
   5   1  -8        307.44        288.67        60.72 o                         
   6   1  -8        788.50        762.46        67.05 o                         
   7   1  -8        133.25        264.26        70.02 o                         
   8   1  -8       1080.40       1142.20        77.37 o                         
   9   1  -8        252.92        268.23        71.20 o                         
  10   1  -8        348.06        376.96        64.17 o                         
  11   1  -8        387.80        386.69        72.56 o                         
  12   1  -8        173.82        227.87        73.64 o                         
  13   1  -8        115.36         56.28        66.92 o                         
  14   1  -8        640.74        737.78        77.64 o                         
  15   1  -8         46.29         84.12        83.65 o                         
  16   1  -8        452.60        477.18        80.60 o                         
  17   1  -8         12.92         59.09        81.11 o                         
  18   1  -8          0.38         32.76        88.63 o                         
  19   1  -8        103.41         64.29        85.05 o                         
  20   1  -8         30.35         10.54        81.19 o                         
  21   1  -8         18.17         14.57        95.22 o                         
  22   1  -8         47.60         37.02        98.92 o                         
  23   1  -8         12.87         38.01       101.45 o                         
   0   2  -8        442.89        412.72       109.44 o                         
   1   2  -8        123.49        109.24        75.20 o                         
   2   2  -8        205.43        206.42        69.01 o                         
   3   2  -8        109.82        101.26        64.46 o                         
   4   2  -8        191.03        213.56        65.38 o                         
   5   2  -8         81.64         96.46        74.89 o                         
   6   2  -8         75.43          9.06        61.57 o                         
   7   2  -8        827.15        775.83        64.34 o                         
   8   2  -8         20.16         -2.68        66.45 o                         
   9   2  -8        203.13        188.17        67.54 o                         
  10   2  -8        451.48        349.93        66.35 o                         
  11   2  -8       1143.74       1103.85        66.47 o                         
  12   2  -8        670.92        569.20        71.21 o                         
  13   2  -8        115.98        114.33        67.56 o                         
  14   2  -8        131.92        106.26        72.29 o                         
  15   2  -8        168.89        242.11        85.06 o                         
  16   2  -8         29.95         69.56        79.65 o                         
  17   2  -8        705.97        605.32        74.44 o                         
  18   2  -8         16.15         63.45        78.70 o                         
  19   2  -8         51.10         26.09        91.66 o                         
  20   2  -8         29.07         78.41       103.78 o                         
  21   2  -8         40.22         21.70       105.83 o                         
  22   2  -8          0.70          2.56       109.19 o                         
   1   3  -8        587.90        535.95        86.09 o                         
   2   3  -8         65.42         54.80        64.16 o                         
   3   3  -8        975.15        988.36        80.70 o                         
   4   3  -8        590.48        585.07        80.45 o                         
   5   3  -8        336.94        344.41        68.68 o                         
   6   3  -8        104.58         55.65        67.01 o                         
   7   3  -8        460.38        447.17        78.04 o                         
   8   3  -8        175.80        202.87        73.02 o                         
   9   3  -8        361.25        396.88        69.46 o                         
  10   3  -8         32.33         37.12        74.58 o                         
  11   3  -8         82.22         93.16        70.48 o                         
  12   3  -8         48.58         -7.43        63.74 o                         
  13   3  -8        105.08        116.92        72.87 o                         
  14   3  -8        348.05        337.15        70.01 o                         
  15   3  -8        238.08        219.47        75.13 o                         
  16   3  -8         21.70         12.14        75.88 o                         
  17   3  -8         10.41         -3.38        77.21 o                         
  18   3  -8         95.02         66.38        76.40 o                         
  19   3  -8        259.27        283.67        96.26 o                         
  20   3  -8         89.65         41.75       100.66 o                         
  21   3  -8         75.52         -1.46        92.91 o                         
   0   4  -8       2004.43       1860.81       240.75 o                         
   1   4  -8        211.26        237.30        87.28 o                         
   2   4  -8        637.41        724.97        87.29 o                         
   3   4  -8         22.61         63.88        80.12 o                         
   4   4  -8         30.01         52.08        68.49 o                         
   5   4  -8        284.66        295.52        76.35 o                         
   6   4  -8        905.17       1021.41        79.53 o                         
   7   4  -8        350.07        350.95        82.85 o                         
   8   4  -8        437.07        411.62        77.78 o                         
   9   4  -8          3.07        -33.81        76.90 o                         
  10   4  -8          6.06        -17.08        76.66 o                         
  11   4  -8        134.78        129.68        73.28 o                         
  12   4  -8         59.11         49.31        79.63 o                         
  13   4  -8         37.25         14.58        67.55 o                         
  14   4  -8        140.94         82.93        81.75 o                         
  15   4  -8         17.19         32.74        90.26 o                         
  16   4  -8        261.73        169.18        88.79 o                         
  17   4  -8         89.92         72.44        95.90 o                         
  18   4  -8         34.05         79.24        99.89 o                         
  19   4  -8         51.38         53.92       112.41 o                         
  20   4  -8        144.76         70.22       114.37 o                         
   1   5  -8        202.51        208.11        93.16 o                         
   2   5  -8        670.77        775.27       104.58 o                         
   3   5  -8        116.89         85.10        83.48 o                         
   4   5  -8        953.26        991.97        88.66 o                         
   5   5  -8        196.11        194.55        93.55 o                         
   6   5  -8         51.21         54.58        85.64 o                         
   7   5  -8        260.01        270.24        95.25 o                         
   8   5  -8         75.11         56.78        80.23 o                         
   9   5  -8         15.20        -29.90        95.98 o                         
  10   5  -8         11.69         -2.95        71.57 o                         
  11   5  -8        128.25        115.20        78.87 o                         
  12   5  -8         37.81         59.37        83.46 o                         
  13   5  -8         26.20         -9.46        80.33 o                         
  14   5  -8        173.16        114.77        86.69 o                         
  15   5  -8         11.92         -8.26       103.90 o                         
  16   5  -8          6.96         53.03       106.65 o                         
  17   5  -8         62.65         -0.50       101.35 o                         
   0   6  -8        635.92        470.12       131.14 o                         
   1   6  -8         32.45        106.39        83.46 o                         
   2   6  -8        199.43        171.67        97.93 o                         
   3   6  -8        131.77         86.77       109.27 o                         
   4   6  -8         66.62        139.61        97.94 o                         
   5   6  -8        203.69        176.72        80.63 o                         
   6   6  -8        129.86        136.05        79.98 o                         
   7   6  -8         20.90         64.94        94.95 o                         
   8   6  -8          9.93         23.20       101.55 o                         
   9   6  -8        120.75         47.54        88.91 o                         
  10   6  -8        140.09        121.78       104.13 o                         
  11   6  -8        121.36         70.37        83.76 o                         
  12   6  -8         38.75        115.41       123.98 o                         
  13   6  -8         18.66         77.96        87.45 o                         
  14   6  -8         49.65         52.35        95.20 o                         
   1   7  -8         99.41        131.71       118.25 o                         
   2   7  -8        132.58        111.50       118.41 o                         
   3   7  -8        188.57        155.87       117.83 o                         
   4   7  -8        248.40        145.30       108.12 o                         
   5   7  -8         52.88         82.32       108.56 o                         
   6   7  -8         55.88         33.44        95.43 o                         
   7   7  -8        126.57        112.67       102.85 o                         
   8   7  -8         27.07        -27.17       103.28 o                         
   9   7  -8        148.76        109.20       129.85 o                         
   2   0  -7       3907.52       4284.87       151.35 o                         
   4   0  -7       3589.05       3438.08        85.41 o                         
   6   0  -7        965.45        941.33        81.53 o                         
   8   0  -7       1245.66       1195.51       105.04 o                         
  10   0  -7        435.41        460.02        90.13 o                         
  12   0  -7         23.56         86.74       102.37 o                         
  14   0  -7        463.17        459.56       110.00 o                         
  16   0  -7        337.35        269.76       114.11 o                         
  18   0  -7        295.72        329.78       102.13 o                         
  20   0  -7        136.80        171.37       148.03 o                         
  22   0  -7          7.12        114.56       127.03 o                         
  24   0  -7         28.39         61.92       162.61 o                         
   0   1  -7       2894.04       2858.74       387.95 o                         
   1   1  -7       1363.84       1409.26        72.13 o                         
   2   1  -7        483.32        608.39        65.15 o                         
   3   1  -7       1015.78        984.80        60.08 o                         
   4   1  -7        645.19        703.14        62.26 o                         
   5   1  -7        955.17        978.76        67.34 o                         
   6   1  -7        336.03        387.95        58.64 o                         
   7   1  -7        591.10        615.41        63.63 o                         
   8   1  -7        118.22        142.91        62.88 o                         
   9   1  -7        143.97        112.98        59.10 o                         
  10   1  -7        542.92        543.23        60.27 o                         
  11   1  -7        108.08        182.61        67.67 o                         
  12   1  -7        906.26        963.67        70.82 o                         
  13   1  -7        291.42        278.87        62.40 o                         
  14   1  -7        308.34        223.65        66.98 o                         
  15   1  -7         38.22         29.02        71.61 o                         
  16   1  -7        732.34        791.72        71.69 o                         
  17   1  -7        163.36        133.20        81.79 o                         
  18   1  -7        570.80        626.48        69.05 o                         
  19   1  -7         22.53         66.23        72.90 o                         
  20   1  -7          7.36         29.99       105.71 o                         
  21   1  -7        100.95        102.83       107.94 o                         
  22   1  -7         79.67         23.60        91.20 o                         
  23   1  -7         82.35         76.75       103.09 o                         
  24   1  -7         47.82        133.75       106.20 o                         
  25   1  -7          0.98         64.81        99.74 o                         
   1   2  -7        823.02        874.42        63.83 o                         
   2   2  -7        168.94        183.97        69.97 o                         
   3   2  -7        864.20        929.38        62.87 o                         
   4   2  -7          1.60        132.24        54.67 o                         
   5   2  -7       1408.60       1497.52        79.15 o                         
   6   2  -7        128.38        157.70        66.03 o                         
   7   2  -7       1657.93       1832.66        95.40 o                         
   8   2  -7        231.71        291.28        66.95 o                         
   9   2  -7        904.76        974.56        68.51 o                         
  10   2  -7        103.29        110.82        59.96 o                         
  11   2  -7         15.16          4.06        64.42 o                         
  12   2  -7        184.78        234.55        61.91 o                         
  13   2  -7        806.35        872.27        68.47 o                         
  14   2  -7         25.08         46.53        71.79 o                         
  15   2  -7        680.54        778.46        69.80 o                         
  16   2  -7        141.81        198.73        65.83 o                         
  17   2  -7         28.92         55.07        71.02 o                         
  18   2  -7        134.13        167.10        78.26 o                         
  19   2  -7        822.70        793.31        72.46 o                         
  20   2  -7        227.36        174.30        96.89 o                         
  21   2  -7        281.99        203.47        90.31 o                         
  22   2  -7         80.65         71.60        91.07 o                         
  23   2  -7         71.35         72.24       104.41 o                         
  24   2  -7         12.19         57.54       119.63 o                         
  25   2  -7        102.05         89.53       111.05 o                         
   0   3  -7       2016.47       2003.99       199.54 o                         
   1   3  -7        881.89        967.45        85.86 o                         
   2   3  -7        539.87        624.36        74.46 o                         
   3   3  -7         45.56         32.48        71.87 o                         
   4   3  -7        267.75        258.00        67.21 o                         
   5   3  -7        517.23        538.52        59.95 o                         
   6   3  -7        126.17        163.47        58.84 o                         
   7   3  -7       1205.16       1177.21        65.98 o                         
   8   3  -7         79.79        150.48        63.13 o                         
   9   3  -7          0.82         -3.69        68.04 o                         
  10   3  -7        873.39        779.46        60.59 o                         
  11   3  -7        803.19        818.07        64.73 o                         
  12   3  -7        322.68        402.79        73.00 o                         
  13   3  -7        225.55        201.28        61.48 o                         
  14   3  -7         87.59         83.72        61.49 o                         
  15   3  -7         51.44         67.68        81.40 o                         
  16   3  -7        203.83        229.91        77.89 o                         
  17   3  -7        257.70        221.13        79.66 o                         
  18   3  -7        114.90        108.35        80.22 o                         
  19   3  -7         14.20        -36.88        81.18 o                         
  20   3  -7         17.26        -30.39        99.97 o                         
  21   3  -7         96.30          3.64        85.90 o                         
  22   3  -7         44.36        -30.03        88.20 o                         
  23   3  -7         46.34         37.85        99.05 o                         
  24   3  -7         95.18        129.20       110.99 o                         
   1   4  -7          6.71         32.98        73.66 o                         
   2   4  -7        890.14       1023.77        86.89 o                         
   3   4  -7        604.55        683.07        83.74 o                         
   4   4  -7        716.24        647.58        68.30 o                         
   5   4  -7        520.76        483.36        83.27 o                         
   6   4  -7         57.79         10.68        70.73 o                         
   7   4  -7        213.34        262.03        71.45 o                         
   8   4  -7        238.68        230.53        71.56 o                         
   9   4  -7        480.75        496.55        72.83 o                         
  10   4  -7        576.46        502.04        73.96 o                         
  11   4  -7         77.18        103.27        80.21 o                         
  12   4  -7         56.65         71.17        65.34 o                         
  13   4  -7         77.79         37.69        67.40 o                         
  14   4  -7        233.57        206.23        77.19 o                         
  15   4  -7         55.98         29.40        78.03 o                         
  16   4  -7         19.01          6.01        74.15 o                         
  17   4  -7          4.03         28.25        89.58 o                         
  18   4  -7        152.18        190.78        91.21 o                         
  19   4  -7         17.21        -18.83        95.41 o                         
  20   4  -7        236.80        313.94       103.68 o                         
  21   4  -7         24.95         11.28       118.11 o                         
  22   4  -7         17.03         97.46       100.43 o                         
   0   5  -7       1928.36       1931.63       167.63 o                         
   1   5  -7        175.18        157.57        78.68 o                         
   2   5  -7         99.92         84.42        71.02 o                         
   3   5  -7        610.02        586.17        83.02 o                         
   4   5  -7        316.01        254.56        74.30 o                         
   5   5  -7        147.49        153.95        80.51 o                         
   6   5  -7        736.63        729.80        70.30 o                         
   7   5  -7         86.07         96.67        76.95 o                         
   8   5  -7         48.71         91.42        63.60 o                         
   9   5  -7        208.03        190.70        71.29 o                         
  10   5  -7        331.39        320.83        68.86 o                         
  11   5  -7        182.72        200.84        78.27 o                         
  12   5  -7        481.24        507.91        79.59 o                         
  13   5  -7         11.82         -9.54        89.02 o                         
  14   5  -7         72.49         76.96        87.68 o                         
  15   5  -7         39.17        106.24        97.16 o                         
  16   5  -7        193.78        148.94        92.64 o                         
  17   5  -7         49.27         28.83        95.26 o                         
  18   5  -7         45.98        104.38        97.24 o                         
  19   5  -7         54.69         31.07       104.95 o                         
  20   5  -7         42.36        -11.88        86.35 o                         
   1   6  -7        336.36        293.26        84.53 o                         
   2   6  -7         42.16         42.78        82.66 o                         
   3   6  -7         10.61         41.22        75.36 o                         
   4   6  -7        274.62        182.39        81.64 o                         
   5   6  -7        162.46        205.48        78.99 o                         
   6   6  -7        470.52        289.40        79.78 o                         
   7   6  -7        176.94        205.77        87.00 o                         
   8   6  -7        583.12        513.76        96.12 o                         
   9   6  -7        173.98        155.87        80.62 o                         
  10   6  -7        121.64        134.32       108.44 o                         
  11   6  -7          1.86         45.69        84.56 o                         
  12   6  -7         69.92         65.91        84.14 o                         
  13   6  -7        176.11        171.43       106.31 o                         
  14   6  -7        116.43         65.20       107.99 o                         
  15   6  -7        135.74         81.59        90.69 o                         
  16   6  -7         99.90         48.44       101.96 o                         
  17   6  -7         25.11          6.83        95.91 o                         
  18   6  -7         35.94         35.03       109.94 o                         
   0   7  -7         58.62        117.17       127.82 o                         
   1   7  -7        108.90        168.99       109.53 o                         
   2   7  -7        135.72        120.73       110.30 o                         
   3   7  -7         22.95         38.29       110.28 o                         
   4   7  -7         51.75         44.13       112.28 o                         
   5   7  -7         95.37         63.99       105.11 o                         
   6   7  -7        198.77        133.35        94.93 o                         
   7   7  -7         84.99        121.09       105.33 o                         
   8   7  -7        118.65         63.33       104.86 o                         
   9   7  -7         56.78         99.16       114.85 o                         
  10   7  -7          1.63          5.60        97.89 o                         
  11   7  -7        288.01        207.20       125.28 o                         
  12   7  -7         69.31        102.70       113.36 o                         
  13   7  -7         35.68         23.32       117.81 o                         
  14   7  -7         28.17         47.99        97.03 o                         
   1   8  -7         81.58        104.41       107.76 o                         
   2   8  -7         82.70         72.26       124.44 o                         
   3   8  -7        443.69        416.26       125.99 o                         
   4   8  -7         26.19        -23.77       122.67 o                         
   5   8  -7        205.45        141.64       109.16 o                         
   6   8  -7         94.39        110.16       130.58 o                         
   7   8  -7         49.32         -4.38       131.74 o                         
   8   8  -7         85.38         51.47       116.67 o                         
   0   0  -6      24544.55      26357.72       295.80 o                         
   2   0  -6      11524.67      12082.50       137.34 o                         
   4   0  -6       3864.40       3559.08       281.72 o                         
   6   0  -6       5879.16       6203.64       116.83 o                         
   8   0  -6        241.89        228.39        83.98 o                         
  10   0  -6        858.83        873.46        86.80 o                         
  12   0  -6        945.26        938.89        89.11 o                         
  14   0  -6         45.25         43.59        76.96 o                         
  16   0  -6        883.47        886.13        84.70 o                         
  18   0  -6        714.72        666.09       135.20 o                         
  20   0  -6         31.23         41.64        98.03 o                         
  22   0  -6        560.99        562.14       122.69 o                         
  24   0  -6        197.02        157.58       129.90 o                         
  26   0  -6         12.94         40.71       166.31 o                         
   1   1  -6        143.19        136.10        50.65 o                         
   2   1  -6       1975.61       2192.26        71.56 o                         
   3   1  -6       1313.99       1503.74        66.21 o                         
   4   1  -6       2198.36       2291.64        68.13 o                         
   5   1  -6       1137.15       1105.36        69.36 o                         
   6   1  -6       1198.65       1291.04        66.08 o                         
   7   1  -6        165.46        192.29        54.96 o                         
   8   1  -6        309.88        429.03        64.09 o                         
   9   1  -6       1078.07       1021.81        62.73 o                         
  10   1  -6        178.73        205.18        57.36 o                         
  11   1  -6        480.63        392.93        58.03 o                         
  12   1  -6        792.73        842.04        67.26 o                         
  13   1  -6        188.40        217.75        66.50 o                         
  14   1  -6        474.14        543.71        68.61 o                         
  15   1  -6        254.25        228.52        64.04 o                         
  16   1  -6        291.16        281.89        75.43 o                         
  17   1  -6        192.79        155.83        71.41 o                         
  18   1  -6        732.37        734.25        70.47 o                         
  19   1  -6        190.33        184.85        80.37 o                         
  20   1  -6       1448.87       1474.15        81.03 o                         
  21   1  -6          0.88         33.08        77.25 o                         
  22   1  -6        445.04        491.97        93.75 o                         
  23   1  -6          4.98        -38.77       107.53 o                         
  24   1  -6         15.42         50.97        83.01 o                         
  25   1  -6        100.90         42.80       101.31 o                         
  26   1  -6         40.67        -37.65        94.58 o                         
  27   1  -6         48.00         36.19       122.26 o                         
   0   2  -6       1151.20       1191.58        89.97 o                         
   1   2  -6       1190.88       1193.86        65.38 o                         
   2   2  -6        650.20        670.14        59.54 o                         
   3   2  -6        731.35        735.69        60.68 o                         
   4   2  -6        698.67        726.53        65.02 o                         
   5   2  -6        955.63        976.38        57.53 o                         
   6   2  -6         45.99         56.84        57.87 o                         
   7   2  -6        231.60        271.63        56.11 o                         
   8   2  -6        568.67        539.58        70.33 o                         
   9   2  -6       1208.56       1126.67        60.21 o                         
  10   2  -6        356.80        306.63        66.57 o                         
  11   2  -6       2352.19       2510.82        78.19 o                         
  12   2  -6        158.19        260.94        67.78 o                         
  13   2  -6        663.24        654.55        61.45 o                         
  14   2  -6        468.95        361.83        60.38 o                         
  15   2  -6        376.06        362.98        65.49 o                         
  16   2  -6        339.92        318.84        73.46 o                         
  17   2  -6        985.64       1058.50        75.86 o                         
  18   2  -6        372.20        420.77        74.07 o                         
  19   2  -6        379.12        329.27        81.18 o                         
  20   2  -6         23.00         26.22        75.75 o                         
  21   2  -6        131.43        177.33        85.34 o                         
  22   2  -6        111.50        107.91        79.79 o                         
  23   2  -6        372.22        325.03        99.79 o                         
  24   2  -6         95.11        116.90       100.81 o                         
  25   2  -6         20.16         37.82        86.69 o                         
  26   2  -6         99.20        113.58        99.20 o                         
   1   3  -6        359.74        399.89        61.02 o                         
   2   3  -6         49.84         41.41        63.77 o                         
   3   3  -6       2312.94       2441.38       104.20 o                         
   4   3  -6       1784.41       1832.79        62.15 o                         
   5   3  -6        744.75        908.01        71.67 o                         
   6   3  -6       1778.20       1791.15        69.23 o                         
   7   3  -6       1038.12       1098.10        68.15 o                         
   8   3  -6       1577.45       1575.19        89.20 o                         
   9   3  -6       1440.80       1442.03        75.53 o                         
  10   3  -6        382.23        425.50        63.52 o                         
  11   3  -6        215.03        239.88        72.43 o                         
  12   3  -6       1319.19       1154.46        62.38 o                         
  13   3  -6        173.88        248.13        64.53 o                         
  14   3  -6        509.44        534.87        59.44 o                         
  15   3  -6        148.62        208.23        73.22 o                         
  16   3  -6        685.31        705.43        87.19 o                         
  17   3  -6         75.05         42.93        80.51 o                         
  18   3  -6        113.23         79.72        91.58 o                         
  19   3  -6        436.15        489.52        91.53 o                         
  20   3  -6         24.49         41.16        83.19 o                         
  21   3  -6        182.91        160.53        87.50 o                         
  22   3  -6         52.83         58.44        89.46 o                         
  23   3  -6         34.93         24.08        89.41 o                         
  24   3  -6         38.44         78.52       103.99 o                         
  25   3  -6         61.25         44.26        99.05 o                         
  26   3  -6         31.73          8.22       112.09 o                         
   0   4  -6       2347.94       2495.23       293.82 o                         
   1   4  -6        999.05       1024.56        85.17 o                         
   2   4  -6        133.72        114.14        65.87 o                         
   3   4  -6         60.98        103.70        71.36 o                         
   4   4  -6       1267.72       1182.00        66.58 o                         
   5   4  -6        235.33        266.37        62.62 o                         
   6   4  -6        817.29        883.45        65.62 o                         
   7   4  -6        358.29        341.25        64.14 o                         
   8   4  -6         53.25         78.22        62.90 o                         
   9   4  -6         43.53         86.28        72.41 o                         
  10   4  -6        477.93        446.47        65.08 o                         
  11   4  -6        207.09        208.10        69.53 o                         
  12   4  -6       1196.15       1205.43        66.40 o                         
  13   4  -6        197.04        276.76        72.40 o                         
  14   4  -6        633.41        581.85        73.78 o                         
  15   4  -6         88.17         56.85        70.74 o                         
  16   4  -6         33.54         72.73        83.47 o                         
  17   4  -6        149.44        168.42        73.10 o                         
  18   4  -6         17.96         73.01        91.03 o                         
  19   4  -6          7.25         45.42       103.81 o                         
  20   4  -6         55.92        -63.51        94.33 o                         
  21   4  -6         15.58        -26.26        98.85 o                         
  22   4  -6         66.89         85.66       103.31 o                         
  23   4  -6         27.38         28.55        97.33 o                         
  24   4  -6        163.91        161.70       123.34 o                         
   1   5  -6        404.09        397.55        88.66 o                         
   2   5  -6        118.87        181.92        76.61 o                         
   3   5  -6        187.85        259.81        78.44 o                         
   4   5  -6        599.61        527.60        79.58 o                         
   5   5  -6         83.83         52.39        85.82 o                         
   6   5  -6        753.07        704.31        80.74 o                         
   7   5  -6        215.27        390.37        64.72 o                         
   8   5  -6       1982.59       1934.29        69.28 o                         
   9   5  -6        358.50        372.79        64.95 o                         
  10   5  -6        833.89        917.46        76.39 o                         
  11   5  -6        128.23        209.15        88.84 o                         
  12   5  -6         54.59         33.03        73.20 o                         
  13   5  -6        182.20        161.24        91.85 o                         
  14   5  -6        454.38        447.34        86.55 o                         
  15   5  -6        199.43        226.75        85.42 o                         
  16   5  -6        115.86        174.50        87.68 o                         
  17   5  -6         21.39         39.50       102.01 o                         
  18   5  -6         18.86         56.92        96.37 o                         
  19   5  -6         67.03        129.05       111.10 o                         
  20   5  -6         42.08         27.43        92.40 o                         
  21   5  -6         51.77         44.25        95.37 o                         
  22   5  -6          0.67         79.24       121.43 o                         
  23   5  -6         21.21        -24.31       112.37 o                         
   0   6  -6          8.01         -2.43       137.41 o                         
   1   6  -6        295.17        308.66        79.83 o                         
   2   6  -6        578.65        496.14        84.68 o                         
   3   6  -6        274.59        263.49        83.16 o                         
   4   6  -6        421.51        472.47        81.27 o                         
   5   6  -6        152.36        165.33        73.67 o                         
   6   6  -6        509.04        551.04        81.52 o                         
   7   6  -6         42.77         33.79        69.06 o                         
   8   6  -6         10.30          2.81        74.93 o                         
   9   6  -6        170.26        203.50        91.44 o                         
  10   6  -6       1080.27       1071.06        87.10 o                         
  11   6  -6        185.77        238.92        89.11 o                         
  12   6  -6        784.72        731.07        78.63 o                         
  13   6  -6        130.83        179.09        98.02 o                         
  14   6  -6        156.69        152.20       101.81 o                         
  15   6  -6         89.16        118.34        93.37 o                         
  16   6  -6         26.90         -0.82        90.84 o                         
  17   6  -6        148.98        108.37       102.01 o                         
  18   6  -6        123.30        128.97       103.72 o                         
  19   6  -6         52.47         19.21        96.14 o                         
  20   6  -6          7.02        -12.06        98.47 o                         
   1   7  -6        267.93        222.65        84.18 o                         
   2   7  -6         22.99         67.54       103.38 o                         
   3   7  -6         87.33         39.62        87.83 o                         
   4   7  -6         48.75         39.86        82.00 o                         
   5   7  -6        504.36        482.72        99.72 o                         
   6   7  -6         63.56         86.43        87.93 o                         
   7   7  -6        223.62        173.76       113.81 o                         
   8   7  -6        244.95        213.87        98.74 o                         
   9   7  -6        500.32        482.51       102.69 o                         
  10   7  -6        302.36        259.64        99.35 o                         
  11   7  -6          2.07         10.19       111.90 o                         
  12   7  -6        124.62         87.30       119.92 o                         
  13   7  -6        175.50        161.05       107.44 o                         
  14   7  -6         28.48        -38.26       110.62 o                         
  15   7  -6        141.23        100.81        89.63 o                         
  16   7  -6          8.44         -8.64       108.43 o                         
  17   7  -6         10.08        -14.26       111.00 o                         
   0   8  -6        581.39        523.29       170.19 o                         
   1   8  -6        544.52        512.74       165.68 o                         
   2   8  -6        142.56        137.18       113.68 o                         
   3   8  -6         60.78        147.04       111.69 o                         
   4   8  -6         19.83          8.13       122.22 o                         
   5   8  -6        190.98        190.63       124.01 o                         
   6   8  -6          5.91         27.97        95.17 o                         
   7   8  -6        293.85        215.79       124.75 o                         
   8   8  -6         30.98         38.39       102.70 o                         
   9   8  -6         68.02         75.37       124.52 o                         
  10   8  -6         11.67          0.81       107.04 o                         
  11   8  -6        117.99         75.45       113.10 o                         
  12   8  -6         44.81          3.99       130.50 o                         
  13   8  -6         61.48         77.62       110.36 o                         
   1   9  -6         18.20         82.33       178.80 o                         
   2   9  -6        147.79         68.63       144.75 o                         
   3   9  -6         36.44        131.96       146.06 o                         
   4   9  -6        297.27        189.37       182.25 o                         
   2   0  -5       2468.68       2621.03       100.91 o                         
   4   0  -5       8805.52       8903.72       295.65 o                         
   6   0  -5       3075.07       2969.09        96.19 o                         
   8   0  -5       3198.99       3035.65       127.76 o                         
  10   0  -5       3001.01       3083.46       107.38 o                         
  12   0  -5         36.00         67.62        96.40 o                         
  14   0  -5         68.64         91.91        83.36 o                         
  16   0  -5        455.77        473.03        88.81 o                         
  18   0  -5       1030.48       1260.50       231.29 o                         
  20   0  -5       1114.16       1333.73       140.56 o                         
  22   0  -5        334.88        247.91       114.19 o                         
  24   0  -5        120.17        105.06       118.09 o                         
  26   0  -5        228.06        286.96       126.42 o                         
  28   0  -5        101.72         45.71       167.16 o                         
   0   1  -5       4789.67       4386.43       194.63 o                         
   1   1  -5       2090.25       2301.10       155.36 o                         
   2   1  -5       1054.70       1177.82        59.44 o                         
   3   1  -5        462.84        505.52        53.84 o                         
   4   1  -5        618.91        666.29        62.11 o                         
   5   1  -5       1983.60       2105.03        88.93 o                         
   6   1  -5        437.84        473.26        61.47 o                         
   7   1  -5          6.79         -5.37        52.51 o                         
   8   1  -5       2434.67       2308.71       134.32 o                         
   9   1  -5       2283.26       2159.51        85.96 o                         
  10   1  -5        217.34        340.95        62.26 o                         
  11   1  -5        744.25        719.02        65.82 o                         
  12   1  -5        718.73        800.86        64.24 o                         
  13   1  -5        789.71        849.96        64.48 o                         
  14   1  -5       1091.39       1152.25        67.11 o                         
  15   1  -5        411.03        503.75        63.43 o                         
  16   1  -5       1358.49       1414.02       100.31 o                         
  17   1  -5         11.58         67.48        73.40 o                         
  18   1  -5       1021.86       1003.14        83.36 o                         
  19   1  -5         20.17        101.05        82.54 o                         
  20   1  -5        178.94        187.23        93.76 o                         
  21   1  -5        100.72         62.08        67.87 o                         
  22   1  -5        773.06        799.66        77.79 o                         
  23   1  -5        189.19        169.30        83.77 o                         
  24   1  -5        619.45        750.11        96.28 o                         
  25   1  -5         63.67         63.02        88.61 o                         
  26   1  -5         37.68         18.27        99.66 o                         
  27   1  -5        150.92        110.93        94.06 o                         
  28   1  -5          0.33        111.68       119.93 o                         
   1   2  -5        497.79        445.10        66.08 o                         
   2   2  -5       1148.35       1123.74        63.52 o                         
   3   2  -5        318.11        400.03        55.16 o                         
   4   2  -5       1112.15       1159.41        73.70 o                         
   5   2  -5         99.20         52.41        57.42 o                         
   6   2  -5        134.94        101.87        53.20 o                         
   7   2  -5       1482.97       1458.44        98.02 o                         
   8   2  -5       1683.90       2093.47        73.41 o                         
   9   2  -5       3081.12       2836.30       130.81 o                         
  10   2  -5         45.05        122.69        57.32 o                         
  11   2  -5        488.09        506.51        60.01 o                         
  12   2  -5        236.92        310.21        69.55 o                         
  13   2  -5       1366.15       1474.27        86.56 o                         
  14   2  -5        324.10        383.07        71.23 o                         
  15   2  -5       1512.43       1508.31       119.75 o                         
  16   2  -5         56.92        108.07        66.29 o                         
  17   2  -5        145.30        257.15        72.31 o                         
  18   2  -5        187.11        170.67        75.05 o                         
  19   2  -5        845.52        949.77        97.44 o                         
  20   2  -5        884.40        849.31        89.82 o                         
  21   2  -5        936.25        975.24        78.24 o                         
  22   2  -5        245.97        304.71        83.01 o                         
  23   2  -5         76.05         94.65        91.97 o                         
  24   2  -5          7.82         -6.11        86.45 o                         
  25   2  -5         93.08         21.48        82.37 o                         
  26   2  -5          3.15        -28.25       101.02 o                         
  27   2  -5        128.62        131.22        95.98 o                         
  28   2  -5         20.70        -47.44       111.77 o                         
   0   3  -5       1681.38       1803.85       148.52 o                         
   1   3  -5       2846.02       2886.34       167.20 o                         
   2   3  -5        420.31        474.65        73.99 o                         
   3   3  -5        335.40        289.75        61.25 o                         
   4   3  -5       1336.91       1373.74        65.52 o                         
   5   3  -5        995.54       1006.14        59.85 o                         
   6   3  -5         13.03        135.22        53.96 o                         
   7   3  -5       1457.00       1569.21        94.34 o                         
   8   3  -5        423.82        416.10        59.31 o                         
   9   3  -5        137.18        172.41        57.64 o                         
  10   3  -5       1278.43       1254.25        61.00 o                         
  11   3  -5       2783.95       2798.85       110.47 o                         
  12   3  -5       1849.87       2075.19        83.65 o                         
  13   3  -5        915.76        936.18        69.08 o                         
  14   3  -5         90.87         48.31        65.90 o                         
  15   3  -5       1234.34       1198.19        86.12 o                         
  16   3  -5        209.44        250.73        70.83 o                         
  17   3  -5        569.75        761.40        94.00 o                         
  18   3  -5        753.80        907.68        96.00 o                         
  19   3  -5         70.29         42.28        77.60 o                         
  20   3  -5        218.18        223.25        75.01 o                         
  21   3  -5         85.16        119.91       100.93 o                         
  22   3  -5         34.98         90.49        84.80 o                         
  23   3  -5        419.19        439.54        87.24 o                         
  24   3  -5          5.38         25.42        99.05 o                         
  25   3  -5         18.08         51.67       101.29 o                         
  26   3  -5         61.33         31.36       105.52 o                         
  27   3  -5        102.30         46.53       109.54 o                         
   1   4  -5         89.58        137.21        71.08 o                         
   2   4  -5       1074.76       1124.41        74.73 o                         
   3   4  -5       1685.67       1672.34        71.26 o                         
   4   4  -5       1612.17       1695.77       108.81 o                         
   5   4  -5        614.96        557.36        59.14 o                         
   6   4  -5        608.44        690.92        66.01 o                         
   7   4  -5        196.78        227.75        57.70 o                         
   8   4  -5       2885.62       2683.26       135.69 o                         
   9   4  -5        544.68        483.68        67.17 o                         
  10   4  -5        549.22        589.31        68.08 o                         
  11   4  -5        445.95        361.30        62.49 o                         
  12   4  -5        259.42        235.35        62.50 o                         
  13   4  -5        403.38        380.43        69.71 o                         
  14   4  -5        137.26        144.68        65.96 o                         
  15   4  -5         75.37        165.20        78.11 o                         
  16   4  -5       1268.19       1278.95        83.90 o                         
  17   4  -5        414.65        377.50        78.88 o                         
  18   4  -5         72.74        103.65        96.24 o                         
  19   4  -5         59.78        111.66       100.53 o                         
  20   4  -5        132.64        155.77       103.95 o                         
  21   4  -5         70.67         99.60        86.34 o                         
  22   4  -5        223.25        188.85        90.46 o                         
  23   4  -5          9.93         22.21       100.78 o                         
  24   4  -5        146.56         76.58       103.17 o                         
  25   4  -5         69.43        187.71       105.69 o                         
  26   4  -5         85.26         22.54       122.62 o                         
   0   5  -5       2008.08       2088.23       168.48 o                         
   1   5  -5        468.36        600.14        84.56 o                         
   2   5  -5        262.19        212.20        67.74 o                         
   3   5  -5        360.87        370.39        75.06 o                         
   4   5  -5       1738.92       1823.52        82.00 o                         
   5   5  -5        412.90        454.12        64.96 o                         
   6   5  -5        877.50        808.09        75.16 o                         
   7   5  -5        312.94        215.92        62.67 o                         
   8   5  -5         17.60         19.57        55.53 o                         
   9   5  -5        345.62        364.62        67.87 o                         
  10   5  -5        742.98        737.13        73.84 o                         
  11   5  -5        114.95        141.08        76.78 o                         
  12   5  -5       1282.72       1209.79        74.73 o                         
  13   5  -5         72.16         81.14        87.04 o                         
  14   5  -5        650.79        701.00        82.76 o                         
  15   5  -5        175.52        190.24        93.32 o                         
  16   5  -5        302.82        350.11        90.16 o                         
  17   5  -5        228.84        225.74        92.86 o                         
  18   5  -5        200.69        283.83        86.22 o                         
  19   5  -5         70.29         69.37        75.02 o                         
  20   5  -5         27.00        -15.89        96.40 o                         
  21   5  -5         34.39         22.35       112.56 o                         
  22   5  -5         87.78         93.13        93.58 o                         
  23   5  -5          1.53         41.48       104.87 o                         
  24   5  -5         67.36         60.63       109.38 o                         
   1   6  -5        371.20        368.95        79.12 o                         
   2   6  -5        150.55        198.28        86.25 o                         
   3   6  -5        288.00        290.80        78.13 o                         
   4   6  -5          3.03         51.20        65.75 o                         
   5   6  -5        684.30        641.47        85.04 o                         
   6   6  -5        926.24        852.61       100.02 o                         
   7   6  -5        385.25        439.59        87.61 o                         
   8   6  -5       1459.81       1352.39        92.25 o                         
   9   6  -5        420.27        513.37        81.48 o                         
  10   6  -5        481.32        544.18        77.13 o                         
  11   6  -5          1.40         76.83        82.14 o                         
  12   6  -5        262.96        314.76        91.99 o                         
  13   6  -5        210.37        262.52        79.85 o                         
  14   6  -5        898.24       1002.13       101.38 o                         
  15   6  -5        225.24        170.34        86.57 o                         
  16   6  -5        241.68        226.31        94.46 o                         
  17   6  -5          2.73         47.09       106.74 o                         
  18   6  -5         59.73         98.75        91.11 o                         
  19   6  -5        193.92        114.09       112.60 o                         
  20   6  -5         97.61        145.85       116.10 o                         
  21   6  -5         27.74         43.00        89.50 o                         
  22   6  -5         31.47        -30.70       111.63 o                         
   0   7  -5        451.23        361.17       116.12 o                         
   1   7  -5        432.53        411.49        82.78 o                         
   2   7  -5          4.41          1.44        81.42 o                         
   3   7  -5        135.99        120.16        90.58 o                         
   4   7  -5          3.22         41.84        90.87 o                         
   5   7  -5        192.42        224.85       101.72 o                         
   6   7  -5        230.43        225.64       101.53 o                         
   7   7  -5        276.24        293.66       103.06 o                         
   8   7  -5        286.75        303.91        96.12 o                         
   9   7  -5        121.34        116.36        92.11 o                         
  10   7  -5        122.77        100.64       109.71 o                         
  11   7  -5        630.31        653.41       113.20 o                         
  12   7  -5        175.59        184.94       101.53 o                         
  13   7  -5        179.36        171.58       103.84 o                         
  14   7  -5        131.39         75.38        95.34 o                         
  15   7  -5         66.35         88.81       111.87 o                         
  16   7  -5         64.39         58.13       114.52 o                         
  17   7  -5        202.22        129.18       116.49 o                         
  18   7  -5         27.54         39.29       105.49 o                         
  19   7  -5         26.26         39.64        99.04 o                         
   1   8  -5        149.64        154.15       124.37 o                         
   2   8  -5        157.12        151.37       144.10 o                         
   3   8  -5        705.65        654.03       130.70 o                         
   4   8  -5        441.66        300.55       119.33 o                         
   5   8  -5        303.95        241.03       114.00 o                         
   6   8  -5         54.35         45.96       127.66 o                         
   7   8  -5         60.63         65.42        93.51 o                         
   8   8  -5         21.96         61.53       112.85 o                         
   9   8  -5        358.13        338.64       107.59 o                         
  10   8  -5        112.42         97.92       105.25 o                         
  11   8  -5        121.86         75.19       108.03 o                         
  12   8  -5         16.13         34.41        95.18 o                         
  13   8  -5         33.01         73.99       122.41 o                         
  14   8  -5         15.48         57.09       119.37 o                         
  15   8  -5         34.07         13.71       123.45 o                         
  16   8  -5          9.58         22.93       100.93 o                         
   0   9  -5        726.96        608.42       242.76 o                         
   1   9  -5          6.30        107.40       169.23 o                         
   2   9  -5        267.46        167.13       173.11 o                         
   3   9  -5         58.89         45.51       149.51 o                         
   4   9  -5         12.57         30.40       138.25 o                         
   5   9  -5        109.03        105.10       115.18 o                         
   6   9  -5        133.57        120.17       147.61 o                         
   7   9  -5         65.72         34.95       130.11 o                         
   8   9  -5         98.22         51.40       162.91 o                         
   9   9  -5         90.62        102.93       129.19 o                         
  10   9  -5          6.61        -16.53       122.59 o                         
   0   0  -4       2785.62       2989.94       131.22 o                         
   2   0  -4       3527.42       3608.81       220.98 o                         
   4   0  -4      11571.06      12800.65       140.46 o                         
   6   0  -4      11299.07      10383.94       778.84 o                         
   8   0  -4       3524.89       3499.03       102.84 o                         
  10   0  -4        520.62        579.28        83.74 o                         
  12   0  -4       3018.41       2970.48        94.11 o                         
  14   0  -4       1375.16       1394.44        98.85 o                         
  16   0  -4        845.68       1006.98       153.79 o                         
  18   0  -4         33.42         -6.99       120.32 o                         
  20   0  -4        137.86        164.32        89.45 o                         
  22   0  -4       1152.38       1284.71       260.21 o                         
  24   0  -4        426.48        420.07       102.18 o                         
  26   0  -4        482.56        595.47       126.07 o                         
  28   0  -4        388.10        231.86       131.86 o                         
  30   0  -4         46.68        116.09       172.88 o                         
   1   1  -4       1311.88       1206.32        60.18 o                         
   2   1  -4       1391.40       1509.61        62.21 o                         
   3   1  -4       1774.30       1695.15        65.57 o                         
   4   1  -4       6054.51       6320.60       453.58 o                         
   5   1  -4       9463.74       9743.15       295.11 o                         
   6   1  -4       2701.68       3076.77        90.50 o                         
   7   1  -4        302.79        551.58        55.42 o                         
   8   1  -4       6279.54       6150.96       292.90 o                         
   9   1  -4       3291.97       3309.76       206.71 o                         
  10   1  -4       1221.36       1060.00        82.28 o                         
  11   1  -4        779.86        716.45        58.12 o                         
  12   1  -4        479.46        446.91        68.54 o                         
  13   1  -4        298.36        319.09        59.29 o                         
  14   1  -4       1152.39       1116.36        90.65 o                         
  15   1  -4        680.78        807.18        77.82 o                         
  16   1  -4       1580.45       1439.46        70.96 o                         
  17   1  -4         89.03         94.01        77.27 o                         
  18   1  -4         54.20         95.19        86.74 o                         
  19   1  -4        214.39        232.89        66.60 o                         
  20   1  -4       1118.08       1220.28        85.64 o                         
  21   1  -4        104.44        128.38        83.44 o                         
  22   1  -4         58.22         59.52        84.37 o                         
  23   1  -4         77.76        120.84        73.56 o                         
  24   1  -4        412.08        417.80        92.02 o                         
  25   1  -4        244.16        260.86        78.53 o                         
  26   1  -4        132.27        123.46        88.01 o                         
  27   1  -4         72.57         97.60        90.11 o                         
  28   1  -4         82.02         91.67        85.69 o                         
  29   1  -4         24.53         68.75       119.27 o                         
  30   1  -4          5.08         -1.56       111.20 o                         
   0   2  -4       1304.12       1374.92        88.12 o                         
   1   2  -4        300.97        261.24        55.60 o                         
   2   2  -4       1449.97       1539.35        62.46 o                         
   3   2  -4        650.87        774.82        66.25 o                         
   4   2  -4        965.79        971.46        58.96 o                         
   5   2  -4       1828.84       1907.89        66.52 o                         
   6   2  -4         86.68        116.40        60.92 o                         
   7   2  -4        614.72        874.50        67.82 o                         
   8   2  -4       1766.89       1882.12        69.25 o                         
   9   2  -4       3172.29       3392.79        71.87 o                         
  10   2  -4       1089.39       1068.21        56.66 o                         
  11   2  -4       9854.77       9354.50       516.44 o                         
  12   2  -4        870.96       1171.16        68.18 o                         
  13   2  -4       1779.54       1726.19        66.04 o                         
  14   2  -4        222.29        193.20        70.47 o                         
  15   2  -4       6376.58       6299.78       573.39 o                         
  16   2  -4         86.45        218.07        69.79 o                         
  17   2  -4       1244.66       1224.46        99.00 o                         
  18   2  -4         36.16        149.74        73.17 o                         
  19   2  -4        670.16        713.91        83.86 o                         
  20   2  -4          7.39         46.86        73.87 o                         
  21   2  -4        288.58        283.19        77.58 o                         
  22   2  -4         12.27         70.09        85.28 o                         
  23   2  -4        992.21       1072.95        91.52 o                         
  24   2  -4         89.62         65.74        77.82 o                         
  25   2  -4        174.07        173.91       104.92 o                         
  26   2  -4         55.11         53.18       109.60 o                         
  27   2  -4        124.09        121.93        93.43 o                         
  28   2  -4         39.92         39.48       117.77 o                         
  29   2  -4         21.33         70.95        99.79 o                         
   1   3  -4       1591.41       1620.12       109.52 o                         
   2   3  -4        455.19        666.00        69.89 o                         
   3   3  -4       4839.94       4238.49       137.51 o                         
   4   3  -4        241.68        326.56        66.62 o                         
   5   3  -4        391.74        437.40        61.92 o                         
   6   3  -4         40.22         11.53        65.03 o                         
   7   3  -4        937.73        942.13        68.73 o                         
   8   3  -4       2490.76       2291.42       150.55 o                         
   9   3  -4       1556.15       1491.71        85.51 o                         
  10   3  -4       1281.81       1311.67        87.98 o                         
  11   3  -4        248.60        439.03        71.35 o                         
  12   3  -4        720.49        639.29        67.10 o                         
  13   3  -4       1233.90       1193.21        73.70 o                         
  14   3  -4         34.85         71.00        66.68 o                         
  15   3  -4        731.37        786.97        73.90 o                         
  16   3  -4       1094.47       1176.38        82.34 o                         
  17   3  -4        259.96        231.56        79.49 o                         
  18   3  -4         97.67        180.68        89.15 o                         
  19   3  -4        555.94        560.65        77.25 o                         
  20   3  -4       1312.67       1469.40       145.81 o                         
  21   3  -4        258.94        310.61        98.73 o                         
  22   3  -4        382.25        452.21        75.57 o                         
  23   3  -4        124.95        160.67       103.97 o                         
  24   3  -4         16.06         51.00        95.66 o                         
  25   3  -4        144.85        213.88        89.33 o                         
  26   3  -4          3.53         35.02        99.84 o                         
  27   3  -4        127.04        113.33        94.23 o                         
  28   3  -4         21.44         22.50       122.30 o                         
   0   4  -4       4098.10       4685.73       350.97 o                         
   1   4  -4       1855.64       1924.29        83.19 o                         
   2   4  -4       1979.81       1981.80        80.87 o                         
   3   4  -4         80.81        166.13        74.81 o                         
   4   4  -4        326.91        343.84        61.42 o                         
   5   4  -4        654.35        659.40        63.63 o                         
   6   4  -4       2545.10       2674.69       104.31 o                         
   7   4  -4       1299.45       1337.69        67.03 o                         
   8   4  -4       1901.48       1815.84        88.26 o                         
   9   4  -4        177.57        191.69        67.13 o                         
  10   4  -4        184.82        209.01        70.42 o                         
  11   4  -4         95.05        124.69        65.56 o                         
  12   4  -4       1191.27       1061.13        70.20 o                         
  13   4  -4        691.07        676.56        75.95 o                         
  14   4  -4         45.67         59.07        68.58 o                         
  15   4  -4        124.71        264.52        87.82 o                         
  16   4  -4        165.25        213.55        79.63 o                         
  17   4  -4        220.48        253.58        70.81 o                         
  18   4  -4        199.48        201.21        77.33 o                         
  19   4  -4        159.34        257.42        86.76 o                         
  20   4  -4        179.77        102.06        81.56 o                         
  21   4  -4         10.11         -3.69        90.79 o                         
  22   4  -4        253.29        238.80        89.14 o                         
  23   4  -4         85.88        145.30       111.86 o                         
  24   4  -4        148.37        157.84        91.60 o                         
  25   4  -4         12.10         42.95       113.83 o                         
  26   4  -4         70.25         91.12        94.93 o                         
  27   4  -4         59.25         57.73       100.75 o                         
   1   5  -4        340.08        320.34        71.50 o                         
   2   5  -4        837.91        866.41        74.41 o                         
   3   5  -4        574.33        730.93        74.31 o                         
   4   5  -4       3177.49       3002.70       190.41 o                         
   5   5  -4       1102.02       1181.50        79.31 o                         
   6   5  -4        622.39        556.93        63.39 o                         
   7   5  -4         29.38        113.60        64.45 o                         
   8   5  -4       1559.63       1723.38       118.78 o                         
   9   5  -4         23.12         36.06        72.77 o                         
  10   5  -4        217.23        242.22        81.35 o                         
  11   5  -4        352.78        350.77        83.26 o                         
  12   5  -4        447.03        510.71        84.48 o                         
  13   5  -4        422.58        388.02        79.79 o                         
  14   5  -4        449.94        436.28        84.17 o                         
  15   5  -4        149.21         84.65        83.80 o                         
  16   5  -4       1237.41       1232.02        90.34 o                         
  17   5  -4         97.06        127.54        87.11 o                         
  18   5  -4        230.15        206.11       101.21 o                         
  19   5  -4        100.97         97.87        83.20 o                         
  20   5  -4       1006.33       1298.56       108.32 o                         
  21   5  -4        122.79        185.19        87.10 o                         
  22   5  -4         87.58         93.05       110.13 o                         
  23   5  -4        118.26         67.71       101.22 o                         
  24   5  -4         52.78          3.25       115.94 o                         
  25   5  -4         39.22         23.76        97.47 o                         
  26   5  -4         97.59         78.04        97.11 o                         
   0   6  -4        864.50        802.68        98.23 o                         
   1   6  -4        335.04        282.66        70.68 o                         
   2   6  -4         41.39         80.92        73.60 o                         
   3   6  -4        476.52        495.68        80.84 o                         
   4   6  -4        318.08        317.57        94.82 o                         
   5   6  -4        204.80        284.72        94.27 o                         
   6   6  -4        164.90        143.13        74.32 o                         
   7   6  -4         61.09         78.11        89.05 o                         
   8   6  -4         25.67         67.95        90.51 o                         
   9   6  -4        133.32        211.30        75.10 o                         
  10   6  -4        794.32        761.83        78.96 o                         
  11   6  -4        569.76        590.25        88.65 o                         
  12   6  -4        599.99        637.88        75.60 o                         
  13   6  -4        174.11        211.21        81.56 o                         
  14   6  -4        179.28        171.34        88.27 o                         
  15   6  -4        282.55        309.59        83.12 o                         
  16   6  -4        970.10        927.94        94.44 o                         
  17   6  -4        288.68        416.20        94.30 o                         
  18   6  -4        578.11        597.76        96.41 o                         
  19   6  -4         13.62         24.10        96.01 o                         
  20   6  -4          6.18         30.43        97.69 o                         
  21   6  -4         78.59         65.13       113.66 o                         
  22   6  -4         48.59         70.23        98.40 o                         
  23   6  -4         85.29         15.20       121.54 o                         
  24   6  -4        143.09        132.72       104.88 o                         
   1   7  -4         95.61        116.84       106.05 o                         
   2   7  -4       1092.06       1056.00       145.30 o                         
   3   7  -4        439.00        499.93       118.92 o                         
   4   7  -4        673.76        513.87        88.36 o                         
   5   7  -4         19.62         76.13        99.76 o                         
   6   7  -4        404.07        261.25        80.93 o                         
   7   7  -4        195.65        160.17       100.21 o                         
   8   7  -4        173.46        242.97       104.18 o                         
   9   7  -4        600.44        587.50        83.32 o                         
  10   7  -4        157.47        179.25        94.38 o                         
  11   7  -4        138.30        130.20        81.11 o                         
  12   7  -4         86.91         74.64        82.81 o                         
  13   7  -4        370.71        315.59        89.43 o                         
  14   7  -4         94.36         31.84        85.80 o                         
  15   7  -4        389.88        334.49       106.99 o                         
  16   7  -4         53.62         14.59        89.83 o                         
  17   7  -4         16.96         -3.79        89.83 o                         
  18   7  -4         53.91         24.88       106.59 o                         
  19   7  -4        140.73        201.73       116.78 o                         
  20   7  -4         17.53         11.47       106.88 o                         
  21   7  -4        125.05         83.48       100.87 o                         
   0   8  -4        364.89        301.16       151.74 o                         
   1   8  -4        584.85        536.24       103.68 o                         
   2   8  -4          1.86        -12.16        98.29 o                         
   3   8  -4         54.31         65.89       107.52 o                         
   4   8  -4        111.23        117.66       127.01 o                         
   5   8  -4        302.68        233.09       112.15 o                         
   6   8  -4        176.52        195.38       121.02 o                         
   7   8  -4        722.16        674.61       131.50 o                         
   8   8  -4         16.95         37.41       106.27 o                         
   9   8  -4         82.51         56.55       109.17 o                         
  10   8  -4         91.18         70.63       119.54 o                         
  11   8  -4        200.81        225.18       122.71 o                         
  12   8  -4        113.29         73.57       131.33 o                         
  13   8  -4         85.38         52.25       141.03 o                         
  14   8  -4        112.38         74.21       133.59 o                         
  15   8  -4          6.82        -62.75       138.61 o                         
  16   8  -4         14.79         70.77       117.43 o                         
  17   8  -4        123.20        126.51       109.56 o                         
  18   8  -4          8.12        -22.51       125.94 o                         
   1   9  -4         26.47         31.52        98.37 o                         
   2   9  -4        218.73        236.42       127.92 o                         
   3   9  -4         52.45         12.77       125.05 o                         
   4   9  -4        374.12        266.91       122.52 o                         
   5   9  -4         40.78         53.00       126.29 o                         
   6   9  -4         16.72         52.02       101.95 o                         
   7   9  -4        179.02        184.35       122.41 o                         
   8   9  -4        173.45        220.64       124.89 o                         
   9   9  -4         63.56         96.42       110.93 o                         
  10   9  -4        133.67        128.54       111.28 o                         
  11   9  -4         23.56        -11.47       117.97 o                         
  12   9  -4         23.97         20.87       118.91 o                         
  13   9  -4        126.66         76.76       131.41 o                         
   2   0  -3       2030.22       1969.15       181.02 o                         
   4   0  -3      25867.46      23944.70      1337.12 o                         
   6   0  -3       3246.97       3517.54       129.68 o                         
   8   0  -3      38012.30      33206.05      1556.07 o                         
  10   0  -3       6575.12       5918.57       163.40 o                         
  12   0  -3        377.03        377.94        80.47 o                         
  14   0  -3        745.25        825.63       191.36 o                         
  16   0  -3       3751.96       3442.59       103.65 o                         
  18   0  -3          2.58        -22.88        97.11 o                         
  20   0  -3        610.03        555.14       123.87 o                         
  22   0  -3        886.90        996.91       134.57 o                         
  24   0  -3       1751.30       2093.83       378.14 o                         
  26   0  -3        202.76        369.64       147.78 o                         
  28   0  -3         72.59         76.25       153.53 o                         
  30   0  -3        271.65        259.85       170.65 o                         
   0   1  -3       1896.90       2656.35       100.74 o                         
   1   1  -3       7108.68       7256.90       324.13 o                         
   2   1  -3       1842.23       2204.42        98.88 o                         
   3   1  -3       1127.86       1344.10        73.91 o                         
   4   1  -3       8743.92       8232.26       425.45 o                         
   5   1  -3       3595.13       3819.99       172.26 o                         
   6   1  -3       7996.85       7511.16       235.02 o                         
   7   1  -3       3632.64       3507.45       186.46 o                         
   8   1  -3        253.45        352.64        53.95 o                         
   9   1  -3       2635.04       2721.41       139.84 o                         
  10   1  -3       6293.60       6190.25       274.12 o                         
  11   1  -3       1077.56       1370.43        76.18 o                         
  12   1  -3       7477.37       6897.03       551.63 o                         
  13   1  -3        724.10        837.85        89.45 o                         
  14   1  -3        318.19        245.43        72.65 o                         
  15   1  -3        523.14        565.37        74.62 o                         
  16   1  -3         85.86         67.85        62.76 o                         
  17   1  -3        112.85        150.38        74.06 o                         
  18   1  -3         33.70         51.29        63.62 o                         
  19   1  -3         15.07         49.73        70.45 o                         
  20   1  -3         97.62         65.49        73.25 o                         
  21   1  -3        145.62        141.92        68.62 o                         
  22   1  -3         99.04        169.11        82.85 o                         
  23   1  -3        178.31        209.06        71.13 o                         
  24   1  -3        335.33        413.33        87.07 o                         
  25   1  -3         25.63         47.10        89.38 o                         
  26   1  -3        161.16        194.63        92.89 o                         
  27   1  -3        280.76        314.76        95.32 o                         
  28   1  -3        454.91        378.71        94.17 o                         
  29   1  -3         85.09        154.77       102.19 o                         
  30   1  -3         64.70         60.14       120.79 o                         
  31   1  -3          9.74        -16.38        99.52 o                         
   1   2  -3       2014.81       1917.66        70.23 o                         
   2   2  -3        150.22        350.68        60.21 o                         
   3   2  -3       1955.53       1802.97        56.96 o                         
   4   2  -3        435.19        520.84        62.31 o                         
   5   2  -3        101.50        259.94        60.51 o                         
   6   2  -3       7552.44       7105.91       502.09 o                         
   7   2  -3       3231.58       3052.22       122.30 o                         
   8   2  -3        393.57        577.33        61.74 o                         
   9   2  -3       1878.08       1842.61        74.80 o                         
  10   2  -3       1632.26       1554.44        72.17 o                         
  11   2  -3        829.46        933.37        65.48 o                         
  12   2  -3       1770.09       1721.52        96.14 o                         
  13   2  -3       3170.53       2936.07       223.61 o                         
  14   2  -3        999.57       1073.32        70.81 o                         
  15   2  -3       5054.16       4824.49       237.28 o                         
  16   2  -3        853.43        903.86        76.19 o                         
  17   2  -3        357.67        399.71        84.65 o                         
  18   2  -3        585.19        564.58        71.97 o                         
  19   2  -3       1840.30       2045.69       162.06 o                         
  20   2  -3        120.08        162.73        80.95 o                         
  21   2  -3        431.33        470.03        76.88 o                         
  22   2  -3        173.98        159.91        77.14 o                         
  23   2  -3         42.77         63.54        85.18 o                         
  24   2  -3        256.97        159.38        99.40 o                         
  25   2  -3        112.97        156.01        83.40 o                         
  26   2  -3         30.65         29.33       106.84 o                         
  27   2  -3        250.23        293.80       109.37 o                         
  28   2  -3         14.10         38.57        91.52 o                         
  29   2  -3         23.67         53.13       104.33 o                         
  30   2  -3         26.75        -45.73       107.63 o                         
   0   3  -3        124.70        272.93        75.25 o                         
   1   3  -3       1751.25       1595.80        92.27 o                         
   2   3  -3        835.17        938.36        60.72 o                         
   3   3  -3        655.28        729.50        70.65 o                         
   4   3  -3        220.15        244.61        61.19 o                         
   5   3  -3       2133.01       2026.61       107.39 o                         
   6   3  -3        106.65        332.99        62.51 o                         
   7   3  -3       4524.40       4294.61       169.54 o                         
   8   3  -3        100.78        252.79        63.11 o                         
   9   3  -3        550.39        492.84        58.51 o                         
  10   3  -3        351.50        322.61        64.63 o                         
  11   3  -3       4770.50       4377.52       292.96 o                         
  12   3  -3        857.03        931.25        83.94 o                         
  13   3  -3       1470.04       1523.51       100.50 o                         
  14   3  -3       4099.20       3967.30       127.49 o                         
  15   3  -3       3265.59       3275.67       441.14 o                         
  16   3  -3       2210.24       2412.96       117.21 o                         
  17   3  -3        278.39        310.25        71.20 o                         
  18   3  -3        512.44        537.01        88.19 o                         
  19   3  -3        120.25        139.60        73.28 o                         
  20   3  -3        878.76        928.48        86.04 o                         
  21   3  -3         49.50         35.46        78.51 o                         
  22   3  -3        351.69        442.86        88.64 o                         
  23   3  -3        499.94        572.36       101.40 o                         
  24   3  -3        690.33        760.44        86.83 o                         
  25   3  -3         96.74          7.93        94.01 o                         
  26   3  -3        220.46        184.27       114.26 o                         
  27   3  -3        233.42        294.01       102.68 o                         
  28   3  -3        109.84        223.79       108.42 o                         
  29   3  -3        101.73        110.26       121.85 o                         
   1   4  -3        170.14        265.34        62.85 o                         
   2   4  -3       4811.77       4648.69       268.13 o                         
   3   4  -3       2503.93       2664.98       133.11 o                         
   4   4  -3       9430.68       9846.33       458.66 o                         
   5   4  -3       1070.44       1396.58        71.10 o                         
   6   4  -3       1555.38       1607.22        72.00 o                         
   7   4  -3        262.11        266.54        67.84 o                         
   8   4  -3       1133.85       1229.70        79.53 o                         
   9   4  -3        598.87        567.74        65.70 o                         
  10   4  -3        516.00        605.90        72.51 o                         
  11   4  -3        680.89        719.03        67.06 o                         
  12   4  -3         84.20         99.22        73.92 o                         
  13   4  -3         26.23         59.43        83.39 o                         
  14   4  -3        796.91        851.38        87.17 o                         
  15   4  -3         88.97         88.45        65.59 o                         
  16   4  -3       1326.00       1405.35        93.47 o                         
  17   4  -3         71.06         32.65        80.33 o                         
  18   4  -3        175.58        176.94        82.76 o                         
  19   4  -3        116.90        169.49        83.48 o                         
  20   4  -3       2100.55       2268.88       123.88 o                         
  21   4  -3          8.20         32.63        81.37 o                         
  22   4  -3         41.60         67.49       100.08 o                         
  23   4  -3        126.43        105.57        97.09 o                         
  24   4  -3         57.50         63.56        95.54 o                         
  25   4  -3        115.37        122.59        89.77 o                         
  26   4  -3         31.27         43.07       103.17 o                         
  27   4  -3         42.63         53.31       105.13 o                         
  28   4  -3         43.41         43.35       112.74 o                         
   0   5  -3       5698.08       5367.19       677.18 o                         
   1   5  -3        830.86       1025.58        77.15 o                         
   2   5  -3       1178.54       1180.10        85.59 o                         
   3   5  -3        417.23        354.39        83.07 o                         
   4   5  -3        175.91        167.89        69.95 o                         
   5   5  -3        357.23        357.08        83.67 o                         
   6   5  -3       1072.97       1014.67        76.59 o                         
   7   5  -3        588.87        654.33        65.93 o                         
   8   5  -3        456.19        490.02        71.50 o                         
   9   5  -3        578.40        627.62        67.02 o                         
  10   5  -3         69.33         96.69        78.42 o                         
  11   5  -3        375.63        374.43        68.35 o                         
  12   5  -3        115.55        176.43        78.45 o                         
  13   5  -3         97.78        108.66        88.79 o                         
  14   5  -3        267.44        277.23        82.06 o                         
  15   5  -3        132.23        172.77        74.61 o                         
  16   5  -3       1569.54       1806.07       110.83 o                         
  17   5  -3        168.79        195.29        96.02 o                         
  18   5  -3        797.67        941.19       102.37 o                         
  19   5  -3        108.79         72.12        90.58 o                         
  20   5  -3          0.31         17.33        99.55 o                         
  21   5  -3          8.79        -26.35        83.36 o                         
  22   5  -3        515.22        577.91        99.01 o                         
  23   5  -3         10.05        105.59       100.85 o                         
  24   5  -3        527.74        508.93        89.11 o                         
  25   5  -3         39.73         97.96        97.05 o                         
  26   5  -3         30.53          6.78       110.68 o                         
  27   5  -3         58.60         18.22       114.37 o                         
   1   6  -3        180.14        228.95        87.28 o                         
   2   6  -3       2122.02       2088.96       108.94 o                         
   3   6  -3        107.57        168.47        73.73 o                         
   4   6  -3        391.60        354.33        81.89 o                         
   5   6  -3        309.11        370.96        78.50 o                         
   6   6  -3        157.27        136.16        90.64 o                         
   7   6  -3        358.97        397.99        88.77 o                         
   8   6  -3         42.86         30.22        74.36 o                         
   9   6  -3        265.13        281.42        82.84 o                         
  10   6  -3        212.10        177.55        75.29 o                         
  11   6  -3        116.16        224.20        78.41 o                         
  12   6  -3        576.75        570.13        82.72 o                         
  13   6  -3        505.98        423.60        70.37 o                         
  14   6  -3       1312.05       1352.21        85.61 o                         
  15   6  -3        389.95        480.23       101.99 o                         
  16   6  -3        243.98        277.24        86.68 o                         
  17   6  -3         45.01         62.56        99.84 o                         
  18   6  -3        326.60        303.99        94.02 o                         
  19   6  -3        242.08        280.74        97.11 o                         
  20   6  -3       1003.08       1066.89       102.31 o                         
  21   6  -3        115.17        196.80       112.97 o                         
  22   6  -3        336.05        270.82       105.82 o                         
  23   6  -3          0.59        -29.44        97.38 o                         
  24   6  -3         25.49         18.81       125.44 o                         
  25   6  -3          3.68        -31.99       114.96 o                         
   0   7  -3       2029.66       1933.42       157.81 o                         
   1   7  -3        352.15        415.57        82.25 o                         
   2   7  -3       1405.72       1356.94       126.06 o                         
   3   7  -3        622.20        644.50        96.46 o                         
   4   7  -3        182.07        197.70        94.05 o                         
   5   7  -3        169.49        175.02       102.74 o                         
   6   7  -3        192.24        136.97        88.24 o                         
   7   7  -3        287.38        311.45        96.77 o                         
   8   7  -3        632.25        466.96        86.41 o                         
   9   7  -3        124.53        140.32        87.58 o                         
  10   7  -3        389.15        293.23        88.18 o                         
  11   7  -3       1109.03       1105.17        78.88 o                         
  12   7  -3        106.84        138.96        95.51 o                         
  13   7  -3        274.96        277.37       106.98 o                         
  14   7  -3         28.79         38.42        86.22 o                         
  15   7  -3        365.26        392.92        95.51 o                         
  16   7  -3         30.78         50.15       105.86 o                         
  17   7  -3        265.03        309.80        96.06 o                         
  18   7  -3         91.44        118.77       107.63 o                         
  19   7  -3         48.46         57.52        98.89 o                         
  20   7  -3         69.15         51.66       129.99 o                         
  21   7  -3         23.45         -8.79       114.78 o                         
  22   7  -3          8.62         19.71       139.41 o                         
   1   8  -3        648.06        613.81        92.29 o                         
   2   8  -3          1.65        109.86        82.10 o                         
   3   8  -3       1240.15       1106.17        94.95 o                         
   4   8  -3         35.59         44.31        93.47 o                         
   5   8  -3        117.37        130.99       104.99 o                         
   6   8  -3        306.55        165.67        95.09 o                         
   7   8  -3         23.05         62.56       100.99 o                         
   8   8  -3        455.40        406.37        94.42 o                         
   9   8  -3        159.91        225.63        98.16 o                         
  10   8  -3         85.66         86.87       100.97 o                         
  11   8  -3        134.08        105.02       119.95 o                         
  12   8  -3         22.55        -21.30       126.34 o                         
  13   8  -3         57.46         86.60       116.96 o                         
  14   8  -3          3.54         15.04       111.49 o                         
  15   8  -3         47.25         13.78       115.01 o                         
  16   8  -3        145.16         76.14       133.89 o                         
  17   8  -3          2.36         40.58       115.74 o                         
  18   8  -3         39.05        -44.42       119.84 o                         
  19   8  -3         62.78        125.45       108.20 o                         
   0   9  -3        220.69        176.67       120.64 o                         
   1   9  -3         24.41         36.56        86.66 o                         
   2   9  -3         23.34        -22.78        77.49 o                         
   3   9  -3         38.78         33.31        90.63 o                         
   4   9  -3        199.27        211.00        95.80 o                         
   5   9  -3        119.54        124.21        92.27 o                         
   6   9  -3        277.64        215.70       103.48 o                         
   7   9  -3         40.31         78.48        97.78 o                         
   8   9  -3         63.66         44.99       102.22 o                         
   9   9  -3        242.75        168.55       106.42 o                         
  10   9  -3         35.53         41.07       103.16 o                         
  11   9  -3        161.55        169.34       113.85 o                         
  12   9  -3        212.58        142.47       119.87 o                         
  13   9  -3          0.14         47.01       148.44 o                         
  14   9  -3        123.36        115.95       172.82 o                         
  15   9  -3         60.84          9.15       125.61 o                         
   1  10  -3          3.17         48.84        96.24 o                         
   2  10  -3         33.37         59.60        87.59 o                         
   3  10  -3          0.04          9.43        91.18 o                         
   4  10  -3         28.94         25.01        97.14 o                         
   5  10  -3          7.34        -29.65       107.44 o                         
   6  10  -3        253.13        214.22       116.95 o                         
   7  10  -3          6.93         21.12       114.22 o                         
   0   0  -2      22689.73      24900.94       288.60 o                         
   2   0  -2       1320.83       1405.93        88.56 o                         
   4   0  -2       7348.30       7182.93       432.76 o                         
   6   0  -2      10443.23      10311.37       352.94 o                         
   8   0  -2       7603.38       6296.22       530.34 o                         
  10   0  -2       4915.48       4629.30       747.40 o                         
  12   0  -2       2238.87       2347.91       125.08 o                         
  14   0  -2       2600.59       2751.53       184.26 o                         
  16   0  -2         32.73         25.17        92.51 o                         
  18   0  -2         13.93         50.53       117.55 o                         
  20   0  -2        121.65         54.27       119.65 o                         
  22   0  -2        157.78        150.24       127.95 o                         
  24   0  -2        448.74        540.73       110.63 o                         
  26   0  -2        979.48       1122.14       176.01 o                         
  28   0  -2       1002.84       1170.30       126.26 o                         
  30   0  -2         66.72         36.84       165.10 o                         
   1   1  -2       3877.80       4593.90       185.54 o                         
   2   1  -2       5057.64       5994.90       254.59 o                         
   3   1  -2       1990.19       1942.89        85.22 o                         
   4   1  -2       2105.96       2156.65        87.59 o                         
   5   1  -2      19329.17      18187.39       615.78 o                         
   6   1  -2      13671.07      14686.86       788.02 o                         
   7   1  -2        732.72        736.04        57.24 o                         
   8   1  -2       9476.64       8744.71       398.25 o                         
   9   1  -2       5088.65       5561.59       287.59 o                         
  10   1  -2        324.62        356.16        65.81 o                         
  11   1  -2        314.03        318.89        70.76 o                         
  12   1  -2         33.53         29.98        71.74 o                         
  13   1  -2         65.12         62.10        79.69 o                         
  14   1  -2       4096.27       3917.07       393.74 o                         
  15   1  -2        322.55        413.40        62.81 o                         
  16   1  -2       2954.10       3230.08       134.43 o                         
  17   1  -2        201.40        210.34        82.60 o                         
  18   1  -2        469.86        467.14        64.76 o                         
  19   1  -2        588.56        614.67        77.71 o                         
  20   1  -2       1049.07       1061.00       111.90 o                         
  21   1  -2        146.06        131.33        71.37 o                         
  22   1  -2          8.67        -10.63        71.71 o                         
  23   1  -2        207.73        227.61        83.26 o                         
  24   1  -2        258.46        327.43        96.31 o                         
  25   1  -2         10.00         39.24        78.24 o                         
  26   1  -2         90.15        112.34        91.34 o                         
  27   1  -2        227.60        284.09       106.31 o                         
  28   1  -2        142.83        214.20        90.31 o                         
  29   1  -2          8.62        -13.67       111.06 o                         
  30   1  -2         81.88        111.12       104.56 o                         
  31   1  -2        298.32        288.82       110.90 o                         
   0   2  -2       5966.09       5694.75       545.74 o                         
   1   2  -2        380.27        402.89        67.04 o                         
   2   2  -2       1873.97       2128.40       113.72 o                         
   3   2  -2        234.96        207.76        61.13 o                         
   4   2  -2       1813.85       1742.53        61.41 o                         
   5   2  -2       1473.76       1549.59       118.89 o                         
   6   2  -2        548.59        605.60        61.24 o                         
   7   2  -2       1440.72       1300.58        98.58 o                         
   8   2  -2        744.50        938.21        71.43 o                         
   9   2  -2        631.40        663.38        64.64 o                         
  10   2  -2       2926.23       3205.37        92.79 o                         
  11   2  -2      12290.93      10596.63       288.37 o                         
  12   2  -2       1863.32       2296.65       121.65 o                         
  13   2  -2       1862.45       1831.47        90.10 o                         
  14   2  -2        658.36        653.62        66.79 o                         
  15   2  -2       5668.66       5837.58       452.83 o                         
  16   2  -2         23.92        119.35        72.78 o                         
  17   2  -2       1381.09       1329.50       115.39 o                         
  18   2  -2        249.29        217.81        69.80 o                         
  19   2  -2        304.63        321.06        71.09 o                         
  20   2  -2         14.40         21.45        79.30 o                         
  21   2  -2        223.06        274.69        79.94 o                         
  22   2  -2          1.98         13.94        91.62 o                         
  23   2  -2       1373.12       1653.95        92.64 o                         
  24   2  -2         59.03         30.90        79.06 o                         
  25   2  -2        664.91        779.03        86.55 o                         
  26   2  -2         13.52         41.03       104.86 o                         
  27   2  -2         84.79         61.56        95.66 o                         
  28   2  -2        186.56        186.07        92.84 o                         
  29   2  -2        138.60        103.25        96.62 o                         
  30   2  -2         32.05         81.17        98.77 o                         
  31   2  -2         33.47         23.84       112.95 o                         
   1   3  -2       1821.60       1815.92       112.43 o                         
   2   3  -2        181.34        385.92        59.46 o                         
   3   3  -2       6803.86       6351.07       452.60 o                         
   4   3  -2        365.08        498.14        65.37 o                         
   5   3  -2       1965.23       1977.96       117.42 o                         
   6   3  -2       2388.67       2074.91       100.09 o                         
   7   3  -2       3325.15       3162.84       205.88 o                         
   8   3  -2         83.03        197.24        63.50 o                         
   9   3  -2       4059.40       3617.93       197.97 o                         
  10   3  -2       1134.98        976.84        68.25 o                         
  11   3  -2        220.52        157.58        60.34 o                         
  12   3  -2        846.76        834.85        67.16 o                         
  13   3  -2        382.68        373.61        58.60 o                         
  14   3  -2       1272.63       1264.84        70.50 o                         
  15   3  -2       2070.76       2087.18        92.16 o                         
  16   3  -2        471.54        578.54        71.13 o                         
  17   3  -2        168.99        171.43        69.45 o                         
  18   3  -2        253.18        214.06        72.12 o                         
  19   3  -2       1796.42       2088.72       113.92 o                         
  20   3  -2       1456.03       1392.78        79.18 o                         
  21   3  -2        116.14        120.79        69.45 o                         
  22   3  -2        301.08        318.57        77.83 o                         
  23   3  -2        225.55        231.68        79.62 o                         
  24   3  -2        190.91        192.74        89.20 o                         
  25   3  -2        115.14        223.11        91.45 o                         
  26   3  -2         25.23         70.84        97.50 o                         
  27   3  -2        146.16         53.84        98.68 o                         
  28   3  -2        153.42        118.94        91.34 o                         
  29   3  -2         10.42         45.01        90.58 o                         
  30   3  -2          3.36        -26.54        92.64 o                         
   0   4  -2      10449.06      11332.97       705.76 o                         
   1   4  -2       2691.78       2910.43       190.55 o                         
   2   4  -2       4127.86       4041.56       248.92 o                         
   3   4  -2         86.31         75.88        66.20 o                         
   4   4  -2         63.95        216.85        66.49 o                         
   5   4  -2       3944.49       4049.43       243.33 o                         
   6   4  -2       2046.63       1953.05        95.26 o                         
   7   4  -2        916.88        991.30        71.77 o                         
   8   4  -2       5350.11       5304.13       273.95 o                         
   9   4  -2          4.41        130.52        65.57 o                         
  10   4  -2        550.05        491.96        64.78 o                         
  11   4  -2         46.31         60.89        67.51 o                         
  12   4  -2       1371.09       1326.76        75.12 o                         
  13   4  -2        543.17        565.28        66.23 o                         
  14   4  -2        698.37        650.44        79.31 o                         
  15   4  -2        387.69        318.21        65.47 o                         
  16   4  -2        460.69        387.19        67.43 o                         
  17   4  -2        611.83        646.14        78.63 o                         
  18   4  -2        157.49        138.61        76.65 o                         
  19   4  -2         58.71        110.01        67.86 o                         
  20   4  -2        194.90        190.61        73.00 o                         
  21   4  -2        234.62        173.92        72.90 o                         
  22   4  -2        379.95        355.10        78.07 o                         
  23   4  -2        176.04        176.90        85.62 o                         
  24   4  -2        538.07        506.63       111.92 o                         
  25   4  -2         64.16         37.54       113.06 o                         
  26   4  -2         59.65         37.90        93.63 o                         
  27   4  -2         96.29        124.13        99.47 o                         
  28   4  -2         94.12         81.74       113.87 o                         
  29   4  -2         83.65         46.01       117.20 o                         
   1   5  -2         27.05        158.06        94.14 o                         
   2   5  -2       4305.35       4547.33       220.62 o                         
   3   5  -2       1370.90       1377.18        89.40 o                         
   4   5  -2       3824.46       3958.39       193.47 o                         
   5   5  -2       1946.09       1792.06        94.91 o                         
   6   5  -2        904.37        962.47        71.06 o                         
   7   5  -2         98.58        146.84        68.94 o                         
   8   5  -2       1756.15       1763.29        99.20 o                         
   9   5  -2        296.24        232.93        56.95 o                         
  10   5  -2         23.67         23.23        70.43 o                         
  11   5  -2         93.90         43.83        63.30 o                         
  12   5  -2        417.80        396.02        71.33 o                         
  13   5  -2        721.13        804.13        82.83 o                         
  14   5  -2        144.04        198.61        67.67 o                         
  15   5  -2        197.72        187.98        73.41 o                         
  16   5  -2        595.80        578.77        78.16 o                         
  17   5  -2        131.65        100.30        69.21 o                         
  18   5  -2        676.08        648.63        82.29 o                         
  19   5  -2         75.65         34.00        80.52 o                         
  20   5  -2       1669.39       1583.06        81.53 o                         
  21   5  -2        174.72        268.13        87.13 o                         
  22   5  -2        109.97         88.32        98.44 o                         
  23   5  -2        106.97        148.89        91.13 o                         
  24   5  -2        237.58        187.92       105.14 o                         
  25   5  -2          2.98         35.36       100.38 o                         
  26   5  -2        129.88         48.53       133.67 o                         
  27   5  -2          1.69         24.10       137.40 o                         
   0   6  -2       2344.08       2813.47       139.22 o                         
   1   6  -2        579.76        557.61        91.57 o                         
   2   6  -2        522.10        585.73       106.83 o                         
   3   6  -2       1049.49        923.60        81.03 o                         
   4   6  -2        763.63        681.44        81.38 o                         
   5   6  -2          6.07        102.59        75.96 o                         
   6   6  -2        537.14        422.18        73.30 o                         
   7   6  -2         91.97         33.24        73.63 o                         
   8   6  -2        389.02        350.51        63.02 o                         
   9   6  -2         40.87        138.02        75.11 o                         
  10   6  -2        464.84        450.31        80.38 o                         
  11   6  -2       1340.48       1171.19        73.29 o                         
  12   6  -2        432.97        441.41        79.54 o                         
  13   6  -2        138.99        153.91        84.09 o                         
  14   6  -2        155.46        133.02        82.64 o                         
  15   6  -2        466.72        427.73        81.49 o                         
  16   6  -2       1296.87       1393.30       122.66 o                         
  17   6  -2        285.24        239.11        86.56 o                         
  18   6  -2        918.71        829.66        84.95 o                         
  19   6  -2         79.98        137.22       102.07 o                         
  20   6  -2         31.96         78.17       103.52 o                         
  21   6  -2          0.18        -78.67        93.81 o                         
  22   6  -2        305.48        248.21        84.35 o                         
  23   6  -2        178.65        119.00       100.90 o                         
  24   6  -2        212.11        162.53       103.66 o                         
  25   6  -2         42.65         24.20        98.30 o                         
  26   6  -2         54.22         15.45       111.26 o                         
   1   7  -2        218.31        177.25        79.50 o                         
   2   7  -2       1431.12       1691.26       116.77 o                         
   3   7  -2        997.13       1041.93        99.14 o                         
   4   7  -2        604.96        617.75        96.85 o                         
   5   7  -2         29.29         43.65        77.40 o                         
   6   7  -2        475.18        418.88        78.82 o                         
   7   7  -2        571.46        589.57        79.66 o                         
   8   7  -2        411.45        447.07        90.58 o                         
   9   7  -2        303.57        394.92        87.88 o                         
  10   7  -2         79.51         98.03        84.03 o                         
  11   7  -2        135.50         93.11        71.47 o                         
  12   7  -2        156.47        189.18        78.71 o                         
  13   7  -2        375.64        372.66        91.03 o                         
  14   7  -2         22.17         92.33       103.63 o                         
  15   7  -2        671.34        603.73        87.43 o                         
  16   7  -2        136.12         86.47        94.17 o                         
  17   7  -2         29.09          3.94        84.96 o                         
  18   7  -2         57.33         47.30       106.71 o                         
  19   7  -2        200.27        210.04       115.60 o                         
  20   7  -2         64.84         58.64        99.09 o                         
  21   7  -2        254.73        197.74       115.95 o                         
  22   7  -2         77.27         74.48       107.36 o                         
  23   7  -2         28.99         19.94       110.43 o                         
   0   8  -2        306.18        467.02       140.37 o                         
   1   8  -2       1332.43       1479.53        97.37 o                         
   2   8  -2         39.58         72.61        80.53 o                         
   3   8  -2         54.02        115.00        72.58 o                         
   4   8  -2        557.92        533.87        88.74 o                         
   5   8  -2        488.35        523.52        84.99 o                         
   6   8  -2         65.70        116.17        82.63 o                         
   7   8  -2       1111.98       1124.16        91.27 o                         
   8   8  -2          3.64         60.12        83.40 o                         
   9   8  -2        138.23        178.90        98.05 o                         
  10   8  -2         59.36         67.22        98.68 o                         
  11   8  -2        204.73        236.84        94.34 o                         
  12   8  -2        420.05        332.71       100.09 o                         
  13   8  -2         73.18        113.21       101.41 o                         
  14   8  -2         31.91        -40.49       112.69 o                         
  15   8  -2         62.27         41.14       104.07 o                         
  16   8  -2         12.62        -26.32       100.09 o                         
  17   8  -2         88.84         61.24       118.73 o                         
  18   8  -2         66.82        100.05        88.29 o                         
  19   8  -2         21.99          5.40       107.52 o                         
  20   8  -2         16.32         54.67       128.90 o                         
   1   9  -2         55.34         97.76        89.69 o                         
   2   9  -2        536.50        511.71        80.40 o                         
   3   9  -2         34.54         67.26        78.14 o                         
   4   9  -2        248.31        155.61        84.52 o                         
   5   9  -2         54.63          9.68        91.03 o                         
   6   9  -2        107.10         80.21       101.45 o                         
   7   9  -2         66.45         25.79       101.43 o                         
   8   9  -2        322.85        309.95       108.05 o                         
   9   9  -2         96.10         86.45       108.60 o                         
  10   9  -2        154.38         74.23       105.29 o                         
  11   9  -2         34.36        -18.00        94.29 o                         
  12   9  -2         20.23         26.55       118.17 o                         
  13   9  -2        351.17        224.83       130.32 o                         
  14   9  -2          6.76         35.24       124.17 o                         
  15   9  -2         54.70         76.27       151.62 o                         
  16   9  -2        138.02         40.95       113.39 o                         
   0  10  -2         12.37         10.26       105.96 o                         
   1  10  -2         22.72         24.97        87.94 o                         
   2  10  -2         50.36         24.49        80.40 o                         
   3  10  -2         15.07          4.19        87.23 o                         
   4  10  -2        164.08        150.16        93.72 o                         
   5  10  -2          6.02         49.96        86.94 o                         
   6  10  -2         50.69         40.70        87.40 o                         
   7  10  -2          3.09         27.57        89.32 o                         
   8  10  -2         45.77        -39.01        96.47 o                         
   9  10  -2         18.00         20.28       108.24 o                         
   2   0  -1      16419.16      16518.21      1480.36 o                         
   4   0  -1      41713.71      39245.87      1959.47 o                         
   6   0  -1       4180.46       4165.65       795.74 o                         
   8   0  -1       2519.43       2467.54       138.81 o                         
  10   0  -1       8311.87       8617.42       502.16 o                         
  12   0  -1         24.84         59.62        92.19 o                         
  14   0  -1       1970.99       2057.61       172.17 o                         
  16   0  -1         24.04         49.97        95.25 o                         
  18   0  -1       1285.68       1056.49       191.01 o                         
  20   0  -1       2031.21       1969.20       231.71 o                         
  22   0  -1        111.59        109.60       100.85 o                         
  24   0  -1        116.23        139.08       131.95 o                         
  26   0  -1        148.88        110.35       141.16 o                         
  28   0  -1        158.40        160.97       125.36 o                         
  30   0  -1        463.28        580.88       166.58 o                         
  32   0  -1        136.21        187.08       143.69 o                         
   0   1  -1      64497.16      68509.48      7785.04 o                         
   1   1  -1      12881.69      14961.04       856.38 o                         
   2   1  -1        682.42        522.76        80.22 o                         
   3   1  -1      11448.17      10984.50       482.75 o                         
   4   1  -1       4343.79       4287.78       212.98 o                         
   5   1  -1       1655.76       1439.59        83.88 o                         
   6   1  -1       2058.70       2201.93        98.06 o                         
   7   1  -1       2875.47       2656.25        80.80 o                         
   8   1  -1        206.82        264.33        71.51 o                         
   9   1  -1       1769.75       1579.27        80.81 o                         
  10   1  -1       3304.30       3391.22       111.69 o                         
  11   1  -1         12.22         49.61        59.81 o                         
  12   1  -1       1292.33       1148.46       105.73 o                         
  13   1  -1        956.65       1077.27        69.36 o                         
  14   1  -1        800.39        757.07        67.21 o                         
  15   1  -1        137.01        183.06        60.78 o                         
  16   1  -1       2319.43       2069.38       172.47 o                         
  17   1  -1        383.98        368.74        68.37 o                         
  18   1  -1       2550.57       2536.43        91.79 o                         
  19   1  -1         39.63         85.56        63.75 o                         
  20   1  -1        362.64        412.85        66.45 o                         
  21   1  -1         10.90         15.41        78.16 o                         
  22   1  -1        406.71        462.23        79.32 o                         
  23   1  -1        695.46        751.35        93.77 o                         
  24   1  -1       1584.71       1891.56       191.78 o                         
  25   1  -1         10.55         30.98        87.59 o                         
  26   1  -1        399.13        428.50        82.70 o                         
  27   1  -1        348.37        363.37        96.00 o                         
  28   1  -1        139.91        126.06        95.56 o                         
  29   1  -1         58.50         95.43       114.92 o                         
  30   1  -1         21.83         -5.02        95.61 o                         
  31   1  -1         21.67        -58.80       107.69 o                         
   1   2  -1       8305.08       9170.37       544.69 o                         
   2   2  -1        520.42        687.91        67.26 o                         
   3   2  -1       1260.84       1151.31        78.21 o                         
   4   2  -1       1489.98       1644.82        77.77 o                         
   5   2  -1       3332.41       2906.53       200.58 o                         
   6   2  -1        936.00       1139.29        76.56 o                         
   7   2  -1      14933.55      13843.42       695.15 o                         
   8   2  -1         88.52        321.50        66.94 o                         
   9   2  -1       6197.56       5699.51       220.55 o                         
  10   2  -1        722.64        761.19        72.81 o                         
  11   2  -1        106.41         84.89        64.35 o                         
  12   2  -1        287.68        250.03        58.87 o                         
  13   2  -1       2330.70       2359.46        75.38 o                         
  14   2  -1       1078.76       1208.52       107.40 o                         
  15   2  -1       4445.64       4282.96       296.27 o                         
  16   2  -1         82.84        197.57        61.73 o                         
  17   2  -1        126.04        126.53        62.57 o                         
  18   2  -1        738.50        730.28        68.06 o                         
  19   2  -1       4432.79       4361.96       302.56 o                         
  20   2  -1        886.65        893.75        69.00 o                         
  21   2  -1        813.87        911.43        77.46 o                         
  22   2  -1        503.10        529.93        66.88 o                         
  23   2  -1         14.20         50.05        64.59 o                         
  24   2  -1         69.50         98.89        80.07 o                         
  25   2  -1         56.27         71.44        80.59 o                         
  26   2  -1          3.77         -7.23        91.22 o                         
  27   2  -1        440.19        555.02        89.28 o                         
  28   2  -1         15.63         49.22       101.31 o                         
  29   2  -1         72.80         64.71       103.32 o                         
  30   2  -1         21.80         36.51       116.42 o                         
  31   2  -1        223.97        134.69        96.46 o                         
   0   3  -1       2061.92       2812.20       197.71 o                         
   1   3  -1      10324.21       9980.38       754.79 o                         
   2   3  -1       3636.00       3835.08       156.23 o                         
   3   3  -1        231.12        504.92        69.29 o                         
   4   3  -1       1328.61       1486.01       113.94 o                         
   5   3  -1       8103.77       7755.06       278.22 o                         
   6   3  -1        594.76        874.26        67.16 o                         
   7   3  -1       2762.21       2623.83        90.50 o                         
   8   3  -1       2141.09       2374.24        86.59 o                         
   9   3  -1        493.68        505.06        62.40 o                         
  10   3  -1       1022.86       1012.59        65.99 o                         
  11   3  -1       4062.07       3795.97       296.62 o                         
  12   3  -1       5250.09       5014.08       241.13 o                         
  13   3  -1       1371.09       1492.16        91.27 o                         
  14   3  -1        371.65        395.37        67.68 o                         
  15   3  -1        942.32        949.38        78.67 o                         
  16   3  -1       1065.30        992.76        68.37 o                         
  17   3  -1        409.00        454.88        71.50 o                         
  18   3  -1         85.17         78.82        62.03 o                         
  19   3  -1        191.53         97.91        67.54 o                         
  20   3  -1        464.61        446.41        64.07 o                         
  21   3  -1        100.88        158.15        76.43 o                         
  22   3  -1        251.57        254.68        87.20 o                         
  23   3  -1        523.36        469.83        75.79 o                         
  24   3  -1        243.09        310.70        84.11 o                         
  25   3  -1         41.76         57.77        78.82 o                         
  26   3  -1         71.22         84.83        88.00 o                         
  27   3  -1        253.25        260.71       101.29 o                         
  28   3  -1         45.82         42.74        90.07 o                         
  29   3  -1        125.88        186.90       116.80 o                         
  30   3  -1          8.65        -30.75        99.19 o                         
   1   4  -1       2757.96       2820.33       205.66 o                         
   2   4  -1       3943.19       3973.39       126.22 o                         
   3   4  -1         59.50        325.52        99.89 o                         
   4   4  -1       2167.61       2087.83       116.95 o                         
   5   4  -1       3460.30       3312.53       142.38 o                         
   6   4  -1       1590.80       1801.18       109.06 o                         
   7   4  -1       1119.24       1140.74        62.58 o                         
   8   4  -1       3001.27       2842.04        76.91 o                         
   9   4  -1       8033.20       7639.31       339.72 o                         
  10   4  -1        886.97        748.92        70.60 o                         
  11   4  -1        291.93        452.65        68.58 o                         
  12   4  -1       1277.66       1286.15        73.66 o                         
  13   4  -1        277.87        299.60        65.25 o                         
  14   4  -1        207.97        134.99        76.00 o                         
  15   4  -1         39.19        137.89        69.84 o                         
  16   4  -1       1459.63       1421.18        71.99 o                         
  17   4  -1        189.25         93.31        62.58 o                         
  18   4  -1        304.24        268.33        69.53 o                         
  19   4  -1        213.27        173.90        70.62 o                         
  20   4  -1        380.64        343.93        73.13 o                         
  21   4  -1          7.47         52.11        74.12 o                         
  22   4  -1        134.26        131.24        76.48 o                         
  23   4  -1        120.93        119.06        88.75 o                         
  24   4  -1        231.23        261.07       101.39 o                         
  25   4  -1        159.05        136.51       104.01 o                         
  26   4  -1        243.10        291.41        82.33 o                         
  27   4  -1         37.97          8.70        91.90 o                         
  28   4  -1         13.87         13.51        86.64 o                         
  29   4  -1          8.99         24.76        84.35 o                         
   0   5  -1       8664.20       8777.88       938.99 o                         
   1   5  -1       1707.68       1541.07        90.29 o                         
   2   5  -1        449.07        469.25        81.44 o                         
   3   5  -1        363.70        462.39        94.52 o                         
   4   5  -1       5869.61       5833.46       236.24 o                         
   5   5  -1        481.08        624.66        74.70 o                         
   6   5  -1        740.83        783.01        76.84 o                         
   7   5  -1       1613.47       1526.79       112.23 o                         
   8   5  -1         49.82        196.39        71.53 o                         
   9   5  -1       2279.20       2306.34        75.61 o                         
  10   5  -1        829.69        851.42        76.32 o                         
  11   5  -1         87.65        187.04        71.08 o                         
  12   5  -1       4342.86       4429.15       257.29 o                         
  13   5  -1          3.16         43.69        76.39 o                         
  14   5  -1         71.66        148.99        70.61 o                         
  15   5  -1         42.13          4.29        78.11 o                         
  16   5  -1        353.46        321.63        74.90 o                         
  17   5  -1        288.51        271.71        68.23 o                         
  18   5  -1        247.84        337.23        82.92 o                         
  19   5  -1        455.58        450.13        78.17 o                         
  20   5  -1         22.36         51.13        85.73 o                         
  21   5  -1         18.93        -23.19        89.41 o                         
  22   5  -1        402.51        417.26        85.83 o                         
  23   5  -1         29.84         22.91        94.50 o                         
  24   5  -1        220.35        163.09        81.94 o                         
  25   5  -1         41.85         54.54        98.34 o                         
  26   5  -1        208.48        171.13        93.90 o                         
  27   5  -1         82.65         64.05        90.29 o                         
  28   5  -1        315.95        253.50        95.66 o                         
   1   6  -1        724.96        624.23        83.91 o                         
   2   6  -1         96.96        108.77        70.67 o                         
   3   6  -1        276.37        272.10        74.66 o                         
   4   6  -1        238.32        371.54        75.25 o                         
   5   6  -1        539.09        683.47        89.54 o                         
   6   6  -1       1221.08       1065.00        89.52 o                         
   7   6  -1       2154.37       2121.74       104.26 o                         
   8   6  -1       3843.66       3796.08       105.77 o                         
   9   6  -1        554.32        642.51        75.12 o                         
  10   6  -1        692.48        690.17        74.88 o                         
  11   6  -1        171.76        196.23        71.50 o                         
  12   6  -1        389.48        334.00        71.40 o                         
  13   6  -1        236.43        192.56        90.29 o                         
  14   6  -1       1286.63       1475.19        97.03 o                         
  15   6  -1        450.46        327.97        84.57 o                         
  16   6  -1        460.51        286.13        78.79 o                         
  17   6  -1          4.56         -9.63        85.79 o                         
  18   6  -1        130.11         77.95        88.17 o                         
  19   6  -1        356.75        353.88       100.64 o                         
  20   6  -1        267.82        336.10       101.96 o                         
  21   6  -1        201.19        183.01        87.85 o                         
  22   6  -1        158.38         78.02       109.77 o                         
  23   6  -1          1.62          4.68       101.78 o                         
  24   6  -1         75.62        117.82        94.45 o                         
  25   6  -1          2.96        -39.80        96.51 o                         
  26   6  -1         59.80        -17.56       122.04 o                         
   0   7  -1        231.24        179.87       100.24 o                         
   1   7  -1        187.73        198.38        78.57 o                         
   2   7  -1        254.53        202.22        72.77 o                         
   3   7  -1         53.88         75.99        88.02 o                         
   4   7  -1         79.32        127.61        89.35 o                         
   5   7  -1        598.01        660.27        97.27 o                         
   6   7  -1       1360.49       1583.91        90.26 o                         
   7   7  -1        303.05        304.85        90.82 o                         
   8   7  -1        208.71        199.82        74.04 o                         
   9   7  -1        215.73        155.38        71.64 o                         
  10   7  -1         15.54         51.54        83.07 o                         
  11   7  -1       1046.87        953.09        85.67 o                         
  12   7  -1         95.17         78.41        76.19 o                         
  13   7  -1        310.07        307.97        90.24 o                         
  14   7  -1        360.61        339.08        88.75 o                         
  15   7  -1        182.52        189.32        82.37 o                         
  16   7  -1        181.75        154.37       102.70 o                         
  17   7  -1        401.41        403.96        93.84 o                         
  18   7  -1         43.14        -13.06        84.91 o                         
  19   7  -1        140.29         90.78       108.08 o                         
  20   7  -1         73.59        113.23        99.46 o                         
  21   7  -1         20.93        -26.12       113.26 o                         
  22   7  -1         14.50         21.37       118.14 o                         
  23   7  -1        138.22        115.60       109.21 o                         
  24   7  -1         47.17         22.74       102.52 o                         
   1   8  -1        223.45        178.61        68.20 o                         
   2   8  -1        284.89        248.38        73.01 o                         
   3   8  -1       1790.99       1851.88       127.78 o                         
   4   8  -1        797.95        815.98        81.73 o                         
   5   8  -1        843.30        901.61        89.93 o                         
   6   8  -1        108.30        144.25       102.20 o                         
   7   8  -1         90.09         79.25        88.79 o                         
   8   8  -1        128.74        157.98        90.58 o                         
   9   8  -1        558.58        690.10        94.19 o                         
  10   8  -1         50.03         93.68        82.67 o                         
  11   8  -1        197.60        193.80        95.31 o                         
  12   8  -1         17.46         77.72        91.61 o                         
  13   8  -1         39.08         43.04        92.58 o                         
  14   8  -1          1.23         37.22        98.63 o                         
  15   8  -1         23.11         32.24       106.77 o                         
  16   8  -1         68.52         33.94       108.68 o                         
  17   8  -1          2.31         34.34        99.15 o                         
  18   8  -1         89.31         78.29       107.27 o                         
  19   8  -1         19.89         72.38       106.46 o                         
  20   8  -1         88.11         53.43       108.40 o                         
  21   8  -1         32.07          3.33       100.46 o                         
   0   9  -1       1139.06       1248.96       108.58 o                         
   1   9  -1         34.42         70.91        88.68 o                         
   2   9  -1        361.35        291.51        88.00 o                         
   3   9  -1         27.11         -3.36        82.47 o                         
   4   9  -1         71.22        106.76        87.19 o                         
   5   9  -1         85.16        144.98        86.22 o                         
   6   9  -1        151.74        171.11        98.34 o                         
   7   9  -1          4.21         -1.97        76.49 o                         
   8   9  -1        210.08        134.01        77.25 o                         
   9   9  -1        277.59        267.53        92.60 o                         
  10   9  -1         41.67         51.82        86.69 o                         
  11   9  -1        136.45         91.50        93.70 o                         
  12   9  -1        146.13        107.54       102.81 o                         
  13   9  -1         40.11         67.54        93.63 o                         
  14   9  -1         78.30         79.04        99.35 o                         
  15   9  -1         29.08          5.60       111.88 o                         
  16   9  -1        109.55         60.95       123.81 o                         
   1  10  -1          1.34         -3.55        94.85 o                         
   2  10  -1         58.57         81.05        90.60 o                         
   3  10  -1          3.96         28.91        88.98 o                         
   4  10  -1         21.33          7.28        88.14 o                         
   5  10  -1         62.29         72.83        81.60 o                         
   6  10  -1         52.85         26.68        75.42 o                         
   7  10  -1         21.90         42.03        80.85 o                         
   8  10  -1        205.90        221.53        87.55 o                         
   9  10  -1         19.82          2.32        92.91 o                         
  10  10  -1        114.81         77.25       105.13 o                         
   2   0   0        601.90        811.02       258.27 o                         
   4   0   0      37700.14      33848.22      2682.50 o                         
   6   0   0      14646.38      14361.64       280.02 o                         
   8   0   0      14852.89      12874.72      1243.35 o                         
  10   0   0        705.73        845.79        99.90 o                         
  12   0   0        847.66        999.18        93.52 o                         
  14   0   0        430.31        304.66        71.44 o                         
  16   0   0       1948.34       1889.88       100.19 o                         
  18   0   0       1399.41       1536.51       101.38 o                         
  20   0   0          1.11         54.36        75.24 o                         
  22   0   0        903.52        971.37       105.21 o                         
  24   0   0       1850.61       1743.58       142.19 o                         
  26   0   0        738.69        805.08       149.27 o                         
  28   0   0        332.71        483.30       127.97 o                         
  30   0   0        162.08        147.22       132.99 o                         
  32   0   0          6.35        -26.12       143.62 o                         
   1   1   0        101.39        144.86       126.82 o                         
   2   1   0       7806.91       7885.02       199.72 o                         
   3   1   0       5422.50       5674.37       209.67 o                         
   4   1   0      18307.85      17006.51       738.37 o                         
   5   1   0       3437.76       3084.92        86.84 o                         
   6   1   0         65.65        152.75        72.81 o                         
   7   1   0        683.13        560.30        68.51 o                         
   8   1   0        477.98        662.95        69.78 o                         
   9   1   0       4469.40       3897.64       176.05 o                         
  10   1   0        161.48        156.49        57.69 o                         
  11   1   0       1951.09       1703.72       125.83 o                         
  12   1   0        777.30        691.55        54.93 o                         
  13   1   0        230.54        201.32        59.91 o                         
  14   1   0       5849.59       4996.28       295.91 o                         
  15   1   0         59.30         99.82        50.41 o                         
  16   1   0         11.63         51.33        69.46 o                         
  17   1   0          0.05         23.83        60.76 o                         
  18   1   0       2239.97       1983.28       182.14 o                         
  19   1   0       1232.84       1172.80        73.17 o                         
  20   1   0       4564.50       4493.37       389.59 o                         
  21   1   0         21.17         57.04        74.41 o                         
  22   1   0        738.90        758.94        66.66 o                         
  23   1   0        340.53        353.95        75.87 o                         
  24   1   0         26.33         34.26        75.36 o                         
  25   1   0          0.88         35.33        73.18 o                         
  26   1   0         15.70        -36.92        88.30 o                         
  27   1   0        195.93        203.32        88.68 o                         
  28   1   0        169.07        249.14        90.76 o                         
  29   1   0         31.61         95.67        91.36 o                         
  30   1   0         15.79         63.38        96.90 o                         
  31   1   0        247.19        295.57       102.00 o                         
  32   1   0          0.59         32.90        94.74 o                         
   1   2   0       8118.33       8218.27       290.14 o                         
   2   2   0       5220.16       5453.63       183.89 o                         
   3   2   0       5183.30       5205.49       199.55 o                         
   4   2   0       3680.08       3272.91       270.29 o                         
   5   2   0       5977.35       5279.41       171.81 o                         
   6   2   0         68.63        174.33        81.72 o                         
   7   2   0         89.84        123.64        74.39 o                         
   8   2   0        649.48        639.15        66.59 o                         
   9   2   0       3294.41       3149.15       200.81 o                         
  10   2   0         97.75        140.61        64.40 o                         
  11   2   0       3190.98       3110.09       145.69 o                         
  12   2   0        867.13        890.68        61.10 o                         
  13   2   0       1481.45       1512.44        78.75 o                         
  14   2   0       3209.97       3007.40        79.38 o                         
  15   2   0       1045.33        962.22        69.40 o                         
  16   2   0        358.92        320.34        68.57 o                         
  17   2   0       3329.37       3076.65       223.17 o                         
  18   2   0       1399.51       1414.04        83.56 o                         
  19   2   0        974.31        902.27        75.31 o                         
  20   2   0        126.27        199.50        66.63 o                         
  21   2   0         50.96         87.11        63.53 o                         
  22   2   0        137.82        155.34        84.59 o                         
  23   2   0       1906.76       2061.82       127.68 o                         
  24   2   0        407.68        455.80        70.38 o                         
  25   2   0         44.03         45.67        78.58 o                         
  26   2   0        493.60        560.51        79.34 o                         
  27   2   0        122.97        101.93        80.99 o                         
  28   2   0          2.24          3.59        79.12 o                         
  29   2   0          3.05          7.29        97.52 o                         
  30   2   0         39.97         33.26        76.69 o                         
  31   2   0         18.59         16.65        90.67 o                         
   1   3   0        788.95        710.18       122.98 o                         
   2   3   0        392.07        482.14       120.86 o                         
   3   3   0       3853.51       3272.29       520.74 o                         
   4   3   0        668.34        991.21       100.12 o                         
   5   3   0      12948.45      11650.50       829.98 o                         
   6   3   0      39928.78      38957.53      1640.75 o                         
   7   3   0       2271.41       2572.72       227.22 o                         
   8   3   0       2068.64       2549.19        98.62 o                         
   9   3   0      13484.71      12817.50       319.47 o                         
  10   3   0        769.40        784.80        74.94 o                         
  11   3   0         17.80         42.47        67.21 o                         
  12   3   0        126.48        128.56        64.92 o                         
  13   3   0          3.33          3.08        79.69 o                         
  14   3   0       1551.15       1390.62        92.76 o                         
  15   3   0       1114.54       1120.99        77.47 o                         
  16   3   0       3831.26       3488.31       239.19 o                         
  17   3   0          3.52         42.91        71.74 o                         
  18   3   0         19.41         17.26        66.56 o                         
  19   3   0       1866.38       1901.37       150.08 o                         
  20   3   0        318.50        357.98        75.60 o                         
  21   3   0         26.43         57.95        70.49 o                         
  22   3   0        194.75        146.18        79.16 o                         
  23   3   0         69.89        187.27        81.05 o                         
  24   3   0          8.77         17.93        81.97 o                         
  25   3   0         14.14        -23.66        87.37 o                         
  26   3   0         55.90         40.04        85.48 o                         
  27   3   0         88.62         59.96        79.44 o                         
  28   3   0         36.96        106.41       110.93 o                         
  29   3   0          0.39        -82.52        95.08 o                         
  30   3   0         80.22         36.48        79.48 o                         
   0   4   0       7718.66       7355.38       217.56 o                         
   1   4   0       6076.11       5430.32      1065.99 o                         
   2   4   0         84.60        212.61        92.78 o                         
   3   4   0        286.73        377.31       118.49 o                         
   4   4   0       7684.84       7217.00       487.97 o                         
   5   4   0        424.64        503.01        83.77 o                         
   6   4   0        296.65        287.44        83.53 o                         
   7   4   0         47.25        118.38        80.99 o                         
   8   4   0         20.69         38.91        71.06 o                         
   9   4   0       1102.90       1136.66        72.51 o                         
  10   4   0         52.39         39.84        72.95 o                         
  11   4   0        311.33        358.14        70.21 o                         
  12   4   0       8460.74       7678.82       715.94 o                         
  13   4   0        128.37        175.95        74.23 o                         
  14   4   0       1212.42       1231.35        72.20 o                         
  15   4   0         34.67          9.50        67.14 o                         
  16   4   0         12.80         30.25        83.71 o                         
  17   4   0          2.03         26.65        84.73 o                         
  18   4   0         68.62          9.90        76.89 o                         
  19   4   0        103.78        165.47        79.10 o                         
  20   4   0         16.53        -24.73        74.21 o                         
  21   4   0         65.25         42.12        93.42 o                         
  22   4   0        113.89        102.98        86.65 o                         
  23   4   0         63.31         52.89        80.92 o                         
  24   4   0         43.96        -17.82       101.12 o                         
  25   4   0          2.00         26.56        92.70 o                         
  26   4   0        765.04        717.53        99.07 o                         
  27   4   0         96.70        114.85        99.76 o                         
  28   4   0        699.63        877.20        84.15 o                         
  29   4   0        142.21         91.50        85.30 o                         
   1   5   0         78.98        154.11        91.09 o                         
   2   5   0        210.49        186.21        79.56 o                         
   3   5   0       3582.77       3433.68       149.48 o                         
   4   5   0         42.90        278.15        93.17 o                         
   5   5   0        495.98        430.13        81.16 o                         
   6   5   0          6.45         83.28        79.14 o                         
   7   5   0       1423.82       1378.33        90.00 o                         
   8   5   0      11095.70      10760.80       405.06 o                         
   9   5   0        369.80        748.27        89.90 o                         
  10   5   0       2998.84       2879.66       127.86 o                         
  11   5   0        343.37        269.89        83.56 o                         
  12   5   0        105.37        115.35        75.03 o                         
  13   5   0       1705.02       1536.44        67.00 o                         
  14   5   0        686.64        645.76        79.43 o                         
  15   5   0         10.79         52.95        77.67 o                         
  16   5   0        432.21        431.31        73.48 o                         
  17   5   0          0.87          8.89        70.92 o                         
  18   5   0         39.98         35.28        81.42 o                         
  19   5   0         31.53         55.69        93.61 o                         
  20   5   0          6.53         66.37        85.23 o                         
  21   5   0        124.75        170.23        98.99 o                         
  22   5   0          5.96        100.51        99.50 o                         
  23   5   0        258.02        193.05        93.27 o                         
  24   5   0        166.65        263.29       107.68 o                         
  25   5   0          0.11         60.35        91.70 o                         
  26   5   0        334.94        443.70       104.73 o                         
  27   5   0         12.28         13.08        90.72 o                         
  28   5   0         10.94         15.28        87.09 o                         
   0   6   0       1455.21       1520.59       129.82 o                         
   1   6   0          1.17         31.73        62.28 o                         
   2   6   0          2.96         33.50        74.54 o                         
   3   6   0        782.82        746.49        65.12 o                         
   4   6   0       1638.78       1626.34        73.14 o                         
   5   6   0          4.93        156.72        69.66 o                         
   6   6   0       2301.99       2298.10        87.47 o                         
   7   6   0         14.00         63.06        86.38 o                         
   8   6   0        706.14        610.49        87.14 o                         
   9   6   0         28.82         38.63        66.71 o                         
  10   6   0       2048.27       1907.59        76.73 o                         
  11   6   0       1585.25       1477.39        77.49 o                         
  12   6   0       2552.99       2768.24        95.09 o                         
  13   6   0        167.69        162.81        81.71 o                         
  14   6   0        238.19        317.63        85.70 o                         
  15   6   0        222.02        300.10        92.80 o                         
  16   6   0         75.83        150.32        83.77 o                         
  17   6   0        451.99        497.50        94.16 o                         
  18   6   0        241.83        370.70        97.70 o                         
  19   6   0        115.20        166.92        89.56 o                         
  20   6   0         81.66         86.52       103.49 o                         
  21   6   0         69.94         31.30        95.40 o                         
  22   6   0         97.41        217.95       109.77 o                         
  23   6   0        146.51        148.83        85.15 o                         
  24   6   0         28.36         78.62        93.98 o                         
  25   6   0         55.28         14.96        89.59 o                         
  26   6   0         21.60         55.74        99.47 o                         
   1   7   0       1400.97       1431.54        70.54 o                         
   2   7   0         43.54        103.29        70.86 o                         
   3   7   0         74.43         49.16        80.50 o                         
   4   7   0          3.88         60.53        73.10 o                         
   5   7   0       1075.50       1122.99        79.55 o                         
   6   7   0         16.94         47.05        73.75 o                         
   7   7   0       2215.16       2154.05        82.52 o                         
   8   7   0        661.59        695.42        81.28 o                         
   9   7   0        728.18        659.24        72.52 o                         
  10   7   0       1281.46       1290.13        90.98 o                         
  11   7   0         21.94         90.14        80.60 o                         
  12   7   0        131.58        131.16        69.27 o                         
  13   7   0        254.52        316.56        67.98 o                         
  14   7   0         23.00         43.73        65.17 o                         
  15   7   0        597.07        606.73        74.39 o                         
  16   7   0          6.57        -19.34        81.84 o                         
  17   7   0          8.85         62.59        71.42 o                         
  18   7   0        111.23        127.11        93.46 o                         
  19   7   0        256.43        299.16        87.45 o                         
  20   7   0        133.08         44.42        82.90 o                         
  21   7   0        233.63        225.36        87.54 o                         
  22   7   0         45.93        -13.01        96.92 o                         
  23   7   0          0.11         30.49        80.66 o                         
  24   7   0        143.81         88.08       102.02 o                         
   0   8   0       1114.31       1245.96       101.90 o                         
   1   8   0       1200.04       1279.54        91.34 o                         
   2   8   0        576.49        607.62        68.53 o                         
   3   8   0        489.16        403.27        77.38 o                         
   4   8   0          0.09          4.27        70.99 o                         
   5   8   0        530.69        505.12        74.86 o                         
   6   8   0         13.15         44.77        79.71 o                         
   7   8   0       1273.03       1183.08        84.82 o                         
   8   8   0         93.18         63.91        89.54 o                         
   9   8   0          4.74         -1.18        81.06 o                         
  10   8   0         83.54         42.76        85.71 o                         
  11   8   0        159.27        144.93        95.20 o                         
  12   8   0         15.22         11.27        76.71 o                         
  13   8   0        123.96        122.20        82.94 o                         
  14   8   0        190.47        180.46        84.54 o                         
  15   8   0          4.75         64.39        75.65 o                         
  16   8   0        143.73        128.59        97.26 o                         
  17   8   0         73.54         32.23        78.45 o                         
  18   8   0          0.94         31.72       101.71 o                         
  19   8   0         20.70          7.17        87.83 o                         
  20   8   0         13.38         51.27        96.49 o                         
  21   8   0         40.22         -0.84        86.72 o                         
   1   9   0         56.12         77.08        84.73 o                         
   2   9   0        353.33        250.75        86.91 o                         
   3   9   0         59.53        118.53        87.03 o                         
   4   9   0        580.12        588.80        88.60 o                         
   5   9   0        104.68        124.77        79.54 o                         
   6   9   0        301.10        295.16        79.93 o                         
   7   9   0        135.42         73.12        99.66 o                         
   8   9   0         40.14         70.89        88.78 o                         
   9   9   0        123.87         73.70        96.73 o                         
  10   9   0         24.52         27.26        90.20 o                         
  11   9   0          1.02          8.02        85.42 o                         
  12   9   0         25.57         60.42        84.10 o                         
  13   9   0        574.35        532.31       102.67 o                         
  14   9   0          1.38         -9.08        93.70 o                         
  15   9   0         76.62         79.74       101.17 o                         
  16   9   0          4.75        -25.64       110.09 o                         
  17   9   0         12.59        -20.26       102.32 o                         
   0  10   0         75.75         94.87       132.71 o                         
   1  10   0          7.08         21.65        81.91 o                         
   2  10   0         29.96         24.22        89.29 o                         
   3  10   0          3.41         38.55        95.64 o                         
   4  10   0         27.52         33.45        88.26 o                         
   5  10   0         30.80        113.02        88.53 o                         
   6  10   0         37.65         26.77        84.30 o                         
   7  10   0         31.83         78.29        98.22 o                         
   8  10   0         32.15         65.41        98.54 o                         
   9  10   0         41.65         33.35        96.65 o                         
  10  10   0         80.45         46.77       101.83 o                         
   2   0   1      16100.99      17189.93       743.52 o                         
   4   0   1      40794.41      41405.92      5065.51 o                         
   6   0   1       4071.18       3946.05       241.12 o                         
   8   0   1       2139.37       1752.60       163.92 o                         
  10   0   1       8056.79       7467.44       542.91 o                         
  12   0   1         17.37        100.52        77.85 o                         
  14   0   1       1967.76       1897.11        87.92 o                         
  16   0   1         49.51         48.05        65.25 o                         
  18   0   1       1347.61       1207.47        89.44 o                         
  20   0   1       2081.61       2048.41        95.82 o                         
  22   0   1        130.38        151.83        79.66 o                         
  24   0   1        111.09        115.38        77.44 o                         
  26   0   1        135.32        237.87        90.32 o                         
  28   0   1        171.18        103.58        96.23 o                         
  30   0   1        444.42        649.23       136.75 o                         
  32   0   1        136.48        129.42       146.25 o                         
   0   1   1      63578.10      65973.70      3986.90 o                         
   1   1   1      12840.61      13775.22       919.25 o                         
   2   1   1        667.59        558.44        79.22 o                         
   3   1   1      11458.34      11139.03       504.73 o                         
   4   1   1       4349.24       4175.45       283.63 o                         
   5   1   1       1659.28       1657.72        80.12 o                         
   6   1   1       2154.73       2098.56       135.22 o                         
   7   1   1       2899.00       2779.19       126.23 o                         
   8   1   1        242.97        294.74        62.26 o                         
   9   1   1       1782.72       1542.38        73.85 o                         
  10   1   1       3322.38       2967.67       159.16 o                         
  11   1   1         37.96         83.36        53.56 o                         
  12   1   1       1099.53        962.25        49.94 o                         
  13   1   1        929.72        910.32        48.99 o                         
  14   1   1        786.02        797.72        56.87 o                         
  15   1   1        118.05        189.20        51.33 o                         
  16   1   1       2354.19       2191.29        61.13 o                         
  17   1   1        356.76        360.25        53.05 o                         
  18   1   1       2571.39       2388.65        84.63 o                         
  19   1   1         40.73         29.65        50.94 o                         
  20   1   1        358.07        409.08        59.28 o                         
  21   1   1         17.51         31.80        61.74 o                         
  22   1   1        401.37        430.61        54.35 o                         
  23   1   1        649.39        582.89        60.31 o                         
  24   1   1       1598.11       1722.83        68.60 o                         
  25   1   1         12.45         47.23        65.36 o                         
  26   1   1        391.72        415.07        69.46 o                         
  27   1   1        336.14        304.75        81.38 o                         
  28   1   1        138.51        126.19        83.77 o                         
  29   1   1         73.69        124.49        85.97 o                         
  30   1   1         18.67        -17.03        83.28 o                         
  31   1   1         21.64         29.80        77.47 o                         
   1   2   1       8398.75       9010.58       485.03 o                         
   2   2   1        593.31        717.89        76.79 o                         
   3   2   1       1195.09       1110.60        73.23 o                         
   4   2   1       1592.03       1744.16        77.16 o                         
   5   2   1       3228.79       2818.61       148.42 o                         
   6   2   1        913.56       1041.24        74.82 o                         
   7   2   1      14801.52      14996.50       584.15 o                         
   8   2   1         69.49        327.28        81.93 o                         
   9   2   1       5786.99       5608.66       210.68 o                         
  10   2   1        671.11        690.38        66.31 o                         
  11   2   1        108.67        119.88        52.18 o                         
  12   2   1        312.08        261.49        50.21 o                         
  13   2   1       2375.05       2269.47        84.39 o                         
  14   2   1       1067.17       1051.88        55.14 o                         
  15   2   1       4716.22       4200.55       198.74 o                         
  16   2   1         93.64        180.81        58.90 o                         
  17   2   1        128.58        122.84        58.62 o                         
  18   2   1        739.18        677.41        65.98 o                         
  19   2   1       4390.99       4481.39       139.55 o                         
  20   2   1        910.42        831.23        64.28 o                         
  21   2   1        771.95        870.17        61.73 o                         
  22   2   1        483.77        498.67        64.69 o                         
  23   2   1         13.88         35.67        64.52 o                         
  24   2   1         64.65         70.36        71.18 o                         
  25   2   1         64.24         56.10        73.79 o                         
  26   2   1          6.49         36.45        70.55 o                         
  27   2   1        455.00        532.25        81.25 o                         
  28   2   1         15.86         36.96        82.73 o                         
  29   2   1         72.46         55.46        85.88 o                         
  30   2   1         19.61         18.78        78.42 o                         
  31   2   1        224.84        120.67        93.24 o                         
   0   3   1       1946.97       1994.87       102.41 o                         
   1   3   1       9973.84      10070.76       845.03 o                         
   2   3   1       3623.24       4242.36       347.57 o                         
   3   3   1        245.45        695.44        99.14 o                         
   4   3   1       1381.41       1547.28        88.76 o                         
   5   3   1       8028.65       6882.76       301.49 o                         
   6   3   1        590.53        739.30        74.98 o                         
   7   3   1       2935.39       2962.21        97.14 o                         
   8   3   1       2102.21       2165.30        89.56 o                         
   9   3   1        520.77        546.70        82.66 o                         
  10   3   1        954.15        857.68        86.86 o                         
  11   3   1       4175.76       3962.84       114.42 o                         
  12   3   1       5277.48       4947.64       141.48 o                         
  13   3   1       1340.10       1435.08        71.91 o                         
  14   3   1        358.79        383.90        75.02 o                         
  15   3   1        944.07        855.57        66.56 o                         
  16   3   1       1072.75       1227.49        79.71 o                         
  17   3   1        456.79        426.38        80.49 o                         
  18   3   1         65.06         37.57        65.53 o                         
  19   3   1        171.74        152.77        68.58 o                         
  20   3   1        462.06        456.96        64.09 o                         
  21   3   1         95.92        144.41        69.17 o                         
  22   3   1        227.98        266.27        76.99 o                         
  23   3   1        507.66        500.58        73.51 o                         
  24   3   1        245.01        274.77        74.80 o                         
  25   3   1         52.32         41.20        91.14 o                         
  26   3   1         66.75          6.95        93.31 o                         
  27   3   1        252.68        269.69        77.21 o                         
  28   3   1         52.06         11.06        84.83 o                         
  29   3   1        138.13        189.40        94.97 o                         
  30   3   1          9.22         22.84        98.68 o                         
   1   4   1       2725.21       2473.89       194.55 o                         
   2   4   1       3985.55       3626.59       374.61 o                         
   3   4   1        120.36        244.14        70.92 o                         
   4   4   1       2253.83       2280.54       101.30 o                         
   5   4   1       3471.54       3510.35       281.80 o                         
   6   4   1       1594.44       1772.24       119.62 o                         
   7   4   1       1197.78       1237.38        85.96 o                         
   8   4   1       2907.91       2545.76       120.93 o                         
   9   4   1       8079.81       7005.23       397.85 o                         
  10   4   1       1020.31        897.89        84.35 o                         
  11   4   1        274.05        446.43        87.11 o                         
  12   4   1       1244.90       1135.55        86.49 o                         
  13   4   1        266.49        305.08        64.58 o                         
  14   4   1        289.27        168.95        63.23 o                         
  15   4   1         26.78         67.89        60.39 o                         
  16   4   1       1432.14       1420.55        88.59 o                         
  17   4   1        191.73        120.79        59.08 o                         
  18   4   1        273.72        220.16        66.11 o                         
  19   4   1        230.82        208.91        63.28 o                         
  20   4   1        314.21        292.50        75.32 o                         
  21   4   1         12.84         30.38        71.01 o                         
  22   4   1        124.47        104.28        72.40 o                         
  23   4   1        128.79        187.69        89.41 o                         
  24   4   1        247.72        265.07        77.95 o                         
  25   4   1        160.88        227.02        85.42 o                         
  26   4   1        239.15        268.17        89.23 o                         
  27   4   1         34.40         -0.64       101.03 o                         
  28   4   1         11.97         -3.27        91.33 o                         
  29   4   1          9.12          9.95        90.41 o                         
   0   5   1       8438.58       8771.10      1770.75 o                         
   1   5   1       1729.41       1783.53        86.05 o                         
   2   5   1        399.62        386.52        80.29 o                         
   3   5   1        369.75        363.11        81.16 o                         
   4   5   1       5816.30       5639.13       285.74 o                         
   5   5   1        484.17        619.95        95.67 o                         
   6   5   1        929.48       1002.04        96.93 o                         
   7   5   1       1600.78       1579.85       102.25 o                         
   8   5   1         57.36        221.76        77.58 o                         
   9   5   1       2301.09       2180.90       105.93 o                         
  10   5   1        984.20        978.56        87.49 o                         
  11   5   1         91.97        192.37        86.27 o                         
  12   5   1       4364.24       4135.91        94.05 o                         
  13   5   1          3.01         92.14        78.90 o                         
  14   5   1         69.13        104.24        79.22 o                         
  15   5   1         41.08         -2.55        68.26 o                         
  16   5   1        320.18        337.50        68.99 o                         
  17   5   1        284.56        330.73        70.95 o                         
  18   5   1        218.94        256.48        74.14 o                         
  19   5   1        457.99        409.34        72.75 o                         
  20   5   1         22.71         24.08        78.08 o                         
  21   5   1         18.28          7.44        80.51 o                         
  22   5   1        406.36        395.96        77.36 o                         
  23   5   1         29.65         29.57        85.87 o                         
  24   5   1        208.09        175.89        96.61 o                         
  25   5   1         41.38         65.64        82.86 o                         
  26   5   1        208.05        204.17       102.90 o                         
  27   5   1         81.50         69.73        90.44 o                         
  28   5   1        311.75        273.24        94.45 o                         
   1   6   1        746.68        791.90        86.09 o                         
   2   6   1         97.64        121.05        74.97 o                         
   3   6   1        346.91        262.79        75.47 o                         
   4   6   1        194.25        294.80        96.39 o                         
   5   6   1        545.99        644.74        96.80 o                         
   6   6   1       1233.12       1284.89       100.69 o                         
   7   6   1       2111.26       2138.50       107.02 o                         
   8   6   1       3861.55       3385.66       255.45 o                         
   9   6   1        523.56        612.56       102.45 o                         
  10   6   1        658.53        500.73        67.71 o                         
  11   6   1        171.29        219.76        78.40 o                         
  12   6   1        404.01        370.38        82.10 o                         
  13   6   1        261.18        225.80        64.94 o                         
  14   6   1       1298.71       1361.11        78.46 o                         
  15   6   1        447.40        426.73        69.24 o                         
  16   6   1        508.55        397.10        70.79 o                         
  17   6   1          3.81         -2.03        71.14 o                         
  18   6   1        119.02        116.07        79.76 o                         
  19   6   1        345.03        280.49        77.47 o                         
  20   6   1        254.27        309.82        85.27 o                         
  21   6   1        202.33        253.32        87.68 o                         
  22   6   1        150.04        225.86        90.48 o                         
  23   6   1          1.81          3.39       101.21 o                         
  24   6   1         83.24         43.67        81.91 o                         
  25   6   1          5.02         77.02        97.38 o                         
  26   6   1         66.17         50.75        92.60 o                         
   0   7   1        192.93         99.80       123.35 o                         
   1   7   1        216.21        245.27        65.82 o                         
   2   7   1        262.87        276.01        88.26 o                         
   3   7   1         47.99         93.33        87.57 o                         
   4   7   1         92.41         83.65        91.49 o                         
   5   7   1        650.93        671.77        95.41 o                         
   6   7   1       1369.10       1356.93        87.12 o                         
   7   7   1        333.36        375.30        79.65 o                         
   8   7   1        200.30        264.07        79.37 o                         
   9   7   1        201.99        159.25        74.63 o                         
  10   7   1         15.66         19.46        82.61 o                         
  11   7   1       1043.14        909.47        74.01 o                         
  12   7   1        110.05        127.08        85.49 o                         
  13   7   1        301.60        295.36        98.77 o                         
  14   7   1        363.83        301.74        90.54 o                         
  15   7   1        206.29        262.99        74.03 o                         
  16   7   1        172.69        153.01        76.70 o                         
  17   7   1        385.63        363.79        76.08 o                         
  18   7   1         37.49         52.09        79.26 o                         
  19   7   1        137.70        155.12        88.25 o                         
  20   7   1         72.02         51.88        84.87 o                         
  21   7   1         16.35         56.62        86.66 o                         
  22   7   1         12.14         12.59        90.06 o                         
  23   7   1        150.41        218.36       107.56 o                         
  24   7   1         43.91         81.95       103.07 o                         
   1   8   1        243.97        250.61        72.39 o                         
   2   8   1        292.56        304.29        78.66 o                         
   3   8   1       1821.16       2040.36        97.12 o                         
   4   8   1        794.81        780.76        74.49 o                         
   5   8   1        842.15        967.67        81.17 o                         
   6   8   1        109.93        120.27        85.06 o                         
   7   8   1         85.24        132.20        98.84 o                         
   8   8   1        119.93        163.83        75.18 o                         
   9   8   1        534.37        653.84       103.24 o                         
  10   8   1         44.60         42.59        87.46 o                         
  11   8   1        191.25        196.99        93.28 o                         
  12   8   1         19.75         85.29        77.89 o                         
  13   8   1         27.29         42.04        80.59 o                         
  14   8   1          2.74         -5.01        96.38 o                         
  15   8   1         15.65         70.69        87.93 o                         
  16   8   1         65.10         92.73        97.54 o                         
  17   8   1          2.33         18.96       102.43 o                         
  18   8   1         92.07         43.82        93.44 o                         
  19   8   1         20.43         31.61       104.19 o                         
  20   8   1         88.18         86.70        90.37 o                         
  21   8   1         43.72         77.51       101.08 o                         
   0   9   1       1165.56       1192.09       100.73 o                         
   1   9   1         30.71         74.06        67.16 o                         
   2   9   1        385.58        302.69        86.13 o                         
   3   9   1         26.70        108.38        84.98 o                         
   4   9   1         62.11         69.01        69.48 o                         
   5   9   1         86.18        198.46        80.06 o                         
   6   9   1        169.02        134.74        75.67 o                         
   7   9   1          3.13         21.06        82.46 o                         
   8   9   1        215.31        141.27        84.20 o                         
   9   9   1        271.98        210.83        97.12 o                         
  10   9   1         29.62         16.02       101.96 o                         
  11   9   1        130.75        139.87        93.80 o                         
  12   9   1        128.70         64.20       100.31 o                         
  13   9   1         36.22         39.35       111.45 o                         
  14   9   1         75.34         64.38        94.57 o                         
  15   9   1         31.81        -51.96        90.61 o                         
  16   9   1        106.93         65.68       100.46 o                         
   1  10   1          1.52        111.88        83.01 o                         
   2  10   1         78.41         85.28        82.06 o                         
   3  10   1          3.86        -44.95        81.56 o                         
   4  10   1         36.88         27.63        88.84 o                         
   5  10   1         62.27         38.38        83.79 o                         
   6  10   1         48.02         55.90        84.63 o                         
   7  10   1         22.78         31.50        91.29 o                         
   8  10   1        182.24        139.93        86.12 o                         
   9  10   1         19.34         -0.45        92.74 o                         
  10  10   1         99.43         41.19       101.84 o                         
   0   0   2      21662.67      23555.54       282.78 o                         
   2   0   2       1465.94       1808.59       225.90 o                         
   4   0   2       7470.09       7721.91       140.06 o                         
   6   0   2      10929.09      10556.24       527.05 o                         
   8   0   2       7892.14       6255.54       728.69 o                         
  10   0   2       4973.80       4382.04       243.02 o                         
  12   0   2       2289.46       2128.89        81.56 o                         
  14   0   2       2520.20       2453.55       170.85 o                         
  16   0   2         14.66         -2.58        70.38 o                         
  18   0   2         33.98         74.31        67.27 o                         
  20   0   2        123.36        103.13        69.91 o                         
  22   0   2        182.28        188.66        64.30 o                         
  24   0   2        430.88        432.01        97.82 o                         
  26   0   2        937.13       1018.43        85.93 o                         
  28   0   2       1012.81       1178.76       115.57 o                         
  30   0   2         76.23        101.71       109.29 o                         
   1   1   2       4042.52       4636.30       259.16 o                         
   2   1   2       5410.91       5867.07       202.63 o                         
   3   1   2       2341.15       2306.34       129.38 o                         
   4   1   2       2057.93       2203.68        91.12 o                         
   5   1   2      19437.70      17934.43       678.14 o                         
   6   1   2      13591.26      14883.12      1062.12 o                         
   7   1   2        627.14        651.27        56.83 o                         
   8   1   2       9402.84       8775.07       456.56 o                         
   9   1   2       5038.01       4991.44       246.34 o                         
  10   1   2        352.99        347.10        54.87 o                         
  11   1   2        335.79        223.35        52.47 o                         
  12   1   2         46.52         28.99        47.23 o                         
  13   1   2         87.71        127.56        55.93 o                         
  14   1   2       4147.33       4017.63       191.52 o                         
  15   1   2        384.99        458.16        52.20 o                         
  16   1   2       2984.26       2736.44        89.64 o                         
  17   1   2        199.17        173.76        43.47 o                         
  18   1   2        518.30        509.35        46.05 o                         
  19   1   2        537.62        542.18        51.63 o                         
  20   1   2       1032.26        983.21        53.06 o                         
  21   1   2        123.00        118.15        51.58 o                         
  22   1   2         15.22         38.46        55.21 o                         
  23   1   2        215.35        226.65        57.39 o                         
  24   1   2        243.43        277.33        61.58 o                         
  25   1   2         21.12         -5.63        68.80 o                         
  26   1   2        100.16        142.16        71.02 o                         
  27   1   2        219.55        251.45        68.28 o                         
  28   1   2        144.90        136.09        71.96 o                         
  29   1   2          6.28         25.61        76.83 o                         
  30   1   2         78.70         30.40        79.63 o                         
  31   1   2        310.19        302.43        91.46 o                         
   0   2   2       6134.56       6154.70       555.34 o                         
   1   2   2        299.21        382.04        61.74 o                         
   2   2   2       1919.84       1952.04       132.19 o                         
   3   2   2        277.88        280.54        68.61 o                         
   4   2   2       1817.99       1759.71       116.47 o                         
   5   2   2       1356.31       1567.23        94.53 o                         
   6   2   2        574.30        582.93        55.72 o                         
   7   2   2       1539.83       1441.87        90.26 o                         
   8   2   2        751.69        834.78        54.91 o                         
   9   2   2        673.51        780.16        64.69 o                         
  10   2   2       2897.95       2861.38       113.49 o                         
  11   2   2      12459.84      11641.29       369.00 o                         
  12   2   2       1786.01       1871.72        60.55 o                         
  13   2   2       1813.85       1687.03       104.14 o                         
  14   2   2        693.23        708.24        56.26 o                         
  15   2   2       5650.95       5095.66       166.50 o                         
  16   2   2         35.00        134.75        52.70 o                         
  17   2   2       1505.34       1435.82        54.59 o                         
  18   2   2        240.97        220.68        54.02 o                         
  19   2   2        264.03        301.95        55.52 o                         
  20   2   2         14.48         92.49        55.16 o                         
  21   2   2        240.55        232.51        48.60 o                         
  22   2   2          3.32         -3.68        54.72 o                         
  23   2   2       1268.13       1411.64        67.15 o                         
  24   2   2         64.60         36.42        59.09 o                         
  25   2   2        695.88        728.52        68.98 o                         
  26   2   2         13.39          8.98        69.91 o                         
  27   2   2         82.81         56.57        89.09 o                         
  28   2   2        187.90        176.73        74.83 o                         
  29   2   2        166.47        166.78        89.35 o                         
  30   2   2         28.89         33.47        82.86 o                         
  31   2   2         30.55          6.67        93.97 o                         
   1   3   2       1774.30       1766.01        64.19 o                         
   2   3   2        162.59        387.29        66.81 o                         
   3   3   2       6866.14       6830.05       235.34 o                         
   4   3   2        352.33        524.67        72.41 o                         
   5   3   2       1891.79       1915.74       110.91 o                         
   6   3   2       2434.60       2217.17       113.10 o                         
   7   3   2       3279.53       3109.63       159.45 o                         
   8   3   2         98.47        218.26        64.25 o                         
   9   3   2       3808.28       3508.09       157.06 o                         
  10   3   2       1166.34       1114.45        74.33 o                         
  11   3   2        249.59        224.30        65.50 o                         
  12   3   2        817.87        869.05        76.41 o                         
  13   3   2        441.85        449.57        68.78 o                         
  14   3   2       1375.30       1494.01        77.37 o                         
  15   3   2       2127.83       2230.60        69.78 o                         
  16   3   2        436.45        461.37        70.23 o                         
  17   3   2        174.54        152.97        70.16 o                         
  18   3   2        267.03        270.30        62.72 o                         
  19   3   2       1764.71       1769.40       125.85 o                         
  20   3   2       1399.88       1354.56        65.20 o                         
  21   3   2        105.98        120.05        61.14 o                         
  22   3   2        313.92        321.04        72.25 o                         
  23   3   2        228.43        264.59        66.79 o                         
  24   3   2        198.65        231.36        83.79 o                         
  25   3   2        128.43         98.53        66.31 o                         
  26   3   2         29.98        108.97        80.41 o                         
  27   3   2        152.84        175.27        90.61 o                         
  28   3   2        154.86        183.95        81.04 o                         
  29   3   2         13.02          9.65        97.61 o                         
  30   3   2          4.23         53.45        93.78 o                         
   0   4   2      10254.04       9602.13       262.08 o                         
   1   4   2       2634.67       2932.88       216.59 o                         
   2   4   2       4015.29       4019.65       198.01 o                         
   3   4   2         85.01        125.91        67.36 o                         
   4   4   2         67.44        123.98        68.72 o                         
   5   4   2       3969.81       3845.51       263.30 o                         
   6   4   2       2227.31       1909.26       146.20 o                         
   7   4   2       1036.42        956.56        69.26 o                         
   8   4   2       5462.36       5665.18       114.47 o                         
   9   4   2          4.75        154.69        67.58 o                         
  10   4   2        623.16        667.77        85.12 o                         
  11   4   2         22.08         65.28        72.12 o                         
  12   4   2       1375.75       1284.33        87.33 o                         
  13   4   2        506.27        523.40        75.33 o                         
  14   4   2        725.63        584.18        86.58 o                         
  15   4   2        362.01        353.91        86.97 o                         
  16   4   2        463.34        381.03        66.75 o                         
  17   4   2        551.55        611.02        67.48 o                         
  18   4   2        113.80         37.97        71.07 o                         
  19   4   2         69.08        132.39        75.23 o                         
  20   4   2        201.12        207.45        66.97 o                         
  21   4   2        238.13        211.13        69.13 o                         
  22   4   2        343.34        323.13        76.90 o                         
  23   4   2        196.14        151.33        73.70 o                         
  24   4   2        538.47        548.83        80.86 o                         
  25   4   2         57.38        106.38        79.74 o                         
  26   4   2         58.46         64.88        83.46 o                         
  27   4   2         96.50        123.80        80.62 o                         
  28   4   2         97.13         94.78        96.81 o                         
  29   4   2         79.31        150.19       101.15 o                         
   1   5   2         29.43        143.53        68.71 o                         
   2   5   2       4270.85       4586.63       230.09 o                         
   3   5   2       1371.46       1532.54        86.98 o                         
   4   5   2       3791.19       3833.71       165.67 o                         
   5   5   2       1929.54       1826.36        81.85 o                         
   6   5   2        928.28        844.96        86.23 o                         
   7   5   2        100.48        140.49        81.87 o                         
   8   5   2       1666.83       1506.42       105.82 o                         
   9   5   2        296.25        243.65        76.01 o                         
  10   5   2         41.99         33.71        88.65 o                         
  11   5   2         96.07         71.83        88.48 o                         
  12   5   2        414.46        392.03        80.80 o                         
  13   5   2        693.19        732.27        83.01 o                         
  14   5   2        181.93        242.71        92.54 o                         
  15   5   2        193.69        183.42        83.42 o                         
  16   5   2        610.26        652.60        83.04 o                         
  17   5   2        131.45        117.18        70.98 o                         
  18   5   2        626.49        608.25        75.59 o                         
  19   5   2         75.48        158.38        75.26 o                         
  20   5   2       1688.23       1816.47        89.43 o                         
  21   5   2        172.98        161.71        68.94 o                         
  22   5   2        103.26        117.19        71.12 o                         
  23   5   2        103.79         91.51        84.46 o                         
  24   5   2        259.01        258.68        89.79 o                         
  25   5   2          3.26         10.08        79.24 o                         
  26   5   2        126.14        109.25        87.71 o                         
  27   5   2          1.63         27.03        90.67 o                         
   0   6   2       2205.50       2544.40       455.79 o                         
   1   6   2        574.41        530.43        71.58 o                         
   2   6   2        510.24        506.04        70.37 o                         
   3   6   2       1038.14       1041.12        79.10 o                         
   4   6   2        761.44        652.44        71.56 o                         
   5   6   2          2.61         24.49        74.70 o                         
   6   6   2        527.69        577.26        98.09 o                         
   7   6   2        100.56         78.67        76.40 o                         
   8   6   2        368.46        302.44        86.92 o                         
   9   6   2         46.95        133.94        86.47 o                         
  10   6   2        484.99        526.10       103.00 o                         
  11   6   2       1319.41       1222.66       101.61 o                         
  12   6   2        459.25        491.61        80.89 o                         
  13   6   2        125.57        171.34        81.68 o                         
  14   6   2        161.86        169.31        75.45 o                         
  15   6   2        473.99        484.49        72.82 o                         
  16   6   2       1286.70       1412.28        91.57 o                         
  17   6   2        292.74        361.85        73.47 o                         
  18   6   2        924.76        978.67        70.37 o                         
  19   6   2         86.82         94.72        86.66 o                         
  20   6   2         33.08         80.28        92.77 o                         
  21   6   2          0.83         23.50        74.11 o                         
  22   6   2        305.87        307.19        81.36 o                         
  23   6   2        182.14        157.82       102.44 o                         
  24   6   2        214.99        225.11        88.64 o                         
  25   6   2         41.48         80.14        97.77 o                         
  26   6   2         55.71         37.87       111.58 o                         
   1   7   2        251.61        236.40        80.34 o                         
   2   7   2       1441.84       1551.62        98.75 o                         
   3   7   2       1023.57       1152.69        79.42 o                         
   4   7   2        628.28        776.25        81.72 o                         
   5   7   2         23.25         66.39       103.43 o                         
   6   7   2        486.17        388.79        90.02 o                         
   7   7   2        554.54        611.64        90.51 o                         
   8   7   2        434.06        488.02       107.91 o                         
   9   7   2        250.07        375.83       108.14 o                         
  10   7   2         72.75         76.61        83.64 o                         
  11   7   2        129.66         72.94        95.36 o                         
  12   7   2        152.17        121.07        86.04 o                         
  13   7   2        348.21        236.42        75.77 o                         
  14   7   2         17.66         60.27        80.10 o                         
  15   7   2        687.81        756.17        93.35 o                         
  16   7   2        138.88         98.87        84.90 o                         
  17   7   2         31.06        -13.86        70.39 o                         
  18   7   2         55.28         69.92        85.68 o                         
  19   7   2        208.41        230.87        75.69 o                         
  20   7   2         57.35         23.66        77.81 o                         
  21   7   2        260.36        159.76        98.44 o                         
  22   7   2         73.82         64.82        97.99 o                         
  23   7   2         27.59         61.20        94.55 o                         
   0   8   2        296.75        475.78       138.87 o                         
   1   8   2       1285.98       1408.70        91.97 o                         
   2   8   2         44.23        106.05        96.01 o                         
   3   8   2         54.38        134.20        96.60 o                         
   4   8   2        557.70        546.11        75.38 o                         
   5   8   2        544.08        654.90        89.14 o                         
   6   8   2         62.96         82.25        79.48 o                         
   7   8   2       1095.73       1024.31        86.65 o                         
   8   8   2          4.91         39.75       102.52 o                         
   9   8   2        133.42         66.26       101.38 o                         
  10   8   2         53.27        136.54       101.39 o                         
  11   8   2        181.84        217.95        91.37 o                         
  12   8   2        409.23        363.92        85.63 o                         
  13   8   2         68.60        130.58       104.40 o                         
  14   8   2         31.10        -39.97       108.19 o                         
  15   8   2         72.19          4.05       114.80 o                         
  16   8   2         15.92        -47.08        94.29 o                         
  17   8   2         73.19        114.16        94.56 o                         
  18   8   2         72.78         30.91        84.06 o                         
  19   8   2         26.42        -23.04        96.24 o                         
  20   8   2         16.48         30.84        90.44 o                         
   1   9   2         54.27        122.71        89.04 o                         
   2   9   2        552.79        514.59        96.75 o                         
   3   9   2         30.96        109.09        87.14 o                         
   4   9   2        274.79        217.53        81.60 o                         
   5   9   2         54.99         40.13        97.17 o                         
   6   9   2        103.84        125.12        89.67 o                         
   7   9   2         64.84         87.04        97.21 o                         
   8   9   2        298.79        367.60        99.75 o                         
   9   9   2         92.85        105.92       111.78 o                         
  10   9   2        135.69         66.97        93.40 o                         
  11   9   2         32.07         30.98       102.58 o                         
  12   9   2         21.48         56.48       115.63 o                         
  13   9   2        353.54        285.31       107.96 o                         
  14   9   2          1.44        -54.96       104.28 o                         
  15   9   2         51.53         64.65       103.08 o                         
  16   9   2        140.12        114.52        99.08 o                         
   0  10   2         24.98          0.92       119.12 o                         
   1  10   2         21.90         34.24        84.08 o                         
   2  10   2         57.32         83.37        88.21 o                         
   3  10   2         15.28         -0.73        89.22 o                         
   4  10   2        155.66        172.51        91.18 o                         
   5  10   2          5.85         -8.22        91.12 o                         
   6  10   2         47.96         76.46        91.97 o                         
   7  10   2          3.36         -5.46        92.59 o                         
   8  10   2         46.07         16.82        81.86 o                         
   9  10   2         17.57         59.03        93.07 o                         
   2   0   3       2449.82       2427.16       100.88 o                         
   4   0   3      25279.23      23865.00      2871.70 o                         
   6   0   3       3160.05       3313.02       102.68 o                         
   8   0   3      37785.60      40526.96      3101.21 o                         
  10   0   3       7193.07       6359.37       110.78 o                         
  12   0   3        379.47        331.71        70.52 o                         
  14   0   3        957.88       1000.55        76.43 o                         
  16   0   3       3671.92       3700.32       143.51 o                         
  18   0   3          7.82         72.35        67.93 o                         
  20   0   3        512.02        417.78        67.51 o                         
  22   0   3        883.34        951.92        86.40 o                         
  24   0   3       1749.95       1957.78        87.41 o                         
  26   0   3        206.03        244.52        93.92 o                         
  28   0   3         65.56         22.29        97.41 o                         
  30   0   3        270.28        210.87       120.51 o                         
   0   1   3       1936.71       2703.14       183.41 o                         
   1   1   3       7315.68       7540.02       257.72 o                         
   2   1   3       1811.00       2335.47       103.09 o                         
   3   1   3       1104.64       1330.84        69.67 o                         
   4   1   3       8918.33       8258.21       343.10 o                         
   5   1   3       3669.59       3985.33       276.87 o                         
   6   1   3       7973.73       7370.40       333.31 o                         
   7   1   3       3640.77       3580.83       257.29 o                         
   8   1   3        235.81        314.83        54.37 o                         
   9   1   3       2645.66       2727.62       163.29 o                         
  10   1   3       6268.90       5727.39       364.87 o                         
  11   1   3       1093.98       1189.41        55.77 o                         
  12   1   3       7446.17       7069.14       280.78 o                         
  13   1   3        685.08        764.60        56.59 o                         
  14   1   3        327.45        313.27        56.90 o                         
  15   1   3        509.41        523.80        53.82 o                         
  16   1   3         55.96         64.46        49.87 o                         
  17   1   3         90.68         90.73        50.86 o                         
  18   1   3         57.85         77.11        49.59 o                         
  19   1   3         18.67         43.02        49.58 o                         
  20   1   3         97.85        101.21        57.20 o                         
  21   1   3        169.09        145.95        51.08 o                         
  22   1   3         95.18        110.02        50.70 o                         
  23   1   3        160.09        185.38        60.64 o                         
  24   1   3        327.29        302.20        58.42 o                         
  25   1   3         22.10          7.75        56.59 o                         
  26   1   3        157.47        179.04        67.32 o                         
  27   1   3        278.09        339.22        71.78 o                         
  28   1   3        465.02        422.23        71.94 o                         
  29   1   3         95.23         93.39        70.34 o                         
  30   1   3         65.40         39.13        77.51 o                         
  31   1   3          8.83          4.27        80.23 o                         
   1   2   3       1990.92       2041.06       125.87 o                         
   2   2   3        130.90        355.66        51.22 o                         
   3   2   3       1905.11       1769.93        82.15 o                         
   4   2   3        418.52        432.59        55.85 o                         
   5   2   3         72.55        231.87        57.77 o                         
   6   2   3       7448.29       7746.82       375.33 o                         
   7   2   3       3235.06       3214.04       134.65 o                         
   8   2   3        472.66        664.98        56.84 o                         
   9   2   3       1871.75       1684.89        93.51 o                         
  10   2   3       1656.15       1462.79        71.58 o                         
  11   2   3        832.67        830.29        54.78 o                         
  12   2   3       1785.09       1901.01        62.63 o                         
  13   2   3       3281.81       2990.07       115.23 o                         
  14   2   3        974.26       1023.18        58.91 o                         
  15   2   3       5122.40       5105.25       249.36 o                         
  16   2   3        863.57        844.74        59.35 o                         
  17   2   3        353.49        339.08        53.73 o                         
  18   2   3        581.22        506.37        55.11 o                         
  19   2   3       1796.27       1776.04        56.41 o                         
  20   2   3        110.66        144.62        53.23 o                         
  21   2   3        441.84        440.56        49.53 o                         
  22   2   3        170.17        218.34        56.78 o                         
  23   2   3         42.15         57.00        61.10 o                         
  24   2   3        249.83        171.90        60.68 o                         
  25   2   3        135.36        123.31        69.16 o                         
  26   2   3         34.67         15.82        71.57 o                         
  27   2   3        247.26        268.04        70.19 o                         
  28   2   3         12.87         52.19        77.41 o                         
  29   2   3         25.43         12.71        89.66 o                         
  30   2   3         28.27         19.24       108.67 o                         
   0   3   3        101.26        375.79        77.73 o                         
   1   3   3       1895.39       1690.26        58.10 o                         
   2   3   3        813.39        902.94        58.56 o                         
   3   3   3        678.37        756.09        62.21 o                         
   4   3   3        202.54        248.20        60.83 o                         
   5   3   3       2091.36       1972.81       107.18 o                         
   6   3   3        118.71        352.67        61.69 o                         
   7   3   3       4515.54       4377.14       218.05 o                         
   8   3   3        105.03        244.68        55.00 o                         
   9   3   3        578.40        545.41        57.01 o                         
  10   3   3        381.55        385.77        60.51 o                         
  11   3   3       4620.81       4372.68       260.18 o                         
  12   3   3        823.15        897.58        63.62 o                         
  13   3   3       1429.46       1346.72        65.86 o                         
  14   3   3       4072.56       3910.43       101.66 o                         
  15   3   3       3189.29       3111.59       180.81 o                         
  16   3   3       2255.18       2137.25       144.77 o                         
  17   3   3        334.26        343.28        58.48 o                         
  18   3   3        547.47        592.45        63.74 o                         
  19   3   3        129.50        169.51        59.09 o                         
  20   3   3        868.52        953.44        68.84 o                         
  21   3   3         66.43         40.30        57.42 o                         
  22   3   3        337.01        412.74        68.49 o                         
  23   3   3        497.13        443.85        73.14 o                         
  24   3   3        690.80        760.16        81.79 o                         
  25   3   3         98.97        127.17        87.32 o                         
  26   3   3        221.78        237.09        82.68 o                         
  27   3   3        236.73        169.29        81.65 o                         
  28   3   3        109.30        123.84        87.82 o                         
  29   3   3        100.24         84.21        82.36 o                         
   1   4   3        181.21        319.17        59.55 o                         
   2   4   3       4819.94       4706.90       223.28 o                         
   3   4   3       2495.96       2682.37       148.83 o                         
   4   4   3       9596.92       8883.32       432.20 o                         
   5   4   3       1068.82       1264.53        70.09 o                         
   6   4   3       1522.93       1665.49        76.41 o                         
   7   4   3        221.99        206.41        56.02 o                         
   8   4   3        996.56        943.32        84.87 o                         
   9   4   3        618.21        606.89        67.31 o                         
  10   4   3        575.68        607.87        65.26 o                         
  11   4   3        702.70        669.20        61.52 o                         
  12   4   3         72.50        139.82        59.99 o                         
  13   4   3         24.53         42.96        59.06 o                         
  14   4   3        876.84        868.47        74.10 o                         
  15   4   3         63.74         59.69        70.68 o                         
  16   4   3       1263.88       1279.71        82.87 o                         
  17   4   3         72.05         95.05        80.22 o                         
  18   4   3        166.94        119.71        75.07 o                         
  19   4   3        103.34        160.97        77.42 o                         
  20   4   3       2065.43       2099.64        85.87 o                         
  21   4   3          8.88         10.76        65.79 o                         
  22   4   3         52.33         56.13        67.81 o                         
  23   4   3        128.51         77.18        69.55 o                         
  24   4   3         65.82         86.86        80.29 o                         
  25   4   3        113.22        123.17        83.67 o                         
  26   4   3         35.62         61.25        86.33 o                         
  27   4   3         38.68         32.94        89.06 o                         
  28   4   3         42.74         -6.73        92.59 o                         
   0   5   3       5663.06       6000.13       458.99 o                         
   1   5   3        817.03        987.55        57.31 o                         
   2   5   3       1167.34       1138.69       104.90 o                         
   3   5   3        416.63        314.44        58.11 o                         
   4   5   3        145.15        243.85        81.34 o                         
   5   5   3        366.05        344.63        63.05 o                         
   6   5   3       1078.12       1069.09        81.42 o                         
   7   5   3        578.17        660.09        76.13 o                         
   8   5   3        464.67        606.51        84.98 o                         
   9   5   3        564.97        523.67        70.11 o                         
  10   5   3         73.20        137.29        84.10 o                         
  11   5   3        385.39        350.81        67.47 o                         
  12   5   3         68.35         96.32        80.76 o                         
  13   5   3         98.31         86.39        83.68 o                         
  14   5   3        264.81        330.14        95.45 o                         
  15   5   3        137.37        233.83        76.92 o                         
  16   5   3       1557.47       1678.94       139.50 o                         
  17   5   3        162.59        230.41        90.97 o                         
  18   5   3        807.13        936.06       104.48 o                         
  19   5   3        109.08        125.02        82.65 o                         
  20   5   3          0.47         23.38        81.86 o                         
  21   5   3          9.04         27.79        78.45 o                         
  22   5   3        534.97        494.35        90.15 o                         
  23   5   3          9.82        -24.92        78.00 o                         
  24   5   3        530.09        564.45        88.74 o                         
  25   5   3         40.78         37.54        97.07 o                         
  26   5   3         29.91          3.87        86.56 o                         
  27   5   3         56.92         72.02        95.05 o                         
   1   6   3        201.84        250.93        60.38 o                         
   2   6   3       2064.78       2342.99       150.20 o                         
   3   6   3        122.19        259.65        77.41 o                         
   4   6   3        377.66        412.33        79.56 o                         
   5   6   3        296.54        323.66        78.11 o                         
   6   6   3        150.52         98.12        86.43 o                         
   7   6   3        350.85        350.05       102.44 o                         
   8   6   3         59.83        129.00       101.99 o                         
   9   6   3        231.15        209.72       103.25 o                         
  10   6   3        182.54        104.57        79.26 o                         
  11   6   3        116.47        150.45        81.65 o                         
  12   6   3        586.29        551.05       108.86 o                         
  13   6   3        501.84        479.43        98.08 o                         
  14   6   3       1300.67       1341.47       157.82 o                         
  15   6   3        383.10        447.12        94.38 o                         
  16   6   3        261.99        289.40        93.74 o                         
  17   6   3         47.77         62.95        89.13 o                         
  18   6   3        335.80        335.03        96.76 o                         
  19   6   3        239.36        263.10        71.80 o                         
  20   6   3       1006.01       1106.94        78.52 o                         
  21   6   3        126.32        111.28        85.00 o                         
  22   6   3        337.90        395.52        95.54 o                         
  23   6   3          0.38         32.89        84.14 o                         
  24   6   3         19.34         18.21        85.93 o                         
  25   6   3          8.05         78.67        85.43 o                         
   0   7   3       2042.67       2029.86       118.04 o                         
   1   7   3        313.77        528.24        77.70 o                         
   2   7   3       1423.07       1652.71       108.06 o                         
   3   7   3        611.07        647.12        78.12 o                         
   4   7   3        180.12        286.47        92.63 o                         
   5   7   3        240.90        226.54        83.15 o                         
   6   7   3        195.79        187.39        75.38 o                         
   7   7   3        270.07        349.57        93.28 o                         
   8   7   3        627.62        570.03        94.67 o                         
   9   7   3        141.17        233.80       108.92 o                         
  10   7   3        380.30        318.29       111.83 o                         
  11   7   3       1060.66       1098.18       138.39 o                         
  12   7   3        104.58        150.43        99.19 o                         
  13   7   3        278.71        339.69       100.18 o                         
  14   7   3         27.64        -30.20       117.51 o                         
  15   7   3        357.14        337.59       105.78 o                         
  16   7   3         31.74        111.78       129.52 o                         
  17   7   3        282.87        238.29        83.68 o                         
  18   7   3         84.28        100.55        84.35 o                         
  19   7   3         54.56         40.28        78.70 o                         
  20   7   3         68.60         50.47        89.64 o                         
  21   7   3         31.68         34.73        86.37 o                         
  22   7   3          9.09         17.83        88.09 o                         
   1   8   3        635.95        648.86        90.73 o                         
   2   8   3          1.38        142.21        89.20 o                         
   3   8   3       1229.47       1436.23       103.91 o                         
   4   8   3         28.34         77.01        81.69 o                         
   5   8   3        138.97        101.53       100.85 o                         
   6   8   3        303.13        192.76       100.24 o                         
   7   8   3         28.31         73.45       101.57 o                         
   8   8   3        453.58        511.31       106.75 o                         
   9   8   3        167.55        272.95       123.25 o                         
  10   8   3         83.97         27.01       104.84 o                         
  11   8   3        128.42        154.39       122.76 o                         
  12   8   3         22.59         64.74        93.76 o                         
  13   8   3         43.06        114.25       125.12 o                         
  14   8   3          6.07        -67.89       107.91 o                         
  15   8   3         48.61         53.05        90.82 o                         
  16   8   3        148.28        106.15       101.97 o                         
  17   8   3          2.09         60.52       115.31 o                         
  18   8   3         38.36         35.48       106.86 o                         
  19   8   3         65.74        120.98       113.49 o                         
   0   9   3        197.74        291.48       153.82 o                         
   1   9   3         16.73         15.63        96.20 o                         
   2   9   3         30.95         44.92       107.60 o                         
   3   9   3         37.87         65.74        88.96 o                         
   4   9   3        194.30        211.26        98.28 o                         
   5   9   3        117.84        146.04       110.37 o                         
   6   9   3        288.58        228.79        89.65 o                         
   7   9   3         35.74         35.68        90.37 o                         
   8   9   3         63.58         58.16        92.56 o                         
   9   9   3        239.36        224.75       115.79 o                         
  10   9   3         31.60         41.10       103.67 o                         
  11   9   3        170.65        146.55       105.86 o                         
  12   9   3        221.27        157.28       107.77 o                         
  13   9   3          1.24          2.62        91.92 o                         
  14   9   3        122.04         78.46       104.53 o                         
  15   9   3         66.50         42.30       101.94 o                         
   1  10   3          3.36         40.27       108.61 o                         
   2  10   3         25.33         93.67        97.48 o                         
   3  10   3          0.10         28.34       122.06 o                         
   4  10   3         24.30         47.11       109.68 o                         
   5  10   3          6.73         32.32       121.46 o                         
   6  10   3        252.04        162.44       102.02 o                         
   7  10   3          6.78         32.21       112.38 o                         
   0   0   4       2987.09       3253.73       274.13 o                         
   2   0   4       3583.00       3486.06       204.34 o                         
   4   0   4      11760.30      12347.79       403.94 o                         
   6   0   4      10945.05      10508.42       124.71 o                         
   8   0   4       3248.77       3104.63       248.41 o                         
  10   0   4        403.24        389.76        67.21 o                         
  12   0   4       2975.85       2909.33       386.09 o                         
  14   0   4       1423.61       1386.86       101.12 o                         
  16   0   4        695.14        672.54        76.88 o                         
  18   0   4         42.48         76.49        70.09 o                         
  20   0   4        131.99        147.07        90.44 o                         
  22   0   4       1182.50       1333.55        99.73 o                         
  24   0   4        390.08        364.29        77.61 o                         
  26   0   4        488.50        577.93        90.37 o                         
  28   0   4        393.03        366.12       107.15 o                         
  30   0   4         59.13         29.81        93.94 o                         
   1   1   4       1346.72       1126.93        49.43 o                         
   2   1   4       1218.14       1270.98        84.39 o                         
   3   1   4       1878.53       1707.97        82.80 o                         
   4   1   4       5690.77       6045.33       278.48 o                         
   5   1   4       9293.68       9411.43       287.00 o                         
   6   1   4       2581.57       2633.10       182.00 o                         
   7   1   4        243.17        491.52        54.97 o                         
   8   1   4       6384.19       5566.88       305.70 o                         
   9   1   4       3184.14       3267.20       144.81 o                         
  10   1   4       1392.58       1345.46        64.80 o                         
  11   1   4        827.76        673.34        58.15 o                         
  12   1   4        540.72        531.72        57.82 o                         
  13   1   4        312.53        285.77        58.84 o                         
  14   1   4       1250.07       1101.30        71.22 o                         
  15   1   4        619.49        668.95        59.23 o                         
  16   1   4       1566.85       1574.16        60.86 o                         
  17   1   4         90.42        184.87        61.12 o                         
  18   1   4         52.74        102.32        61.81 o                         
  19   1   4        188.73        176.21        53.71 o                         
  20   1   4       1067.21       1083.49        63.10 o                         
  21   1   4        127.98        105.28        56.36 o                         
  22   1   4         63.14         70.09        58.11 o                         
  23   1   4         78.07         41.49        53.89 o                         
  24   1   4        396.83        357.81        59.42 o                         
  25   1   4        258.10        283.91        64.65 o                         
  26   1   4        146.74        160.35        63.28 o                         
  27   1   4         60.67         58.91        67.25 o                         
  28   1   4         74.33         65.05        60.89 o                         
  29   1   4         25.34         29.58        73.32 o                         
  30   1   4          4.54         45.33        86.01 o                         
   0   2   4       1248.86       1453.61       105.97 o                         
   1   2   4        368.89        320.25        54.81 o                         
   2   2   4       1382.71       1467.02        86.56 o                         
   3   2   4        694.94        753.15        55.29 o                         
   4   2   4       1038.12       1042.39        75.20 o                         
   5   2   4       1880.12       1959.27        90.27 o                         
   6   2   4         93.16        118.96        58.30 o                         
   7   2   4        489.56        617.74        58.69 o                         
   8   2   4       1768.29       1648.15       117.75 o                         
   9   2   4       3338.07       3215.24       192.84 o                         
  10   2   4       1109.57       1027.21        80.99 o                         
  11   2   4       9455.13       9172.03       265.28 o                         
  12   2   4        897.40       1081.99        67.15 o                         
  13   2   4       1719.28       1720.02       115.64 o                         
  14   2   4        212.14        133.46        56.60 o                         
  15   2   4       6182.14       5856.80       290.92 o                         
  16   2   4         90.53        144.50        66.85 o                         
  17   2   4       1427.65       1239.56        60.19 o                         
  18   2   4         27.84        102.79        60.21 o                         
  19   2   4        740.06        711.03        59.71 o                         
  20   2   4          7.26         35.10        51.99 o                         
  21   2   4        334.67        396.78        63.23 o                         
  22   2   4          8.41         45.52        60.76 o                         
  23   2   4       1007.43       1050.64        69.05 o                         
  24   2   4         89.18        101.20        59.42 o                         
  25   2   4        169.39        205.57        67.54 o                         
  26   2   4         54.61         49.75        69.56 o                         
  27   2   4        116.06         80.51        66.51 o                         
  28   2   4         42.37         28.54        85.85 o                         
  29   2   4         13.41         11.26        86.73 o                         
   1   3   4       1509.22       1435.54        79.70 o                         
   2   3   4        458.46        561.45        52.50 o                         
   3   3   4       4764.61       4202.37       170.29 o                         
   4   3   4        266.48        332.73        56.94 o                         
   5   3   4        462.65        490.88        61.49 o                         
   6   3   4         46.24         20.68        56.36 o                         
   7   3   4        915.49        808.70        62.29 o                         
   8   3   4       2447.79       2460.68       152.50 o                         
   9   3   4       1656.02       1481.07        66.06 o                         
  10   3   4       1250.45       1190.95        63.38 o                         
  11   3   4        267.98        445.23        62.75 o                         
  12   3   4        707.58        590.71        55.39 o                         
  13   3   4       1286.76       1134.56        59.98 o                         
  14   3   4         28.90        121.21        63.18 o                         
  15   3   4        712.59        744.05        61.96 o                         
  16   3   4       1102.27       1076.09        64.30 o                         
  17   3   4        254.75        191.00        67.17 o                         
  18   3   4         87.13         87.19        71.07 o                         
  19   3   4        530.48        550.11        57.51 o                         
  20   3   4       1316.39       1436.54        67.35 o                         
  21   3   4        282.77        297.61        62.41 o                         
  22   3   4        392.02        414.86        66.96 o                         
  23   3   4        120.00        175.76        66.17 o                         
  24   3   4         14.64          3.76        59.46 o                         
  25   3   4        146.97        179.08        65.98 o                         
  26   3   4          5.18        -22.18        85.03 o                         
  27   3   4        119.48         58.86        78.59 o                         
  28   3   4         20.16         38.00        99.80 o                         
   0   4   4       4387.86       4694.33       217.59 o                         
   1   4   4       1956.63       2128.74       118.10 o                         
   2   4   4       2032.66       2013.68        70.23 o                         
   3   4   4         80.82        163.02        56.07 o                         
   4   4   4        264.09        259.96        56.76 o                         
   5   4   4        635.20        558.98        63.04 o                         
   6   4   4       2555.58       2729.70        82.42 o                         
   7   4   4       1268.11       1230.48        68.00 o                         
   8   4   4       1881.66       1884.04        76.35 o                         
   9   4   4        171.01        177.77        76.05 o                         
  10   4   4        144.29        131.19        76.84 o                         
  11   4   4        136.36        175.92        75.00 o                         
  12   4   4       1049.04        975.53        79.37 o                         
  13   4   4        674.03        564.74        66.08 o                         
  14   4   4         47.33         -9.75        80.06 o                         
  15   4   4        139.44        132.23        73.40 o                         
  16   4   4        192.67        230.17        83.20 o                         
  17   4   4        204.76        270.82        77.28 o                         
  18   4   4        241.71        279.81        77.81 o                         
  19   4   4        158.03        155.86        81.46 o                         
  20   4   4        182.33         97.77        62.43 o                         
  21   4   4          9.57          4.64        64.82 o                         
  22   4   4        261.56        268.43        69.89 o                         
  23   4   4         89.26         84.32        80.42 o                         
  24   4   4        138.54        122.36        83.72 o                         
  25   4   4         12.43         56.93        86.78 o                         
  26   4   4         69.90         32.12        77.06 o                         
  27   4   4         60.86         19.39        87.56 o                         
   1   5   4        342.11        419.32        62.88 o                         
   2   5   4        906.32        938.50        64.97 o                         
   3   5   4        579.57        782.46        91.75 o                         
   4   5   4       3192.40       2986.08        78.05 o                         
   5   5   4       1081.38       1170.02        81.25 o                         
   6   5   4        607.71        530.62        67.31 o                         
   7   5   4         30.11         91.83        59.49 o                         
   8   5   4       1474.60       1521.32        93.01 o                         
   9   5   4         21.15        109.03        66.34 o                         
  10   5   4        292.12        245.65        71.53 o                         
  11   5   4        367.74        347.23        79.23 o                         
  12   5   4        456.29        499.43        80.08 o                         
  13   5   4        441.19        436.03        72.61 o                         
  14   5   4        543.13        570.83        80.19 o                         
  15   5   4        154.03         67.80        71.92 o                         
  16   5   4       1160.63       1124.90        83.28 o                         
  17   5   4         97.29        176.47        90.17 o                         
  18   5   4        256.49        186.07        94.18 o                         
  19   5   4        103.51        113.68       106.26 o                         
  20   5   4        982.58        976.94        99.71 o                         
  21   5   4        119.81        148.28        87.13 o                         
  22   5   4        105.44        193.61        89.21 o                         
  23   5   4        120.11         84.58        80.21 o                         
  24   5   4         40.25         40.34        81.04 o                         
  25   5   4         40.38         -5.28        77.69 o                         
  26   5   4         97.66        110.01       106.26 o                         
   0   6   4        904.38        847.60        95.80 o                         
   1   6   4        304.23        355.18        59.50 o                         
   2   6   4         56.80         75.71        57.83 o                         
   3   6   4        465.21        496.33        71.89 o                         
   4   6   4        293.49        241.30        71.18 o                         
   5   6   4        259.50        290.91        72.48 o                         
   6   6   4        140.77        225.46        71.86 o                         
   7   6   4         58.12         32.37        79.83 o                         
   8   6   4         29.94         36.11        79.93 o                         
   9   6   4        147.66        240.71        81.66 o                         
  10   6   4        810.86        733.49        67.47 o                         
  11   6   4        564.38        486.26       102.04 o                         
  12   6   4        587.57        644.63        95.94 o                         
  13   6   4        179.79        230.12        85.75 o                         
  14   6   4        169.05        155.26       113.54 o                         
  15   6   4        271.12        356.66       100.64 o                         
  16   6   4        984.99        919.45       110.60 o                         
  17   6   4        288.47        319.73        97.95 o                         
  18   6   4        591.23        635.84       114.64 o                         
  19   6   4         17.94         40.29       101.48 o                         
  20   6   4          5.59         54.26        93.03 o                         
  21   6   4         90.32        103.91        90.21 o                         
  22   6   4         47.79         44.57        97.58 o                         
  23   6   4         82.14         91.18        95.01 o                         
  24   6   4        152.64        162.01        97.90 o                         
   1   7   4        102.53        141.28        84.07 o                         
   2   7   4       1068.58       1014.34        70.06 o                         
   3   7   4        406.16        529.49        86.30 o                         
   4   7   4        707.97        749.34        87.01 o                         
   5   7   4         28.27         26.47        79.12 o                         
   6   7   4        398.67        367.11        79.26 o                         
   7   7   4        226.46        180.39        85.75 o                         
   8   7   4        158.72        308.25       112.11 o                         
   9   7   4        687.99        648.77        89.68 o                         
  10   7   4        151.93        187.42        97.58 o                         
  11   7   4        130.66         95.41       115.37 o                         
  12   7   4         85.82         86.87        91.26 o                         
  13   7   4        363.06        444.25       118.93 o                         
  14   7   4         87.18         64.51       102.88 o                         
  15   7   4        388.93        453.86       123.55 o                         
  16   7   4         49.68        -47.81       125.10 o                         
  17   7   4         16.28         29.44       100.76 o                         
  18   7   4         57.21        -24.42       115.85 o                         
  19   7   4        147.98        150.58       136.57 o                         
  20   7   4         21.56         67.47       132.89 o                         
  21   7   4        107.20         58.22        89.81 o                         
   0   8   4        339.14        316.68       102.92 o                         
   1   8   4        604.15        694.20       103.36 o                         
   2   8   4          1.03        -33.49        89.68 o                         
   3   8   4         53.86         66.20       101.45 o                         
   4   8   4        104.92        167.18        91.62 o                         
   5   8   4        330.17        377.00        84.42 o                         
   6   8   4        186.15        272.70        92.62 o                         
   7   8   4        714.58        799.54       105.86 o                         
   8   8   4         16.50         30.90       105.24 o                         
   9   8   4         78.28        122.07       106.95 o                         
  10   8   4         95.96         12.29        96.72 o                         
  11   8   4        198.10        277.89       125.21 o                         
  12   8   4        119.74         22.95       129.03 o                         
  13   8   4        105.09        112.19       129.00 o                         
  14   8   4        114.77        129.22       112.57 o                         
  15   8   4          5.70        -27.55       113.98 o                         
  16   8   4         11.63         55.60       115.97 o                         
  17   8   4        104.31         33.61       119.07 o                         
  18   8   4          8.66        -23.07       129.95 o                         
   1   9   4         23.95         -1.24        98.89 o                         
   2   9   4        207.26        206.28        84.58 o                         
   3   9   4         42.34         32.51        84.59 o                         
   4   9   4        369.59        281.15       101.23 o                         
   5   9   4         38.67         48.75       100.52 o                         
   6   9   4         19.00         -8.20        92.43 o                         
   7   9   4        178.01        193.64       114.57 o                         
   8   9   4        187.54        165.75       117.18 o                         
   9   9   4         64.96         48.47        94.76 o                         
  10   9   4        159.05        200.04       106.36 o                         
  11   9   4         21.85         74.84        98.60 o                         
  12   9   4         21.07        -57.31       123.67 o                         
  13   9   4        123.69         73.53       144.58 o                         
   2   0   5       2506.31       2311.12        75.40 o                         
   4   0   5       8848.23       8713.25       306.63 o                         
   6   0   5       3123.98       3123.52       111.52 o                         
   8   0   5       3041.73       3190.32       244.44 o                         
  10   0   5       3323.58       3405.27       217.46 o                         
  12   0   5         29.20         73.78        82.62 o                         
  14   0   5        117.29         95.59        83.68 o                         
  16   0   5        411.98        432.60        88.42 o                         
  18   0   5       1022.21       1125.69        99.96 o                         
  20   0   5       1041.26       1088.28        81.69 o                         
  22   0   5        333.15        295.96        89.86 o                         
  24   0   5        124.56        121.31       106.17 o                         
  26   0   5        236.82        271.59        98.90 o                         
  28   0   5         91.13         69.96       107.87 o                         
   0   1   5       4684.53       4341.53       145.61 o                         
   1   1   5       2121.97       2255.59       105.15 o                         
   2   1   5       1132.55       1242.83        57.04 o                         
   3   1   5        446.92        475.12        49.12 o                         
   4   1   5        630.34        658.23        49.72 o                         
   5   1   5       2108.54       2255.12        57.21 o                         
   6   1   5        567.24        518.27        52.38 o                         
   7   1   5         24.61          5.12        52.44 o                         
   8   1   5       2327.85       2179.21       151.01 o                         
   9   1   5       2286.46       2326.52        68.49 o                         
  10   1   5        244.91        408.53        62.40 o                         
  11   1   5        635.76        558.12        60.74 o                         
  12   1   5        656.31        633.98        60.06 o                         
  13   1   5        774.62        736.28        54.24 o                         
  14   1   5       1102.65       1088.04        62.42 o                         
  15   1   5        387.65        431.16        62.42 o                         
  16   1   5       1353.41       1401.24       103.75 o                         
  17   1   5         17.69         80.12        59.46 o                         
  18   1   5       1053.11       1012.48        63.24 o                         
  19   1   5         25.53         56.26        55.92 o                         
  20   1   5        185.26         94.64        57.05 o                         
  21   1   5        114.82        104.57        64.39 o                         
  22   1   5        783.12        821.19        65.26 o                         
  23   1   5        207.41        180.15        62.41 o                         
  24   1   5        605.43        657.67        68.53 o                         
  25   1   5         58.79         78.14        63.99 o                         
  26   1   5         38.91         22.32        69.56 o                         
  27   1   5        148.83        123.34        66.96 o                         
  28   1   5          1.37         22.92        72.23 o                         
   1   2   5        471.99        402.13        50.96 o                         
   2   2   5       1094.19       1086.97        59.79 o                         
   3   2   5        213.10        284.22        47.58 o                         
   4   2   5       1085.90       1158.15        57.78 o                         
   5   2   5         85.24         66.37        49.01 o                         
   6   2   5        137.42         89.51        53.94 o                         
   7   2   5       1474.27       1370.18        54.18 o                         
   8   2   5       1765.01       2092.64       149.61 o                         
   9   2   5       3211.61       2909.03       245.99 o                         
  10   2   5         52.96        140.69        54.63 o                         
  11   2   5        487.02        494.85        59.75 o                         
  12   2   5        245.77        334.55        64.53 o                         
  13   2   5       1400.99       1427.38        93.35 o                         
  14   2   5        333.96        343.26        58.64 o                         
  15   2   5       1411.67       1355.04        81.66 o                         
  16   2   5         63.32        140.12        53.77 o                         
  17   2   5        146.94        208.91        69.70 o                         
  18   2   5        207.85        175.02        65.76 o                         
  19   2   5        857.34        940.45        63.19 o                         
  20   2   5        873.79        829.55        67.08 o                         
  21   2   5        999.16       1020.99        68.32 o                         
  22   2   5        248.62        274.50        59.25 o                         
  23   2   5         73.40         63.41        64.31 o                         
  24   2   5          6.34          0.14        64.30 o                         
  25   2   5        109.45         37.42        72.32 o                         
  26   2   5          5.52          1.92        65.83 o                         
  27   2   5        113.49         76.83        66.93 o                         
  28   2   5         21.27         27.27        78.70 o                         
   0   3   5       1686.82       1772.19       101.96 o                         
   1   3   5       2960.05       3126.41       195.61 o                         
   2   3   5        437.56        463.13        53.51 o                         
   3   3   5        330.45        304.44        55.91 o                         
   4   3   5       1278.93       1224.99        69.93 o                         
   5   3   5       1095.02       1103.78        63.16 o                         
   6   3   5         12.67         93.83        59.08 o                         
   7   3   5       1419.16       1380.69        80.50 o                         
   8   3   5        417.97        427.08        53.75 o                         
   9   3   5        152.40        148.82        56.19 o                         
  10   3   5       1350.49       1372.32        63.34 o                         
  11   3   5       2615.09       2428.40       114.69 o                         
  12   3   5       1785.13       1814.21        75.88 o                         
  13   3   5        892.31        838.36        61.97 o                         
  14   3   5         99.31         54.45        58.73 o                         
  15   3   5       1173.46       1141.21        99.48 o                         
  16   3   5        243.05        241.98        59.14 o                         
  17   3   5        598.81        630.13        58.97 o                         
  18   3   5        789.63        808.87        70.91 o                         
  19   3   5         91.84        103.27        66.48 o                         
  20   3   5        215.15        215.74        57.54 o                         
  21   3   5        105.28        122.92        59.65 o                         
  22   3   5         36.27         42.14        60.71 o                         
  23   3   5        406.95        359.06        68.63 o                         
  24   3   5          3.33        -28.61        69.39 o                         
  25   3   5         13.57         52.99        76.27 o                         
  26   3   5         62.13         40.00        71.31 o                         
  27   3   5         99.99         71.31        70.57 o                         
   1   4   5         68.90        174.89        58.66 o                         
   2   4   5       1146.99       1112.59        72.63 o                         
   3   4   5       1706.23       1733.49        90.84 o                         
   4   4   5       1590.74       1874.22       104.50 o                         
   5   4   5        645.14        650.83        60.28 o                         
   6   4   5        601.75        641.70        58.49 o                         
   7   4   5        180.44        262.34        69.68 o                         
   8   4   5       2818.77       2758.80       139.40 o                         
   9   4   5        492.10        507.87        62.29 o                         
  10   4   5        615.34        621.18        64.94 o                         
  11   4   5        462.03        445.73        67.11 o                         
  12   4   5        274.05        319.97        71.97 o                         
  13   4   5        417.26        404.27        62.69 o                         
  14   4   5        188.85        208.07        62.76 o                         
  15   4   5         97.53        150.98        60.74 o                         
  16   4   5       1215.39       1080.79        65.20 o                         
  17   4   5        408.66        360.32        76.76 o                         
  18   4   5         79.27         98.91        80.94 o                         
  19   4   5         52.92          8.58        67.01 o                         
  20   4   5        120.62        151.26        66.07 o                         
  21   4   5         61.91         51.68        60.34 o                         
  22   4   5        234.40        156.22        74.36 o                         
  23   4   5          8.57         26.84        76.40 o                         
  24   4   5        145.96        121.30        77.25 o                         
  25   4   5         62.23         43.56        78.66 o                         
  26   4   5         86.27         57.94        93.31 o                         
   0   5   5       2020.54       1915.64       166.16 o                         
   1   5   5        448.54        561.40        66.12 o                         
   2   5   5        307.61        241.10        57.88 o                         
   3   5   5        362.74        421.70        66.11 o                         
   4   5   5       1696.50       1625.16        64.31 o                         
   5   5   5        413.08        430.94        63.03 o                         
   6   5   5        856.43        847.32        64.21 o                         
   7   5   5        309.54        290.69        63.39 o                         
   8   5   5         27.02         16.73        78.02 o                         
   9   5   5        348.03        353.47        71.94 o                         
  10   5   5        736.35        683.84        66.19 o                         
  11   5   5        118.07        183.98        69.68 o                         
  12   5   5       1288.26       1194.54        66.75 o                         
  13   5   5         71.56        162.58        72.89 o                         
  14   5   5        655.01        660.14        85.23 o                         
  15   5   5        175.12        201.88        84.86 o                         
  16   5   5        305.69        368.26        87.16 o                         
  17   5   5        235.29        244.04        95.60 o                         
  18   5   5        213.22        263.47        87.56 o                         
  19   5   5         69.19        112.23        88.52 o                         
  20   5   5         26.11         29.32        90.17 o                         
  21   5   5         34.87         60.62        93.62 o                         
  22   5   5         83.28         82.41        89.73 o                         
  23   5   5          1.28          8.57        91.69 o                         
  24   5   5         60.92         19.90        92.74 o                         
   1   6   5        405.38        432.88        68.66 o                         
   2   6   5        119.03        136.78        56.18 o                         
   3   6   5        246.90        249.11        68.71 o                         
   4   6   5          0.15         74.33        64.14 o                         
   5   6   5        661.77        687.59        71.18 o                         
   6   6   5        914.66        937.82        70.86 o                         
   7   6   5        373.75        449.27        63.44 o                         
   8   6   5       1479.91       1568.18        78.24 o                         
   9   6   5        455.94        553.60        88.21 o                         
  10   6   5        493.47        471.67        88.16 o                         
  11   6   5          1.64         42.87        84.54 o                         
  12   6   5        261.06        235.81        79.90 o                         
  13   6   5        222.14        215.78       100.15 o                         
  14   6   5        890.52        868.56        83.89 o                         
  15   6   5        209.07        175.09        84.05 o                         
  16   6   5        231.55        215.27        93.25 o                         
  17   6   5          2.34        -12.79        87.24 o                         
  18   6   5         69.55         17.95       111.33 o                         
  19   6   5        187.78        116.47       108.57 o                         
  20   6   5        105.63        148.44       126.97 o                         
  21   6   5         34.87         75.37       127.72 o                         
  22   6   5         37.71         -8.02       100.12 o                         
   0   7   5        487.62        378.07       114.57 o                         
   1   7   5        415.45        512.10        88.20 o                         
   2   7   5          4.10         51.66        79.59 o                         
   3   7   5        136.28        141.07        98.04 o                         
   4   7   5          5.93         63.18        86.89 o                         
   5   7   5        205.42        225.76        81.41 o                         
   6   7   5        222.31        296.48        79.86 o                         
   7   7   5        256.13        214.76        81.58 o                         
   8   7   5        285.66        262.92        82.13 o                         
   9   7   5        135.31        169.79        75.94 o                         
  10   7   5        117.93        205.75       117.80 o                         
  11   7   5        650.63        577.30       107.07 o                         
  12   7   5        172.61        189.45       105.66 o                         
  13   7   5        183.88        154.33       123.74 o                         
  14   7   5        132.07        149.13        89.70 o                         
  15   7   5         58.11        116.33       128.46 o                         
  16   7   5         64.77         50.35       110.96 o                         
  17   7   5        211.90        148.43       116.19 o                         
  18   7   5         24.32         80.39       119.28 o                         
  19   7   5         29.79          6.37       121.48 o                         
   1   8   5        157.02        147.59        86.66 o                         
   2   8   5        154.09        214.90        94.77 o                         
   3   8   5        717.61        880.99       108.01 o                         
   4   8   5        429.37        482.54        97.33 o                         
   5   8   5        303.44        269.96        82.85 o                         
   6   8   5         58.40         93.55        81.88 o                         
   7   8   5         57.35         95.16        90.79 o                         
   8   8   5         24.03         82.27        91.27 o                         
   9   8   5        369.40        471.25        93.90 o                         
  10   8   5        121.64        183.89       112.77 o                         
  11   8   5        128.51        145.39        85.80 o                         
  12   8   5         15.53         22.07       133.04 o                         
  13   8   5         22.61         66.60       118.00 o                         
  14   8   5         19.91        -63.26       137.98 o                         
  15   8   5         33.04        -44.53       110.26 o                         
  16   8   5          8.56        -19.32       141.75 o                         
   0   9   5        714.80        670.84       121.00 o                         
   1   9   5          3.08         -3.46        94.35 o                         
   2   9   5        263.04        270.32        82.21 o                         
   3   9   5         61.14         22.70        89.12 o                         
   4   9   5         17.68         21.50       118.50 o                         
   5   9   5         99.01         95.23       119.97 o                         
   6   9   5        132.02        191.80       120.09 o                         
   7   9   5         55.36         39.98       107.63 o                         
   8   9   5         98.27         69.46        92.84 o                         
   9   9   5         87.40         66.94       100.38 o                         
  10   9   5          8.58         10.17       124.43 o                         
   0   0   6      23863.21      22272.52      3385.69 o                         
   2   0   6      11824.29      11959.63       310.83 o                         
   4   0   6       3679.86       3719.21       137.52 o                         
   6   0   6       6480.89       6566.97       457.12 o                         
   8   0   6        232.73        280.68        63.69 o                         
  10   0   6        824.35        786.38        94.43 o                         
  12   0   6        834.36        940.20       101.32 o                         
  14   0   6         45.23         35.98        99.72 o                         
  16   0   6        892.68       1106.79       146.53 o                         
  18   0   6        647.62        527.85        78.72 o                         
  20   0   6         33.55         43.47        81.30 o                         
  22   0   6        556.80        521.26        94.72 o                         
  24   0   6        175.99        153.07       100.24 o                         
  26   0   6         12.10         43.92        98.10 o                         
   1   1   6        151.16        179.70        51.35 o                         
   2   1   6       1943.66       1931.00        51.34 o                         
   3   1   6       1408.50       1496.55        53.75 o                         
   4   1   6       2186.99       2197.31        84.99 o                         
   5   1   6       1125.67       1100.91        53.42 o                         
   6   1   6       1183.88       1139.62        53.49 o                         
   7   1   6        158.46        160.25        52.31 o                         
   8   1   6        318.33        366.99        51.18 o                         
   9   1   6       1114.71       1030.57        59.32 o                         
  10   1   6        215.63        253.44        65.37 o                         
  11   1   6        494.48        427.99        57.97 o                         
  12   1   6        821.85        880.98        63.56 o                         
  13   1   6        223.94        211.50        72.21 o                         
  14   1   6        510.29        559.33        64.33 o                         
  15   1   6        222.86        219.14        57.25 o                         
  16   1   6        270.30        188.11        58.27 o                         
  17   1   6        186.76        216.51        62.63 o                         
  18   1   6        754.86        755.46        62.45 o                         
  19   1   6        183.05        224.15        62.02 o                         
  20   1   6       1432.60       1538.87        74.40 o                         
  21   1   6          1.71         87.06        65.02 o                         
  22   1   6        445.99        425.87        70.97 o                         
  23   1   6          6.50         35.45        62.09 o                         
  24   1   6         12.68         35.01        78.71 o                         
  25   1   6        107.33         84.71        76.07 o                         
  26   1   6         51.22         30.56        72.83 o                         
  27   1   6         45.20          9.58        69.59 o                         
   0   2   6       1175.50       1283.87        93.48 o                         
   1   2   6       1105.52       1095.05        53.23 o                         
   2   2   6        668.89        660.56        51.78 o                         
   3   2   6        710.24        649.14        49.39 o                         
   4   2   6        707.27        712.36        52.10 o                         
   5   2   6       1033.41       1050.92        52.58 o                         
   6   2   6         35.67         85.91        49.64 o                         
   7   2   6        293.74        339.65        57.77 o                         
   8   2   6        554.69        479.41        54.89 o                         
   9   2   6       1268.52       1206.37        65.08 o                         
  10   2   6        336.14        295.76        63.23 o                         
  11   2   6       2325.46       2258.23       149.16 o                         
  12   2   6        144.86        306.07        64.04 o                         
  13   2   6        631.21        630.50        62.45 o                         
  14   2   6        459.71        311.94        61.65 o                         
  15   2   6        363.65        402.72        67.09 o                         
  16   2   6        340.54        316.91        63.71 o                         
  17   2   6       1029.96       1225.09       104.54 o                         
  18   2   6        373.63        409.89        58.93 o                         
  19   2   6        381.72        325.02        72.17 o                         
  20   2   6         23.86         42.74        61.75 o                         
  21   2   6        136.64        143.31        71.48 o                         
  22   2   6        116.75         53.62        72.42 o                         
  23   2   6        368.67        330.69        75.20 o                         
  24   2   6        100.58        137.99        73.10 o                         
  25   2   6         22.76         31.56        81.27 o                         
  26   2   6         98.19         62.55        80.19 o                         
   1   3   6        401.42        464.31        62.50 o                         
   2   3   6         44.19        134.22        57.69 o                         
   3   3   6       2332.02       2255.86       114.31 o                         
   4   3   6       1738.14       1706.95        86.98 o                         
   5   3   6        742.74        842.09        75.30 o                         
   6   3   6       1741.34       1635.94        88.89 o                         
   7   3   6        991.74       1039.73        60.23 o                         
   8   3   6       1610.31       1688.21        73.71 o                         
   9   3   6       1402.64       1258.83        58.19 o                         
  10   3   6        412.53        421.72        66.37 o                         
  11   3   6        235.05        250.43        58.76 o                         
  12   3   6       1351.49       1270.70        62.28 o                         
  13   3   6        147.14        175.75        62.76 o                         
  14   3   6        536.55        534.45        64.22 o                         
  15   3   6        140.99        158.48        56.80 o                         
  16   3   6        667.58        607.20        66.42 o                         
  17   3   6         73.32         41.30        60.58 o                         
  18   3   6        108.85         57.54        68.87 o                         
  19   3   6        399.58        394.07        80.41 o                         
  20   3   6         20.91         53.11        63.84 o                         
  21   3   6        189.37        164.35        73.89 o                         
  22   3   6         56.53         33.15        72.33 o                         
  23   3   6         32.83          5.61        62.55 o                         
  24   3   6         36.86         21.16        68.47 o                         
  25   3   6         82.32        109.77        76.49 o                         
  26   3   6         34.22         21.20        88.13 o                         
   0   4   6       2187.86       2365.53       174.87 o                         
   1   4   6       1041.72        942.26        61.16 o                         
   2   4   6        161.70        173.80        54.92 o                         
   3   4   6         59.56         89.50        55.00 o                         
   4   4   6       1199.46       1172.70        58.36 o                         
   5   4   6        251.19        223.84        55.87 o                         
   6   4   6        938.77       1000.76        61.95 o                         
   7   4   6        332.15        363.54        59.33 o                         
   8   4   6         52.03         46.94        52.99 o                         
   9   4   6         39.87         16.89        61.98 o                         
  10   4   6        542.05        614.93        61.15 o                         
  11   4   6        162.01        152.30        64.63 o                         
  12   4   6       1195.60       1155.40        67.57 o                         
  13   4   6        192.07        229.35        74.37 o                         
  14   4   6        621.19        567.14        72.12 o                         
  15   4   6         78.82         27.66        68.74 o                         
  16   4   6         19.69         15.38        73.44 o                         
  17   4   6        143.86        163.07        70.05 o                         
  18   4   6         30.77        -13.78        70.52 o                         
  19   4   6          8.95         12.65        84.81 o                         
  20   4   6         56.72         63.14        83.23 o                         
  21   4   6         16.49         -0.44        86.13 o                         
  22   4   6         59.40         45.13        77.90 o                         
  23   4   6         24.34         57.82        78.65 o                         
  24   4   6        141.35        142.47        83.00 o                         
   1   5   6        403.78        481.65        71.69 o                         
   2   5   6        163.18        235.38        62.74 o                         
   3   5   6        176.78        310.57        59.77 o                         
   4   5   6        539.86        628.77        65.89 o                         
   5   5   6         81.14         99.03        68.95 o                         
   6   5   6        760.08        818.97        66.86 o                         
   7   5   6        222.42        359.22        66.65 o                         
   8   5   6       1928.04       1799.27        96.28 o                         
   9   5   6        356.94        436.51        78.37 o                         
  10   5   6        844.43        843.94        79.69 o                         
  11   5   6        122.66        167.76        78.14 o                         
  12   5   6         43.32         91.39        72.75 o                         
  13   5   6        181.34        201.83        81.93 o                         
  14   5   6        467.02        438.29        78.85 o                         
  15   5   6        206.35        253.41        78.77 o                         
  16   5   6        116.76        116.30        71.07 o                         
  17   5   6         20.93         91.17        86.22 o                         
  18   5   6         12.59        -23.74        93.91 o                         
  19   5   6         67.50         47.19        86.90 o                         
  20   5   6         26.65         55.89        88.45 o                         
  21   5   6         51.40         84.61        92.30 o                         
  22   5   6          0.70        -17.97       102.24 o                         
  23   5   6         20.06         11.40        97.30 o                         
   0   6   6          1.21        128.70       108.84 o                         
   1   6   6        254.52        213.98        64.20 o                         
   2   6   6        549.93        576.95        67.73 o                         
   3   6   6        272.58        324.65        63.68 o                         
   4   6   6        432.65        427.06        59.99 o                         
   5   6   6        174.50        222.00        63.91 o                         
   6   6   6        453.15        565.98        69.36 o                         
   7   6   6         33.10         -8.65        63.56 o                         
   8   6   6          8.04         -2.37        79.60 o                         
   9   6   6        178.56        273.70        75.52 o                         
  10   6   6       1081.16       1084.02        79.72 o                         
  11   6   6        185.45        250.44        88.79 o                         
  12   6   6        785.46        681.24        73.24 o                         
  13   6   6        126.22        217.11        86.02 o                         
  14   6   6        163.31        171.12        93.53 o                         
  15   6   6         86.17        110.63       108.92 o                         
  16   6   6         22.30         16.67        90.77 o                         
  17   6   6        151.52         89.47        85.96 o                         
  18   6   6        138.87        171.84        87.47 o                         
  19   6   6         60.32         -5.74        96.29 o                         
  20   6   6          7.01         -8.23        98.40 o                         
   1   7   6        312.00        302.95        68.41 o                         
   2   7   6         19.99         50.93        72.77 o                         
   3   7   6         72.55         56.93        69.49 o                         
   4   7   6         56.34         83.21        73.28 o                         
   5   7   6        469.85        484.04        85.53 o                         
   6   7   6         66.05         29.43        77.84 o                         
   7   7   6        209.97        227.47        80.01 o                         
   8   7   6        248.15        238.32        88.00 o                         
   9   7   6        492.45        517.76        77.42 o                         
  10   7   6        303.58        253.16        76.42 o                         
  11   7   6          1.19        -56.22        77.59 o                         
  12   7   6        123.31        128.00        91.63 o                         
  13   7   6        177.93        176.02       102.02 o                         
  14   7   6         23.19         13.63        95.37 o                         
  15   7   6        146.02        166.48       104.48 o                         
  16   7   6         10.85        -35.23       121.08 o                         
  17   7   6         11.17        100.71       123.90 o                         
   0   8   6        573.63        579.35       132.52 o                         
   1   8   6        577.75        606.40        93.42 o                         
   2   8   6        142.09        142.41        79.80 o                         
   3   8   6         60.57          8.96       100.15 o                         
   4   8   6         17.38        123.96        99.94 o                         
   5   8   6        179.87        244.66       113.74 o                         
   6   8   6          8.06         93.26       102.58 o                         
   7   8   6        284.68        323.49       117.08 o                         
   8   8   6         31.39         16.17       117.82 o                         
   9   8   6         64.82         79.76       105.85 o                         
  10   8   6         10.54         19.26        83.89 o                         
  11   8   6        111.66        114.94       121.04 o                         
  12   8   6         39.77         33.30        99.90 o                         
  13   8   6         67.95        -46.43       100.84 o                         
   1   9   6         15.47         76.33       110.12 o                         
   2   9   6        158.83        101.63       100.39 o                         
   3   9   6         29.22        138.03       110.15 o                         
   4   9   6        296.64        248.68       102.46 o                         
   2   0   7       3862.02       3760.39        89.48 o                         
   4   0   7       3579.98       3855.60       219.83 o                         
   6   0   7        948.91        806.67        87.93 o                         
   8   0   7       1088.58       1087.80        81.86 o                         
  10   0   7        453.76        493.14        74.09 o                         
  12   0   7         23.61         25.84        87.93 o                         
  14   0   7        453.02        491.38       109.76 o                         
  16   0   7        309.13        307.74        88.87 o                         
  18   0   7        297.57        232.04        90.27 o                         
  20   0   7        134.83        180.06        87.08 o                         
  22   0   7         12.25         35.21        92.05 o                         
  24   0   7         30.06         91.29       104.03 o                         
   0   1   7       2680.22       2894.18       173.59 o                         
   1   1   7       1298.08       1264.02        55.07 o                         
   2   1   7        516.85        554.72        52.19 o                         
   3   1   7       1016.81       1027.65        56.58 o                         
   4   1   7        588.40        664.38        58.62 o                         
   5   1   7       1007.03       1086.89        62.70 o                         
   6   1   7        417.06        463.92        53.10 o                         
   7   1   7        661.64        729.69        59.74 o                         
   8   1   7        107.06        181.32        56.01 o                         
   9   1   7        147.81        107.98        56.26 o                         
  10   1   7        545.94        506.51        50.59 o                         
  11   1   7         85.21        155.33        57.20 o                         
  12   1   7        872.46        954.53        77.52 o                         
  13   1   7        279.18        256.96        59.19 o                         
  14   1   7        296.55        219.24        59.85 o                         
  15   1   7         33.12         43.76        60.49 o                         
  16   1   7        772.34        771.37        61.26 o                         
  17   1   7        152.36        140.35        67.10 o                         
  18   1   7        567.70        545.27        65.82 o                         
  19   1   7         17.34         43.83        78.21 o                         
  20   1   7          8.33        -11.45        67.10 o                         
  21   1   7         96.38         34.02        68.67 o                         
  22   1   7         86.48         77.66        71.05 o                         
  23   1   7         70.98         65.35        82.53 o                         
  24   1   7         56.81         68.31        76.32 o                         
  25   1   7          0.46         21.25        71.13 o                         
   1   2   7        906.51        928.53        54.75 o                         
   2   2   7        189.48        168.48        50.48 o                         
   3   2   7        804.83        876.07        60.40 o                         
   4   2   7          0.53         97.59        53.46 o                         
   5   2   7       1336.35       1407.46        73.24 o                         
   6   2   7        119.31        122.18        58.83 o                         
   7   2   7       1572.51       1635.91        77.76 o                         
   8   2   7        223.98        319.91        59.56 o                         
   9   2   7        875.36        871.66        53.56 o                         
  10   2   7         88.66        120.60        60.26 o                         
  11   2   7         18.70         47.09        54.76 o                         
  12   2   7        190.20        165.52        65.56 o                         
  13   2   7        893.91        967.83        66.57 o                         
  14   2   7         37.36         33.76        68.05 o                         
  15   2   7        694.82        763.87        62.85 o                         
  16   2   7        143.36        134.92        69.81 o                         
  17   2   7         26.94         51.12        63.54 o                         
  18   2   7        140.67        121.22        69.35 o                         
  19   2   7        776.01        735.06        72.73 o                         
  20   2   7        232.93        180.64        73.99 o                         
  21   2   7        302.72        226.39        76.64 o                         
  22   2   7         83.13        107.48        73.34 o                         
  23   2   7         70.08         75.08        77.91 o                         
  24   2   7         10.08         21.81        81.76 o                         
  25   2   7        132.18        135.63        81.03 o                         
   0   3   7       1993.27       2024.04       112.29 o                         
   1   3   7        850.57        896.81        59.15 o                         
   2   3   7        516.95        456.97        54.87 o                         
   3   3   7         41.44         55.99        55.92 o                         
   4   3   7        247.83        234.52        53.66 o                         
   5   3   7        541.52        562.89        61.05 o                         
   6   3   7        146.00        194.00        54.35 o                         
   7   3   7       1202.02       1184.82        86.67 o                         
   8   3   7         70.43        107.05        61.58 o                         
   9   3   7          2.17        -30.59        54.08 o                         
  10   3   7        891.27        878.17        59.38 o                         
  11   3   7        796.41        855.43        71.54 o                         
  12   3   7        328.09        394.95        66.66 o                         
  13   3   7        220.99        197.97        57.75 o                         
  14   3   7         87.15         59.61        72.55 o                         
  15   3   7         45.88         47.18        69.32 o                         
  16   3   7        200.44        180.85        62.27 o                         
  17   3   7        252.33        201.84        75.67 o                         
  18   3   7        119.18        113.82        76.55 o                         
  19   3   7         17.34         74.71        73.23 o                         
  20   3   7         17.03        -19.94        89.28 o                         
  21   3   7         98.88         95.11        82.66 o                         
  22   3   7         37.18         67.14        76.56 o                         
  23   3   7         40.41         31.16        78.77 o                         
  24   3   7         89.45         56.99        73.28 o                         
   1   4   7          2.19         26.49        53.47 o                         
   2   4   7        935.14       1084.69        65.79 o                         
   3   4   7        661.79        777.17        69.79 o                         
   4   4   7        680.61        651.29        66.16 o                         
   5   4   7        506.28        494.19        66.40 o                         
   6   4   7         53.30         78.96        61.58 o                         
   7   4   7        242.97        278.29        66.61 o                         
   8   4   7        279.66        243.14        60.10 o                         
   9   4   7        424.45        392.52        64.61 o                         
  10   4   7        620.88        657.31        65.17 o                         
  11   4   7         86.16         69.45        67.68 o                         
  12   4   7         52.57         68.96        80.11 o                         
  13   4   7         62.17         -1.07        68.50 o                         
  14   4   7        234.55        187.07        77.35 o                         
  15   4   7         75.81         56.27        71.30 o                         
  16   4   7         14.67         23.08        63.04 o                         
  17   4   7          4.38        -12.53        77.24 o                         
  18   4   7        138.73        161.99        77.79 o                         
  19   4   7         18.55         80.27        77.64 o                         
  20   4   7        198.19        128.61        73.13 o                         
  21   4   7         24.65         76.44        78.62 o                         
  22   4   7         14.19         78.13       103.41 o                         
   0   5   7       1750.75       1707.52        90.21 o                         
   1   5   7        168.99        301.40        71.75 o                         
   2   5   7        101.22        181.74        63.06 o                         
   3   5   7        622.20        633.59        69.29 o                         
   4   5   7        286.05        290.47        68.07 o                         
   5   5   7        144.62        210.63        63.59 o                         
   6   5   7        849.02        872.39        63.17 o                         
   7   5   7         86.58        115.65        64.69 o                         
   8   5   7         50.76         83.97        65.51 o                         
   9   5   7        209.42        232.86        70.23 o                         
  10   5   7        382.41        411.56        72.10 o                         
  11   5   7        187.32        208.76        65.35 o                         
  12   5   7        475.66        435.97        75.84 o                         
  13   5   7         11.64         43.97        81.18 o                         
  14   5   7         75.53         62.87        83.73 o                         
  15   5   7         40.42         30.27        88.64 o                         
  16   5   7        176.35         93.40        80.34 o                         
  17   5   7         51.04         32.60        95.07 o                         
  18   5   7         54.58         36.16        90.31 o                         
  19   5   7         53.72         40.58        96.32 o                         
  20   5   7         44.18         30.76       100.27 o                         
   1   6   7        367.43        269.62        77.10 o                         
   2   6   7         34.99         43.03        66.67 o                         
   3   6   7         22.46        -15.85        71.45 o                         
   4   6   7        240.57        201.81        72.47 o                         
   5   6   7        151.88        228.37        71.42 o                         
   6   6   7        482.65        468.24        71.60 o                         
   7   6   7        162.08        150.06        68.62 o                         
   8   6   7        577.20        494.54        79.63 o                         
   9   6   7        162.93        190.92        79.58 o                         
  10   6   7        119.08         79.20        70.84 o                         
  11   6   7          1.57        -28.78        75.74 o                         
  12   6   7         67.10         84.38        78.70 o                         
  13   6   7        176.39        140.69        87.51 o                         
  14   6   7        133.89         98.39        89.96 o                         
  15   6   7        138.44         37.13       110.14 o                         
  16   6   7        115.38         81.47       105.76 o                         
  17   6   7         23.35        -60.81       121.36 o                         
  18   6   7         29.16         32.23       123.86 o                         
   0   7   7         74.31         59.77       107.55 o                         
   1   7   7        129.36         97.96        68.14 o                         
   2   7   7        128.95         93.71        81.05 o                         
   3   7   7         25.39         69.35        75.78 o                         
   4   7   7         57.67         48.21        82.52 o                         
   5   7   7         98.08         59.40        69.72 o                         
   6   7   7        192.10        160.43        74.30 o                         
   7   7   7         87.97         44.23        84.34 o                         
   8   7   7        122.68         48.61        74.27 o                         
   9   7   7         55.38         89.19        92.00 o                         
  10   7   7          1.11         17.10        80.73 o                         
  11   7   7        286.22        195.03        88.25 o                         
  12   7   7         78.06         16.92        88.92 o                         
  13   7   7         32.55          9.16        89.88 o                         
  14   7   7         29.05         34.42        82.29 o                         
   1   8   7         92.46        140.09        84.89 o                         
   2   8   7         88.02        105.87        91.28 o                         
   3   8   7        476.08        432.56        86.44 o                         
   4   8   7         26.85         50.39        90.96 o                         
   5   8   7        207.73        173.65       108.16 o                         
   6   8   7         91.13        116.25        91.87 o                         
   7   8   7         41.83         30.83       101.82 o                         
   8   8   7         77.10         58.02        87.63 o                         
   0   0   8       1336.57       1190.16        95.31 o                         
   2   0   8        500.14        509.36        73.01 o                         
   4   0   8        535.60        477.54        74.46 o                         
   6   0   8       1681.62       1563.14       115.93 o                         
   8   0   8        411.32        443.14        94.91 o                         
  10   0   8        491.40        530.55        78.57 o                         
  12   0   8       1425.40       1506.13       122.22 o                         
  14   0   8        136.33        100.13        81.72 o                         
  16   0   8         45.92         36.30       120.74 o                         
  18   0   8         20.74         14.06        94.85 o                         
  20   0   8         60.04         72.69       101.92 o                         
  22   0   8         15.17         92.18       108.13 o                         
   1   1   8        671.29        663.00        58.07 o                         
   2   1   8        493.62        496.93        61.06 o                         
   3   1   8        785.96        752.37        53.98 o                         
   4   1   8        563.17        510.94        57.77 o                         
   5   1   8        283.64        262.16        58.02 o                         
   6   1   8        781.83        688.48        59.86 o                         
   7   1   8        115.69        186.27        56.32 o                         
   8   1   8       1032.87        960.06        57.87 o                         
   9   1   8        207.05        165.22        60.12 o                         
  10   1   8        373.47        371.96        64.45 o                         
  11   1   8        391.90        353.59        61.18 o                         
  12   1   8        185.35        172.14        62.38 o                         
  13   1   8        102.58         63.77        58.49 o                         
  14   1   8        672.05        661.65        62.65 o                         
  15   1   8         55.92         46.04        72.75 o                         
  16   1   8        451.95        391.35        67.31 o                         
  17   1   8         11.53         39.30        72.02 o                         
  18   1   8          1.12          0.00        77.27 o                         
  19   1   8         85.59         75.04        76.00 o                         
  20   1   8         36.25         87.35        69.20 o                         
  21   1   8         15.07         43.21        83.45 o                         
  22   1   8         55.50          9.40        73.52 o                         
  23   1   8         12.74         -3.87        78.80 o                         
   0   2   8        456.44        430.02        83.68 o                         
   1   2   8         82.21         90.81        58.03 o                         
   2   2   8        209.26        200.37        57.79 o                         
   3   2   8        118.43        138.31        53.52 o                         
   4   2   8        197.18        190.44        61.91 o                         
   5   2   8         90.83        101.78        53.59 o                         
   6   2   8         68.42         26.39        49.85 o                         
   7   2   8        777.69        729.86        59.60 o                         
   8   2   8         19.65         24.19        59.49 o                         
   9   2   8        206.16        198.50        60.49 o                         
  10   2   8        461.91        424.91        69.39 o                         
  11   2   8       1139.83       1220.68        67.51 o                         
  12   2   8        692.19        602.14        67.35 o                         
  13   2   8        119.17        163.09        61.29 o                         
  14   2   8        125.78        129.58        63.29 o                         
  15   2   8        163.40        160.86        71.81 o                         
  16   2   8         34.76        -24.21        71.82 o                         
  17   2   8        730.87        673.11        78.90 o                         
  18   2   8         14.66         23.56        73.92 o                         
  19   2   8         65.20        100.86        82.10 o                         
  20   2   8         29.60         34.25        79.60 o                         
  21   2   8         48.02         32.96        80.26 o                         
  22   2   8          1.00         23.72        77.64 o                         
   1   3   8        630.06        669.03        60.56 o                         
   2   3   8         74.76         95.56        68.41 o                         
   3   3   8        982.86        871.56        59.53 o                         
   4   3   8        563.03        554.61        61.86 o                         
   5   3   8        298.70        319.06        62.13 o                         
   6   3   8        109.78         70.45        61.06 o                         
   7   3   8        426.09        359.52        61.56 o                         
   8   3   8        186.42        174.38        62.08 o                         
   9   3   8        336.03        386.36        63.76 o                         
  10   3   8         35.99         18.77        58.52 o                         
  11   3   8         92.81         80.89        59.38 o                         
  12   3   8         46.98         31.20        60.06 o                         
  13   3   8        128.40        145.48        67.35 o                         
  14   3   8        347.32        329.16        72.75 o                         
  15   3   8        241.01        253.00        72.47 o                         
  16   3   8         20.97         -7.88        73.58 o                         
  17   3   8         11.07          9.53        81.54 o                         
  18   3   8         94.88         55.44        79.65 o                         
  19   3   8        228.62        145.68        72.95 o                         
  20   3   8         83.24         31.49        76.91 o                         
  21   3   8         79.72         30.84        85.47 o                         
   0   4   8       1887.77       1839.29       115.36 o                         
   1   4   8        195.68        195.48        57.37 o                         
   2   4   8        658.85        684.87        68.67 o                         
   3   4   8         22.18        -15.35        67.62 o                         
   4   4   8         18.75         35.08        58.01 o                         
   5   4   8        288.71        274.81        63.57 o                         
   6   4   8       1008.37       1104.44        68.82 o                         
   7   4   8        390.14        381.86        70.99 o                         
   8   4   8        447.82        425.20        72.68 o                         
   9   4   8          3.49         89.55        67.47 o                         
  10   4   8         12.27         23.72        72.28 o                         
  11   4   8        149.73        164.35        69.34 o                         
  12   4   8         45.90         83.19        66.00 o                         
  13   4   8         33.09         91.11        70.78 o                         
  14   4   8        146.21         78.03        62.18 o                         
  15   4   8         15.74         17.38        73.88 o                         
  16   4   8        249.45        186.94        75.13 o                         
  17   4   8         76.38         45.30        82.71 o                         
  18   4   8         37.28         19.26        79.82 o                         
  19   4   8         48.52         32.77        77.92 o                         
  20   4   8        147.78         88.34        83.43 o                         
   1   5   8        207.82        189.17        67.77 o                         
   2   5   8        657.80        742.64        69.42 o                         
   3   5   8        114.58        225.76        76.38 o                         
   4   5   8        976.06       1020.39        79.29 o                         
   5   5   8        191.29        197.00        73.18 o                         
   6   5   8         53.82         13.48        73.65 o                         
   7   5   8        262.16        304.72        70.35 o                         
   8   5   8         78.06         76.90        63.20 o                         
   9   5   8         14.68         39.95        71.99 o                         
  10   5   8         13.40        -38.19        72.10 o                         
  11   5   8        123.86         94.32        77.79 o                         
  12   5   8         35.43         42.13        69.82 o                         
  13   5   8         27.63         48.31        86.10 o                         
  14   5   8        184.15        149.70        86.51 o                         
  15   5   8         11.64         40.66        77.78 o                         
  16   5   8          4.88        -44.67        72.95 o                         
  17   5   8         61.30         53.35        90.87 o                         
   0   6   8        604.09        535.90       137.02 o                         
   1   6   8         28.36         30.45        68.33 o                         
   2   6   8        185.88        192.00        76.20 o                         
   3   6   8        126.74         63.01        76.24 o                         
   4   6   8         57.02         40.38        82.00 o                         
   5   6   8        213.97        167.12        77.10 o                         
   6   6   8        124.13        105.31        77.61 o                         
   7   6   8         22.34         46.14        78.56 o                         
   8   6   8         12.53         10.48        80.45 o                         
   9   6   8        124.83        133.53        80.07 o                         
  10   6   8        158.89         93.88        81.34 o                         
  11   6   8        104.28         60.04        81.48 o                         
  12   6   8         52.03         52.23        84.74 o                         
  13   6   8         15.76         55.46        76.61 o                         
  14   6   8         49.85         58.87        83.59 o                         
   1   7   8        112.55        130.04        87.29 o                         
   2   7   8        138.03        147.34        81.55 o                         
   3   7   8        205.56        215.64        82.34 o                         
   4   7   8        259.50        227.24        71.54 o                         
   5   7   8         48.59         39.29        78.87 o                         
   6   7   8         56.06         59.73        84.32 o                         
   7   7   8        117.36         62.53        76.14 o                         
   8   7   8         29.07         28.18        85.93 o                         
   9   7   8        140.85        125.37        81.59 o                         
   2   0   9        899.45        770.41        82.89 o                         
   4   0   9        287.72        354.42        99.46 o                         
   6   0   9        150.47        132.30        97.50 o                         
   8   0   9        649.12        626.70       102.80 o                         
  10   0   9       1401.09       1588.59       109.27 o                         
  12   0   9         58.49         70.28        95.01 o                         
  14   0   9        265.67        189.32        82.89 o                         
  16   0   9         25.70        -17.04        93.14 o                         
  18   0   9         42.28         81.63       118.66 o                         
  20   0   9        106.41         66.61       124.50 o                         
   0   1   9        199.56        215.73        97.60 o                         
   1   1   9        351.48        370.85        61.53 o                         
   2   1   9        178.03        184.10        54.52 o                         
   3   1   9        110.24         77.64        64.38 o                         
   4   1   9        299.50        261.76        65.88 o                         
   5   1   9        306.19        222.00        62.97 o                         
   6   1   9        466.80        413.00        61.10 o                         
   7   1   9        575.67        532.83        64.98 o                         
   8   1   9        107.71         74.03        67.26 o                         
   9   1   9          0.03         22.92        67.02 o                         
  10   1   9        758.53        794.41        73.97 o                         
  11   1   9        122.12         94.55        65.71 o                         
  12   1   9        826.05        736.77        66.02 o                         
  13   1   9          8.78         17.52        68.07 o                         
  14   1   9        114.06         79.52        72.74 o                         
  15   1   9         60.69         50.12        65.34 o                         
  16   1   9         32.67         22.67        68.96 o                         
  17   1   9         45.39         32.21        70.49 o                         
  18   1   9         64.25         63.92        75.98 o                         
  19   1   9          6.24        -31.04        69.87 o                         
  20   1   9         21.56        -26.32        83.30 o                         
   1   2   9        464.99        384.47        63.10 o                         
   2   2   9        178.70        158.64        62.59 o                         
   3   2   9        316.86        329.89        64.32 o                         
   4   2   9        243.09        216.69        66.23 o                         
   5   2   9        415.70        339.05        60.37 o                         
   6   2   9        239.46        251.17        64.18 o                         
   7   2   9        194.56        179.00        59.10 o                         
   8   2   9        425.65        430.10        66.20 o                         
   9   2   9        209.62        258.77        69.43 o                         
  10   2   9        115.94         73.69        60.63 o                         
  11   2   9          2.03         46.23        71.03 o                         
  12   2   9         59.15          3.30        67.54 o                         
  13   2   9        627.45        589.18        75.61 o                         
  14   2   9          2.11         -4.89        70.44 o                         
  15   2   9        344.14        321.16        63.08 o                         
  16   2   9        223.20        168.20        69.98 o                         
  17   2   9         20.82         26.64        67.87 o                         
  18   2   9         92.45         86.82        74.28 o                         
  19   2   9         81.00         35.22        89.62 o                         
   0   3   9        143.94        222.03       105.40 o                         
   1   3   9        245.81        268.09        69.47 o                         
   2   3   9         25.63         47.15        65.16 o                         
   3   3   9          0.85         55.09        64.55 o                         
   4   3   9         62.57         23.59        64.57 o                         
   5   3   9        274.45        294.19        63.02 o                         
   6   3   9         12.68         20.92        66.08 o                         
   7   3   9        451.29        498.69        68.98 o                         
   8   3   9         68.68         48.24        71.56 o                         
   9   3   9          8.95         -6.59        76.35 o                         
  10   3   9         64.66         59.29        66.30 o                         
  11   3   9        319.94        315.28        65.19 o                         
  12   3   9         42.61         67.51        65.49 o                         
  13   3   9         73.87         39.00        77.99 o                         
  14   3   9         68.68         77.79        74.14 o                         
  15   3   9        134.02         52.44        69.64 o                         
  16   3   9        318.34        204.16        75.07 o                         
  17   3   9        138.08        137.87        81.08 o                         
  18   3   9        242.04         77.77        77.73 o                         
   1   4   9        147.42        142.39        65.17 o                         
   2   4   9        711.30        642.74        71.48 o                         
   3   4   9        323.58        263.84        60.74 o                         
   4   4   9        738.65        687.18        66.02 o                         
   5   4   9         46.56         85.85        67.50 o                         
   6   4   9        113.81         36.35        69.84 o                         
   7   4   9         41.74         38.47        68.07 o                         
   8   4   9         53.81         56.05        68.93 o                         
   9   4   9         42.59         19.16        70.00 o                         
  10   4   9         58.13         53.41        70.34 o                         
  11   4   9         28.48         33.49        80.24 o                         
  12   4   9         10.04         24.29        76.40 o                         
  13   4   9         41.48         36.94        77.79 o                         
  14   4   9        118.22        106.11        79.02 o                         
  15   4   9         47.31         40.69        75.90 o                         
  16   4   9        134.60         46.78        87.34 o                         
   0   5   9        643.05        579.97       101.00 o                         
   1   5   9         65.44         43.19        73.67 o                         
   2   5   9        301.94        313.99        84.11 o                         
   3   5   9        138.27         64.60        84.27 o                         
   4   5   9        169.09         97.28        71.32 o                         
   5   5   9         61.81         35.23        76.32 o                         
   6   5   9        279.49        304.77        76.60 o                         
   7   5   9         20.73        -27.95        72.76 o                         
   8   5   9         24.94         13.32        80.89 o                         
   9   5   9          0.01         39.81        77.13 o                         
  10   5   9         12.29         -3.97        83.11 o                         
  11   5   9        106.99         30.03        79.97 o                         
  12   5   9         64.44         53.24        85.95 o                         
  13   5   9          7.46        -14.97        87.04 o                         
   1   6   9         34.18         62.42        96.33 o                         
   2   6   9        251.67        175.21        95.27 o                         
   3   6   9         29.78         43.14        78.64 o                         
   4   6   9        105.57         71.23        78.92 o                         
   5   6   9         90.28        100.15        75.43 o                         
   6   6   9          5.93         17.78        79.41 o                         
   7   6   9         46.67         -8.82        91.36 o                         
   8   6   9         14.17         -5.32        81.90 o                         
   9   6   9         59.78         48.72       100.20 o                         
   0   0  10        575.11        724.01       153.65 o                         
   2   0  10        182.15        189.53        86.94 o                         
   4   0  10        219.10        250.51       106.33 o                         
   6   0  10        941.60        788.66        90.51 o                         
   8   0  10         81.40         51.88       108.87 o                         
  10   0  10         68.80         93.34       111.21 o                         
  12   0  10         36.45         38.01        93.69 o                         
  14   0  10        144.91        182.20       109.32 o                         
  16   0  10         55.22         61.26       114.39 o                         
   1   1  10        259.33        318.91        75.95 o                         
   2   1  10        375.82        352.93        68.47 o                         
   3   1  10        504.59        462.88        69.70 o                         
   4   1  10        326.17        282.95        68.82 o                         
   5   1  10         45.96         39.38        61.31 o                         
   6   1  10         69.66         71.31        59.45 o                         
   7   1  10         48.45         60.58        60.70 o                         
   8   1  10        249.20        182.94        67.14 o                         
   9   1  10         56.98         47.40        73.89 o                         
  10   1  10        184.14        183.51        75.67 o                         
  11   1  10         91.21         68.15        72.56 o                         
  12   1  10         42.44        -26.86        73.54 o                         
  13   1  10         82.82         66.56        74.64 o                         
  14   1  10        125.03        100.83        75.70 o                         
  15   1  10          4.29         34.89        73.97 o                         
  16   1  10         24.22         54.52        88.66 o                         
   0   2  10         51.56         53.20        87.25 o                         
   1   2  10        158.49        151.61        64.37 o                         
   2   2  10         94.42         68.23        67.54 o                         
   3   2  10          3.05        -15.67        68.02 o                         
   4   2  10         18.47         -6.75        66.50 o                         
   5   2  10        288.29        300.79        73.85 o                         
   6   2  10         36.70         54.07        66.56 o                         
   7   2  10        189.63        163.44        71.37 o                         
   8   2  10         67.18         76.79        67.70 o                         
   9   2  10        454.00        357.99        66.60 o                         
  10   2  10         97.85         51.92        66.24 o                         
  11   2  10        149.90        119.53        83.65 o                         
  12   2  10         63.10         27.88        70.76 o                         
  13   2  10         49.06         47.55        76.62 o                         
  14   2  10         46.02         54.72        69.88 o                         
  15   2  10         56.69         61.03        71.13 o                         
   1   3  10        124.78        127.09        69.97 o                         
   2   3  10         26.11         34.75        73.46 o                         
   3   3  10        334.54        282.42        68.60 o                         
   4   3  10          7.09        -15.00        77.02 o                         
   5   3  10         46.00        104.51        80.87 o                         
   6   3  10        108.14         69.08        73.28 o                         
   7   3  10         46.96         54.63        76.33 o                         
   8   3  10         87.57         69.43        67.79 o                         
   9   3  10        109.31         68.79        75.77 o                         
  10   3  10          3.67         24.48        66.86 o                         
  11   3  10          7.35        -12.55        78.15 o                         
  12   3  10         69.57         41.66        71.90 o                         
  13   3  10         60.79         99.77        81.16 o                         
   0   4  10        265.78        161.93        96.98 o                         
   1   4  10         89.26        105.50        75.16 o                         
   2   4  10        204.58        145.19        82.86 o                         
   3   4  10          7.07         25.69        75.80 o                         
   4   4  10         76.94         58.29        68.66 o                         
   5   4  10         26.61         42.16        84.04 o                         
   6   4  10        305.63        243.25        83.82 o                         
   7   4  10        103.47         48.08        79.23 o                         
   8   4  10         25.14        -13.74        81.64 o                         
   9   4  10         63.49         -5.15        72.97 o                         
  10   4  10         73.00         58.16        77.57 o                         
  11   4  10         51.42         85.35        78.87 o                         
   1   5  10         49.86         93.46        85.86 o                         
   2   5  10        132.98         30.73        81.82 o                         
   3   5  10         44.61         -1.80        85.71 o                         
   4   5  10         52.33         66.26        94.97 o                         
   5   5  10          2.94         30.15        77.79 o                         
   6   5  10         22.59         24.00        80.21 o                         
   2   0  11        448.54        371.64        98.78 o                         
   4   0  11        270.85        231.33       119.26 o                         
   6   0  11         80.85          7.19        97.59 o                         
   8   0  11         56.28         40.00       107.85 o                         
  10   0  11        184.13        158.84       110.59 o                         
   0   1  11        152.82        186.59        97.84 o                         
   1   1  11        149.05        167.46        75.63 o                         
   2   1  11        183.86        144.16        83.71 o                         
   3   1  11         16.77         32.56        83.19 o                         
   4   1  11          6.41         -0.48        75.11 o                         
   5   1  11        101.23         83.58        75.95 o                         
   6   1  11        170.41        134.09        85.62 o                         
   7   1  11         33.48         79.15        73.28 o                         
   8   1  11         30.00         -4.60        71.22 o                         
   9   1  11         10.08        -11.89        82.16 o                         
  10   1  11         37.06         63.49        78.63 o                         
   1   2  11         40.59         44.99        71.60 o                         
   2   2  11         20.73         18.59        75.98 o                         
   3   2  11         95.46         73.59        73.71 o                         
   4   2  11        141.46         66.10        71.30 o                         
   5   2  11         55.42         32.58        78.28 o                         
   6   2  11         56.19         53.41        88.52 o                         
   7   2  11         83.39         39.66        79.79 o                         
   8   2  11         20.90         23.24        80.65 o                         
   0   3  11         90.20         64.10       103.41 o                         
   1   3  11         88.28         71.89        87.03 o                         
   2   3  11         45.43         33.35        89.70 o                         
   3   3  11         29.76         16.51        76.38 o                         
   4   3  11         50.48         97.83        80.05 o                         
   5   3  11        165.43         93.24        75.62 o                         
                                                                                
